# Supplementary material for: Exploring research trends in cancer immunotherapy via single-cell technologies: a scientometric perspective
Source: Front Immunol. 2025 Aug 22;16:1640224. doi: 10.3389/fimmu.2025.1640224 (PMC12411161; doi:10.3389/fimmu.2025.1640224)
Supplement: Supplementary Table 1 — Characteristic information form of all included papers. [file DataSheet1.zip]

Archive with 2 entries (1 files):
- Additional file1/
- Additional file1/Table S1.xlsx
