# Supplementary material for: Exploring research trends in cancer immunotherapy via single-cell technologies: a scientometric perspective
Source: Front Immunol. 2025 Aug 22;16:1640224. doi: 10.3389/fimmu.2025.1640224 (PMC12411161; doi:10.3389/fimmu.2025.1640224)
Supplement: Supplementary Table 1 — Characteristic information form of all included papers. [file DataSheet1.zip › Additional file1/Table S1.xlsx]

## Sheet: Sheet 1
AU	AF	CR	AB	AR	BP	C1	C3	CA	DA	DE	DI	DT	EA	EF	EI	EM	EP	ER	FU	FX	GA	HC	HP	ID	IS	J9	JI	LA	NR	OA	OI	PA	PD	PG	PI	PM	PN	PT	PU	PY	RI	RP	SC	SI	SN	SO	SU	TC	TI
ZHANG YY;ZHANG ZM	ZHANG, YUANYUAN;ZHANG, ZEMIN	ADAMS JL, 2015, NAT REV DRUG DISCOV, V14, P603, DOI 10.1038/NRD4596;AGATA Y, 1996, INT IMMUNOL, V8, P765, DOI 10.1093/INTIMM/8.5.765;AL-SHIBLI KI, 2008, CLIN CANCER RES, V14, P5220, DOI 10.1158/1078-0432.CCR-08-0133;ALCÁNTARA-HERNÁNDEZ M, 2017, IMMUNITY, V47, P1037, DOI 10.1016/J.IMMUNI.2017.11.001;ALDERTON GK, 2012, NAT REV IMMUNOL, V12, P237, DOI 10.1038/NRI3197;ALEXANDROV LB, 2013, NATURE, V50…	IMMUNOTHERAPY HAS REVOLUTIONIZED CANCER TREATMENT AND REJUVENATED THE FIELD OF TUMOR IMMUNOLOGY. SEVERAL TYPES OF IMMUNOTHERAPY, INCLUDING ADOPTIVE CELL TRANSFER (ACT) AND IMMUNE CHECKPOINT INHIBITORS (ICIS), HAVE OBTAINED DURABLE CLINICAL RESPONSES, BUT THEIR EFFICACIES VARY, AND ONLY SUBSETS OF CANCER PATIENTS CAN BENEFIT FROM THEM. IMMUNE INFILTRATES IN THE TUMOR MICROENVIRONMENT (TME) HAVE BE…		807	PEKING UNIV, ACAD ADV INTERDISCIPLINARY STUDIES, BEIJING ADV INNOVAT CTR GENOM, PEKING TSINGHUA CTR LIFE SCI, BEIJING 100871, PEOPLES R CHINA.; PEKING UNIV, BIOPIC, BEIJING 100871, PEOPLES R CHINA.; PEKING UNIV, SCH LIFE SCI, BEIJING 100871, PEOPLES R CHINA.;	PEKING UNIVERSITY; PEKING UNIVERSITY; PEKING UNIVERSITY		2025-03-28	IMMUNOTHERAPY; TUMOR MICROENVIRONMENT; SINGLE-CELL TECHNOLOGIES; TUMOR-INFILTRATING IMMUNE CELLS; PHENOTYPIC DIVERSITIES	10.1038/s41423-020-0488-6	REVIEW	JUL 2020		2042-0226	ZHANGYUANYUANBIO@PKU.EDU.CN; ZEMIN@PKU.EDU.CN	821		BEIJING ADVANCED INNOVATION CENTER FOR GENOMICS AT PEKING UNIVERSITY, KEY TECHNOLOGIES RD PROGRAM [2016YFC0900100, 2016YFC0902300]; NATIONAL NATURAL SCIENCE FOUNDATION OF CHINA [31530036, 91742203]	THIS WORK WAS SUPPORTED BY GRANTS FROM THE BEIJING ADVANCED INNOVATION CENTER FOR GENOMICS AT PEKING UNIVERSITY, KEY TECHNOLOGIES R&D PROGRAM (2016YFC0900100 AND 2016YFC0902300), AND THE NATIONAL NATURAL SCIENCE FOUNDATION OF CHINA (31530036 AND 91742203).	MU2RI	Y	N	PLASMACYTOID DENDRITIC CELLS; REGULATORY T-CELLS; IN-VITRO GROWTH; B-CELLS; ANTITUMOR IMMUNITY; INTRATUMOR HETEROGENEITY; ADOPTIVE IMMUNOTHERAPY; METASTATIC MELANOMA; PD-1 BLOCKADE; SINGLE CELLS	8	CELL MOL IMMUNOL	CELL. MOL. IMMUNOL.	ENGLISH	236	HYBRID, GREEN PUBLISHED	ZHANG, YUANYUAN/0000-0001-6972-5606	5 DONGDAN SANTIAO, DONGCHEN DISTRICT, BEING, 100005, PEOPLES R CHINA	AUG	15	BEING	32612154		J	CHIN SOCIETY IMMUNOLOGY	2020	ZHANG, YUANYUAN/GYE-1266-2022	ZHANG, YY; ZHANG, ZM (通讯作者)，PEKING UNIV, ACAD ADV INTERDISCIPLINARY STUDIES, BEIJING ADV INNOVAT CTR GENOM, PEKING TSINGHUA CTR LIFE SCI, BEIJING 100871, PEOPLES R CHINA.; ZHANG, ZM (通讯作者)，PEKING UNIV, BIOPIC, BEIJING 100871, PEOPLES R CHINA.; ZHANG, ZM (通讯作者)，PEKING UNIV, SCH LIFE SCI, BEIJING 100871, PEOPLES R CHINA.	IMMUNOLOGY		1672-7681	CELLULAR & MOLECULAR IMMUNOLOGY		1664	THE HISTORY AND ADVANCES IN CANCER IMMUNOTHERAPY: UNDERSTANDING THE CHARACTERISTICS OF TUMOR-INFILTRATING IMMUNE CELLS AND THEIR THERAPEUTIC IMPLICATIONS
DE VISSER KE;JOYCE JA	DE VISSER, KARIN E.;JOYCE, JOHANNA A.	AFFO S, 2021, CANCER CELL, V39, P866, DOI 10.1016/J.CCELL.2021.03.012;AFFO S, 2017, ANNU REV PATHOL-MECH, V12, P153, DOI 10.1146/ANNUREV-PATHOL-052016-100322;AKKARI L, 2020, SCI TRANSL MED, V12, DOI 10.1126/SCITRANSLMED.AAW7843;AKKARI L, 2014, GENE DEV, V28, P2134, DOI 10.1101/GAD.249599.114;ALBRENGUES J, 2018, SCIENCE, V361, P1353, DOI 10.1126/SCIENCE.AAO4227;ALLAVENA P, 2021, MOL MED, V27, DOI …	CANCERS REPRESENT COMPLEX ECOSYSTEMS COMPRISING TUMOR CELLS AND A MULTITUDE OF NON-CANCEROUS CELLS, EMBEDDED IN AN ALTERED EXTRACELLULAR MATRIX. THE TUMOR MICROENVIRONMENT (TME) INCLUDES DIVERSE IMMUNE CELL TYPES, CANCER-ASSOCIATED FIBROBLASTS, ENDOTHELIAL CELLS, PERICYTES, AND VARIOUS ADDITIONAL TISSUE-RESIDENT CELL TYPES. THESE HOST CELLS WERE ONCE CONSIDERED BYSTANDERS OF TUMORIGENESIS BUT ARE…		374	NETHERLANDS CANC INST, ONCODE INST, DIV TUMOR BIOL & IMMUNOL, NL-1066 CX AMSTERDAM, NETHERLANDS.; LEIDEN UNIV, DEPT IMMUNOL, MED CTR, NL-2333 ZA LEIDEN, NETHERLANDS.; UNIV LAUSANNE, DEPT ONCOL, CH-1011 LAUSANNE, SWITZERLAND.; LUDWIG INST CANC RES, CH-1011 LAUSANNE, SWITZERLAND.; AGORA CANC CTR LAUSANNE, CH-1011 LAUSANNE, SWITZERLAND.; SWISS CANC CTR LEMAN, CH-1011 LAUSANNE, SWITZERLAND.;	NETHERLANDS CANCER INSTITUTE; LEIDEN UNIVERSITY - EXCL LUMC; LEIDEN UNIVERSITY; LEIDEN UNIVERSITY MEDICAL CENTER (LUMC); UNIVERSITY OF LAUSANNE; LUDWIG INSTITUTE FOR CANCER RESEARCH		2025-03-28		10.1016/j.ccell.2023.02.016	REVIEW	MAR 2023		1878-3686	K.D.VISSER@NKI.NL; JOHANNA.JOYCE@UNIL.CH	403		DUTCH CANCER SOCIETY; DUTCH CANCER SOCIETY (KWF/ONCODE); DUTCH RESEARCH COUNCIL; ONCODE INSTITUTE; LUDWIG INSTITUTE FOR CANCER RESEARCH [KWF10083, 10623, 13191]; BREAST CANCER RESEARCH FOUNDATION [14339]; MARK FOUNDATION [NWO-VICI91819616]; SWISS NATIONAL SCIENCE FOUNDATION; CARIGEST FOUNDATION; FONDATION IS-REC; SWISS CANCER RESEARCH FOUNDATION; KELM STIFTUNG; CHERCHER TROUVER FONDATION; CHARLIE…	WE THANK ALL THE MEMBERS OF OUR LABS FOR STIMULATING SCIENTIFIC DISCUSSIONS ON THE TME. WE GRATEFULLY ACKNOWLEDGE DANIIL ANASTASOPOULOS, ANNEMIEKE BOUWMAN, ANTOINETTE VAN WEVERWIJK, AND ROELTJE MAAS FOR HELPING US DRAFT THE FIGURES AND STEPHANIE D'BAYLE FOR REFERENCE FORMATTING. WE APOLOGIZE TO THE MANY AUTHORS WE COULD NOT CITE OWING TO SPACE RESTRICTIONS. RESEARCH IN OUR LABS IS SUPPORTED BY TH…	H3KJ5	Y	Y	ENDOTHELIAL GROWTH-FACTOR; EPITHELIAL-MESENCHYMAL TRANSITION; SINGLE-CELL ANALYSIS; BREAST-CANCER; BONE-MARROW; T-CELLS; MACROPHAGE POLARIZATION; EXTRACELLULAR-MATRIX; CHRONIC INFLAMMATION; COLLECTIVE INVASION	3	CANCER CELL	CANCER CELL	ENGLISH	349	BRONZE	DE VISSER, KARIN/0000-0002-0293-868X	50 HAMPSHIRE ST, FLOOR 5, CAMBRIDGE, MA 02139 USA	MAR 13	30	CAMBRIDGE	36917948		J	CELL PRESS	2023	JOYCE, JOHANNA/ABI-6516-2022	DE VISSER, KE (通讯作者)，NETHERLANDS CANC INST, ONCODE INST, DIV TUMOR BIOL & IMMUNOL, NL-1066 CX AMSTERDAM, NETHERLANDS.; DE VISSER, KE (通讯作者)，LEIDEN UNIV, DEPT IMMUNOL, MED CTR, NL-2333 ZA LEIDEN, NETHERLANDS.; JOYCE, JA (通讯作者)，UNIV LAUSANNE, DEPT ONCOL, CH-1011 LAUSANNE, SWITZERLAND.; JOYCE, JA (通讯作者)，LUDWIG INST CANC RES, CH-1011 LAUSANNE, SWITZERLAND.; JOYCE, JA (通讯作者)，AGORA CANC CTR LAUSANNE, C…	ONCOLOGY; CELL BIOLOGY		1535-6108	CANCER CELL		1166	THE EVOLVING TUMOR MICROENVIRONMENT FROM CANCER INITIATION TO METASTATIC OUTGROWTH
VAN DER LEUN AM;THOMMEN DS;SCHUMACHER TN	VAN DER LEUN, ANNE M.;THOMMEN, DANIELA S.;SCHUMACHER, TON N.	AHMADZADEH M, 2009, BLOOD, V114, P1537, DOI 10.1182/BLOOD-2008-12-195792;AHRENDS T, 2018, IMMUNOLOGY, V154, P582, DOI 10.1111/IMM.12941;ALFEI F, 2019, NATURE, V571, P265, DOI 10.1038/S41586-019-1326-9;ALSPACH E, 2019, NATURE, V574, P696, DOI 10.1038/S41586-019-1671-8;AZIZI E, 2018, CELL, V174, P1293, DOI 10.1016/J.CELL.2018.05.060;BAITSCH L, 2011, J CLIN INVEST, V121, P2350, DOI 10.1172/JCI46102;…	RECENT SINGLE-CELL RNA-SEQUENCING STUDIES HAVE REVEALED A RANGE OF INTRATUMOURAL T CELL STATES, BOTH WITHIN AND BETWEEN PATIENTS. THIS REVIEW OUTLINES THE CD8(+) T CELL STATES THAT HAVE BEEN IDENTIFIED IN HUMAN TUMOURS AND THE POTENTIAL ROLES THEY PLAY IN TUMOUR CONTROL AS WELL AS HOW THEY ARE INFLUENCED BY IMMUNE CHECKPOINT BLOCKADE. THE T CELL INFILTRATES THAT ARE FORMED IN HUMAN CANCERS ARE A …		218	NETHERLANDS CANC INST, ONCODE INST, DIV MOL ONCOL & IMMUNOL, AMSTERDAM, NETHERLANDS.;	NETHERLANDS CANCER INSTITUTE		2025-03-28		10.1038/s41568-019-0235-4	REVIEW	FEB 2020		1474-1768	T.SCHUMACHER@NKI.NL	232		ERC ADG SENSIT; DUTCH CANCER SOCIETY BAS MULDER AWARD	THE AUTHORS THANK Y. LUBLING AND M. LOGTENBERG FOR INPUT AND INSIGHTFUL DISCUSSIONS. THIS WORK WAS SUPPORTED BY ERC ADG SENSIT TO T.N.S. AND THE DUTCH CANCER SOCIETY BAS MULDER AWARD TO D.S.T.	KX5RH	Y	N	METASTATIC MELANOMA; PROGNOSTIC VALUE; IMMUNE CELLS; TUMOR; PD-1; IMMUNOTHERAPY; BLOCKADE; EXHAUSTION; RESPONSES; SUBSETS	4	NAT REV CANCER	NAT. REV. CANCER	ENGLISH	92	GREEN ACCEPTED	SCHUMACHER, TON/0000-0003-0517-8804; THOMMEN, DANIELA/0000-0002-7431-2854; VAN DER LEUN, ANNE/0000-0003-1718-2093	HEIDELBERGER PLATZ 3, BERLIN, 14197, GERMANY	APR	15	BERLIN	32024970		J	NATURE PORTFOLIO	2020	SCHUMACHER, TON/Y-2432-2019; THOMMEN, DANIELA/AAS-1669-2020	SCHUMACHER, TN (通讯作者)，NETHERLANDS CANC INST, ONCODE INST, DIV MOL ONCOL & IMMUNOL, AMSTERDAM, NETHERLANDS.	ONCOLOGY		1474-175X	NATURE REVIEWS CANCER		894	CD8<SUP>+</SUP> T CELL STATES IN HUMAN CANCER: INSIGHTS FROM SINGLE-CELL ANALYSIS
GUILLIAMS M;MILDNER A;YONA S	GUILLIAMS, MARTIN;MILDNER, ALEXANDER;YONA, SIMON	AHUJA V, 1995, CELL IMMUNOL, V163, P59, DOI 10.1006/CIMM.1995.1099;AJAMI B, 2007, NAT NEUROSCI, V10, P1538, DOI 10.1038/NN2014;AJAMI B, 2011, NAT NEUROSCI, V14, P1142, DOI 10.1038/NN.2887;AKASHI K, 2000, NATURE, V404, P193, DOI 10.1038/35004599;ALDER JK, 2008, J IMMUNOL, V180, P5645, DOI 10.4049/JIMMUNOL.180.8.5645;ARNOLD L, 2007, J EXP MED, V204, P1057, DOI 10.1084/JEM.20070075;ARTS RJW, 2018, C…	NOVEL EXPERIMENTAL APPROACHES SUCH AS FATE-MAPPING AND SINGLE-CELL ANALYSIS HAVE BROUGHT FRESH INSIGHT INTO MONOCYTE DEVELOPMENT AND FUNCTION OVER THE PAST DECADE AND HELPED REDEFINE THE MONOCYTE FIELD. MONOCYTES ARE NOW KNOWN TO CONSIST OF MULTIPLE SUBSETS GENERATED THROUGH DISTINCT DEVELOPMENTAL PATHWAYS WITH DIVERSE FUNCTIONAL SPECIALIZATIONS. THEIR FATES UNDER HOMEOSTATIC CONDITIONS INCLUDE T…		595	VIB UGENT CTR INFLAMMAT RES, LAB MYELOID CELL ONTOGENY & FUNCT SPECIAL, TECHNOL PK 927, GHENT, BELGIUM.; UNIV GHENT, DEPT BIOMED MOL BIOL, GHENT, BELGIUM.; MAX DELBRUCK CTR MOL MED, BERLIN, GERMANY.; UCL, DIV MED, LONDON, ENGLAND.;	GHENT UNIVERSITY; FLANDERS INSTITUTE FOR BIOTECHNOLOGY (VIB); GHENT UNIVERSITY; HELMHOLTZ ASSOCIATION; MAX DELBRUCK CENTER FOR MOLECULAR MEDICINE; UNIVERSITY OF LONDON; UNIVERSITY COLLEGE LONDON		2025-03-28		10.1016/j.immuni.2018.10.005	REVIEW			1097-4180	MARTIN.GUILLIAMS@IRC.VIB-UGENT.BE; ALEXANDER.MILDNER@MDC-BERLIN.DE; S.YONA@UCL.AC.UK	613		DFG [MI1328]; ERC; FWO	THE AUTHORS CONTRIBUTED EQUALLY TO THIS WORK AND THE AUTHORSHIP IS IN ALPHABETICAL ORDER. THIS AUTHORSHIP CAN THUS BE CITED IN ANY ORDER. WE APOLOGIZE TO OUR COLLEAGUES WHOSE WORK WE HAVE NOT CITED, EITHER DUE TO SPACE RESTRICTION OR IGNORANCE. WE THANK THE WELLCOME TRUST LIBRARY STAFF FOR THE REPRODUCTION OF IMAGES IN FIGURE 1 AND ACCESS TO THEIR RARE BOOK COLLECTION. A.M. IS A HEISENBERG FELLOW…	GX0FW	Y	N	TISSUE-RESIDENT MACROPHAGES; HEMATOPOIETIC STEM-CELLS; TUMOR-ASSOCIATED MACROPHAGES; COLONY-STIMULATING FACTOR; CENTRAL-NERVOUS-SYSTEM; CYTOKINE GM-CSF; ACUTE MYOCARDIAL-INFARCTION; INDUCED GRANULOMA-FORMATION; STEADY-STATE CONDITIONS; MOUSE BONE-MARROW	4	IMMUNITY	IMMUNITY	ENGLISH	219	GREEN SUBMITTED, GREEN ACCEPTED, BRONZE	YONA, SIMON/0000-0002-3984-2008; MILDNER, ALEXANDER/0000-0002-2019-8427; GUILLIAMS, MARTIN/0000-0003-3525-7570	50 HAMPSHIRE ST, FLOOR 5, CAMBRIDGE, MA 02139 USA	OCT 16	19	CAMBRIDGE	30332628		J	CELL PRESS	2018	MILDNER, ALEXANDER/ABG-6122-2020; YONA, SIMON/ABE-6572-2020; GUILLIAMS, MARTIN/N-7803-2013	GUILLIAMS, M (通讯作者)，VIB UGENT CTR INFLAMMAT RES, LAB MYELOID CELL ONTOGENY & FUNCT SPECIAL, TECHNOL PK 927, GHENT, BELGIUM.; GUILLIAMS, M (通讯作者)，UNIV GHENT, DEPT BIOMED MOL BIOL, GHENT, BELGIUM.; MILDNER, A (通讯作者)，MAX DELBRUCK CTR MOL MED, BERLIN, GERMANY.; YONA, S (通讯作者)，UCL, DIV MED, LONDON, ENGLAND.	IMMUNOLOGY		1074-7613	IMMUNITY		601	DEVELOPMENTAL AND FUNCTIONAL HETEROGENEITY OF MONOCYTES
KAPELLOS TS;BONAGURO L;GEMÜND I;REUSCH N;SAGLAM A;HINKLEY ER;SCHULTZE JL	KAPELLOS, THEODORE S.;BONAGURO, LORENZO;GEMUEND, IOANNA;REUSCH, NICO;SAGLAM, ADEM;HINKLEY, EMILY R.;SCHULTZE, JOACHIM L.	AFSHIN A, 2019, LANCET, V393, P1958, DOI 10.1016/S0140-6736(19)30041-8;AKIYAMA H, 2000, NEUROBIOL AGING, V21, P383, DOI 10.1016/S0197-4580(00)00124-X;ALLAHVERDIAN S, 2014, CIRCULATION, V129, P1551, DOI 10.1161/CIRCULATIONAHA.113.005015;ALLAHVERDIAN S, 2012, CARDIOVASC RES, V95, P165, DOI 10.1093/CVR/CVS094;AMMIRATI E, 2018, IJC HEART VASC, V21, P32, DOI 10.1016/J.IJCHA.2018.09.005;AMMIRATI E, 201…	HUMAN MONOCYTES ARE DIVIDED IN THREE MAJOR POPULATIONS; CLASSICAL (CD14(+)CD16(-)), NON-CLASSICAL (CD14(DIM)CD16(+)), AND INTERMEDIATE (CD14(+)CD16(+)). EACH OF THESE SUBSETS IS DISTINGUISHED FROM EACH OTHER BY THE EXPRESSION OF DISTINCT SURFACE MARKERS AND BY THEIR FUNCTIONS IN HOMEOSTASIS AND DISEASE. IN THIS REVIEW, WE DISCUSS THE MOST UP-TO-DATE PHENOTYPIC CLASSIFICATION OF HUMAN MONOCYTES TH…	2035		LIFE & MED SCI INST LIMES, GENOM & IMMUNOREGULAT, BONN, GERMANY.; UNIV BONN, GERMAN CTR NEURODEGENERAT DIS, PLATFORM SINGLE CELL GENOM & EPIGEN, BONN, GERMANY.; UNIV BONN, BONN, GERMANY.;	UNIVERSITY OF BONN; UNIVERSITY OF BONN; HELMHOLTZ ASSOCIATION; GERMAN CENTER FOR NEURODEGENERATIVE DISEASES (DZNE); UNIVERSITY OF BONN		2025-03-28	HUMAN MONOCYTES; ATHEROSCLEROSIS; DIET; RESPIRATORY DISEASES; NEURODEGENERATION	10.3389/fimmu.2019.02035	REVIEW				TKAPELLO@UNI-BONN.DE; J.SCHULTZE@UNI-BONN.DE			DEUTSCHE FORSCHUNGSGEMEINSCHAFT (DFG, GERMAN RESEARCH FOUNDATION, GERMANY'S EXCELLENCE STRATEGY) [EXC2151-390873048, GRK 2168]; EUROPEAN UNION'S HORIZON 2020 RESEARCH AND INNOVATION PROGRAM [733100]; ERA-CVD JTC 2018; BMBF (DIET-BB); HELMHOLTZ	JS WAS FUNDED BY THE DEUTSCHE FORSCHUNGSGEMEINSCHAFT (DFG, GERMAN RESEARCH FOUNDATION, GERMANY'S EXCELLENCE STRATEGY-EXC2151-390873048 AND GRK 2168). JS HAS RECEIVED FUNDING FROM THE EUROPEAN UNION'S HORIZON 2020 RESEARCH AND INNOVATION PROGRAM UNDER GRANT AGREEMENT NO. 733100 (SYSCID) AND ERA-CVD JTC 2018, AND FROM THE BMBF (DIET-BB). JS WAS A MEMBER OF HELMHOLTZ-FUNDED PROJECTS AMPRO AND SPARSE…	IU1JW	Y	N	SMOOTH-MUSCLE-CELLS; FLOW-CYTOMETRIC ANALYSIS; ALZHEIMERS-DISEASE; BLOOD MONOCYTES; DENDRITIC CELLS; VULNERABILITY CHARACTERISTICS; PLAQUE NEOVASCULARIZATION; MONONUCLEAR PHAGOCYTES; PROFILING REVEALS; ENDOTHELIAL-CELLS		FRONT IMMUNOL	FRONT. IMMUNOL.	ENGLISH	157	GOLD, GREEN PUBLISHED	GEMUND, IOANNA/0000-0003-2217-4178; BONAGURO, LORENZO/0000-0001-9675-7208; REUSCH, NICO/0000-0001-5625-0701	AVENUE DU TRIBUNAL FEDERAL 34, LAUSANNE, CH-1015, SWITZERLAND	AUG 30	13	LAUSANNE	31543877		J	FRONTIERS MEDIA SA	2019	SCHULTZE, JOACHIM/ABA-8176-2020; BONAGURO, LORENZO/MAI-3181-2025	KAPELLOS, TS; SCHULTZE, JL (通讯作者)，LIFE & MED SCI INST LIMES, GENOM & IMMUNOREGULAT, BONN, GERMANY.; SCHULTZE, JL (通讯作者)，UNIV BONN, GERMAN CTR NEURODEGENERAT DIS, PLATFORM SINGLE CELL GENOM & EPIGEN, BONN, GERMANY.; SCHULTZE, JL (通讯作者)，UNIV BONN, BONN, GERMANY.	IMMUNOLOGY		1664-3224	FRONTIERS IN IMMUNOLOGY		552	HUMAN MONOCYTE SUBSETS AND PHENOTYPES IN MAJOR CHRONIC INFLAMMATORY DISEASES
PAIJENS ST;VLEDDER A;DE BRUYN M;NIJMAN HW	PAIJENS, STERRE T.;VLEDDER, ANNEGE;DE BRUYN, MARCO;NIJMAN, HANS W.	ADAMS S, 2019, ANN ONCOL, V30, P405, DOI 10.1093/ANNONC/MDY517, 10.1093/ANNONC/MDY518;ADAMS S, 2019, JAMA ONCOL, V5, P334, DOI 10.1001/JAMAONCOL.2018.5152;AHMADVAND S, 2019, CELL ONCOL, V42, P343, DOI 10.1007/S13402-019-00430-6;ALSPACH E, 2019, NATURE, V574, P696, DOI 10.1038/S41586-019-1671-8;ANDRÉ P, 2018, CELL, V175, P1731, DOI 10.1016/J.CELL.2018.10.014;ANDREU P, 2010, CANCER CELL, V17, P121,…	THE CLINICAL SUCCESS OF CANCER IMMUNE CHECKPOINT BLOCKADE (ICB) HAS REFOCUSED ATTENTION ON TUMOR-INFILTRATING LYMPHOCYTES (TILS) ACROSS CANCER TYPES. THE OUTCOME OF IMMUNE CHECKPOINT INHIBITOR THERAPY IN CANCER PATIENTS HAS BEEN LINKED TO THE QUALITY AND MAGNITUDE OF T CELL, NK CELL, AND MORE RECENTLY, B CELL RESPONSES WITHIN THE TUMOR MICROENVIRONMENT. STATE-OF-THE-ART SINGLE-CELL ANALYSIS OF TI…		842	UNIV GRONINGEN, UNIV MED CTR GRONINGEN, DEPT OBSTET & GYNECOL, GRONINGEN, NETHERLANDS.;	UNIVERSITY OF GRONINGEN		2025-03-28	TUMOR INFILTRATING LYMPHOCYTES; B CELLS; T CELLS; TERTIARY LYMPHOID STRUCTURES; IMMUNOTHERAPY	10.1038/s41423-020-00565-9	REVIEW	NOV 2020		2042-0226	H.W.NIJMAN@UMCG.NL	859				RH1CP	Y	N	TERTIARY LYMPHOID STRUCTURES; REGULATORY T-CELLS; FOLLICULAR DENDRITIC CELLS; B-CELLS; NK CELLS; PD-1 BLOCKADE; PLASMA-CELLS; SOLID TUMORS; MICROSATELLITE INSTABILITY; STANDARDIZED METHOD	4	CELL MOL IMMUNOL	CELL. MOL. IMMUNOL.	ENGLISH	239	GREEN PUBLISHED	VLEDDER, ANNEGE/0009-0006-7622-6892; DE BRUYN, MARCO/0000-0001-9819-9131	5 DONGDAN SANTIAO, DONGCHEN DISTRICT, BEING, 100005, PEOPLES R CHINA	APR	18	BEING	33139907		J	CHIN SOCIETY IMMUNOLOGY	2021		NIJMAN, HW (通讯作者)，UNIV GRONINGEN, UNIV MED CTR GRONINGEN, DEPT OBSTET & GYNECOL, GRONINGEN, NETHERLANDS.	IMMUNOLOGY		1672-7681	CELLULAR & MOLECULAR IMMUNOLOGY		536	TUMOR-INFILTRATING LYMPHOCYTES IN THE IMMUNOTHERAPY ERA
WU KY;LIN KJ;LI XY;YUAN XL;XU PQ;NI PH;XU DK	WU, KAIYUE;LIN, KANGJIA;LI, XIAOYAN;YUAN, XIANGLIANG;XU, PEIQING;NI, PEIHUA;XU, DAKANG	ACHIM K, 2018, METHODS MOL BIOL, V1649, P111, DOI 10.1007/978-1-4939-7213-5_7;ANFRAY C, 2020, CELLS-BASEL, V9, DOI 10.3390/CELLS9010046;AUFFRAY C, 2009, ANNU REV IMMUNOL, V27, P669, DOI 10.1146/ANNUREV.IMMUNOL.021908.132557;BAIN CC, 2016, NAT COMMUN, V7, DOI 10.1038/NCOMMS11852;BALKWILL F, 2001, LANCET, V357, P539, DOI 10.1016/S0140-6736(00)04046-0;BEATTY GL, 2011, SCIENCE, V331, P1612, DOI 10.11…	THE IMMUNOSUPPRESSIVE STATUS OF THE TUMOR MICROENVIRONMENT (TME) REMAINS POORLY DEFINED DUE TO A LACK OF UNDERSTANDING REGARDING THE FUNCTION OF TUMOR-ASSOCIATED MACROPHAGES (TAMS), WHICH ARE ABUNDANT IN THE TME. TAMS ARE CRUCIAL DRIVERS OF TUMOR PROGRESSION, METASTASIS, AND RESISTANCE TO THERAPY. INTRA- AND INTER-TUMORAL SPATIAL HETEROGENEITIES ARE POTENTIAL KEYS TO UNDERSTANDING THE RELATIONSHI…	1731		SHANGHAI JIAO TONG UNIV, RUIJIN HOSP, FAC MED LAB SCI, SCH MED, SHANGHAI, PEOPLES R CHINA.;	SHANGHAI JIAO TONG UNIVERSITY		2025-03-28	TUMOR MICROENVIRONMENT; TUMOR-ASSOCIATED MACROPHAGES; MULTIPLEXED IMMUNOHISTOCHEMICAL STAINING; SINGLE-CELL SEQUENCING; SPATIAL TRANSCRIPTOMICS	10.3389/fimmu.2020.01731	REVIEW				DAKANG_XU@163.COM			NATIONAL NATURAL SCIENCE FOUNDATION OF CHINA [81871274, 31670905, 81871715, 81772525]	THIS WORK WAS SUPPORTED BY GRANTS FROM THE NATIONAL NATURAL SCIENCE FOUNDATION OF CHINA (81871274, 31670905, 81871715, AND 81772525).	ND8TH	Y	N	HYPOXIA-INDUCIBLE FACTORS; GENE-EXPRESSION; POOR-PROGNOSIS; CANCER; POLARIZATION; MONOCYTE; CARCINOMA; INVASION; BLOCKADE; REVEALS		FRONT IMMUNOL	FRONT. IMMUNOL.	ENGLISH	133	GOLD, GREEN PUBLISHED		AVENUE DU TRIBUNAL FEDERAL 34, LAUSANNE, CH-1015, SWITZERLAND	AUG 4	14	LAUSANNE	32849616		J	FRONTIERS MEDIA SA	2020		XU, DK (通讯作者)，SHANGHAI JIAO TONG UNIV, RUIJIN HOSP, FAC MED LAB SCI, SCH MED, SHANGHAI, PEOPLES R CHINA.	IMMUNOLOGY		1664-3224	FRONTIERS IN IMMUNOLOGY		442	REDEFINING TUMOR-ASSOCIATED MACROPHAGE SUBPOPULATIONS AND FUNCTIONS IN THE TUMOR MICROENVIRONMENT
NIKANJAM M;KATO S;KURZROCK R	NIKANJAM, MINA;KATO, SHUMEI;KURZROCK, RAZELLE	ADASHEK JJ, 2021, CANCERS, V13, DOI 10.3390/CANCERS13143600;ADASHEK JJ, 2020, ONCOLOGIST, V25, P94, DOI 10.1634/THEONCOLOGIST.2019-0636;AGASHE R, 2020, CANCERS, V12, DOI 10.3390/CANCERS12092361;ANANDAPPA G, 2021, J CLIN ONCOL, V39, DOI 10.1200/JCO.2021.39.3_SUPPL.102;ANTONARAKIS ES, 2015, JAMA ONCOL, V1, P582, DOI 10.1001/JAMAONCOL.2015.1341;BACCELLI I, 2013, NAT BIOTECHNOL, V31, P539, DOI 10.103…	LIQUID BIOPSIES ARE INCREASINGLY USED FOR CANCER MOLECULAR PROFILING THAT ENABLES A PRECISION ONCOLOGY APPROACH. CIRCULATING EXTRACELLULAR NUCLEIC ACIDS (CELL-FREE DNA; CFDNA), CIRCULATING TUMOR DNA (CTDNA), AND CIRCULATING TUMOR CELLS (CTCS) CAN BE ISOLATED FROM THE BLOOD AND OTHER BODY FLUIDS. THIS REVIEW WILL FOCUS ON CURRENT TECHNOLOGIES AND CLINICAL APPLICATIONS FOR LIQUID BIOPSIES. CTDNA/CF…	131		UNIV CALIF SAN DIEGO, DIV HEMATOL ONCOL, 1200 GARDEN VIEW RD, ENCINITAS, CA 92024 USA.; MED COLL WISCONSIN CANC CTR, MILWAUKEE, WI USA.; WIN CONSORTIUM, PARIS, FRANCE.;	UNIVERSITY OF CALIFORNIA SYSTEM; UNIVERSITY OF CALIFORNIA SAN DIEGO		2025-03-28	LIQUID BIOPSY; CTC; CFDNA; CTDNA; PRECISION MEDICINE	10.1186/s13045-022-01351-y	REVIEW			1756-8722	MNIKANJAM@HEALTH.UCSD.EDU			NATIONAL CANCER INSTITUTE [P30 CA023100]	FUNDED IN PART BY NATIONAL CANCER INSTITUTE GRANT P30 CA023100 (SK AND MN).	4M0QL	Y	N	CIRCULATING TUMOR DNA; CELL-FREE DNA; BREAST-CANCER; MUTATIONAL BURDEN; UTILITY; PLASMA; TISSUE	1	J HEMATOL ONCOL	J. HEMATOL. ONCOL.	ENGLISH	103	GOLD, GREEN PUBLISHED		CAMPUS, 4 CRINAN ST, LONDON N1 9XW, ENGLAND	SEP 12	14	LONDON	36096847		J	BMC	2022	KURZROCK, RAZELLE/AAU-9782-2020	NIKANJAM, M (通讯作者)，UNIV CALIF SAN DIEGO, DIV HEMATOL ONCOL, 1200 GARDEN VIEW RD, ENCINITAS, CA 92024 USA.	ONCOLOGY; HEMATOLOGY			JOURNAL OF HEMATOLOGY & ONCOLOGY		366	LIQUID BIOPSY: CURRENT TECHNOLOGY AND CLINICAL APPLICATIONS
LAM KC;ARAYA RE;HUANG A;CHEN QY;DI MODICA M;RODRIGUES RR;LOPÈS A;JOHNSON SB;SCHWARZ B;BOHRNSEN E;COGDILL AP;BOSIO CM;WARGO JA;LEE MP;GOLDSZMID RS	LAM, KHIEM C.;ARAYA, ROMINA E.;HUANG, APRIL;CHEN, QUANYI;DI MODICA, MARTINA;RODRIGUES, RICHARD R.;LOPES, AMELIE;JOHNSON, SARAH B.;SCHWARZ, BENJAMIN;BOHRNSEN, ERIC;COGDILL, ALEXANDRIA P.;BOSIO, CATHARINE M.;WARGO, JENNIFER A.;LEE, MAXWELL P.;GOLDSZMID, ROMINA S.	ABT MC, 2012, IMMUNITY, V37, P158, DOI 10.1016/J.IMMUNI.2012.04.011;ANTUNES KH, 2019, NAT COMMUN, V10, DOI 10.1038/S41467-019-11152-6;ARAYA RE, 2020, METHOD ENZYMOL, V632, P309, DOI 10.1016/BS.MIE.2019.11.012;ARTHUR JC, 2012, SCIENCE, V338, P120, DOI 10.1126/SCIENCE.1224820;BAE HR, 2020, J AUTOIMMUN, V111, DOI 10.1016/J.JAUT.2020.102436;BARRY KC, 2018, NAT MED, V24, P1178, DOI 10.1038/S41591-018-…	THE TUMOR MICROENVIRONMENT (TME) INFLUENCES CANCER PROGRESSION AND THERAPY RESPONSE. THEREFORE, UNDERSTANDING WHAT REGULATES THE TME IMMUNE COMPARTMENT IS VITAL. HERE WE SHOW THAT MICROBIOTA SIGNALS PROGRAM MONONUCLEAR PHAGOCYTES IN THE TME TOWARD IMMUNOSTIMULATORY MONOCYTES AND DENDRITIC CELLS (DCS). SINGLE-CELL RNA SEQUENCING REVEALED THAT ABSENCE OF MICROBIOTA SKEWS THE TME TOWARD PRO-TUMORIGE…		5338	NCI, INFLAMMATORY CELL DYNAM SECT, LAB INTEGRAT CANC IMMUNOL, CTR CANC RES, BETHESDA, MD 20892 USA.; LEIDOS BIOMED RES, BETHESDA, MD 20892 USA.; KELLY GOVT SOLUT, BETHESDA, MD 20892 USA.; FDN IRCCS IST NAZL TUMORI, DEPT RES, MOL TARGETING UNIT, I-20133 MILAN, ITALY.; NCI, MICROBIOME & GENET CORE, LAB INTEGRAT CANC IMMUNOL, CTR CANC RES, BETHESDA, MD 20892 USA.; UNIV TEXAS MD ANDERSON CANC CTR, DE…	NATIONAL INSTITUTES OF HEALTH (NIH) - USA; NIH NATIONAL CANCER INSTITUTE (NCI); NATIONAL INSTITUTES OF HEALTH (NIH) - USA; NIH NATIONAL CANCER INSTITUTE (NCI); FREDERICK NATIONAL LABORATORY FOR CANCER RESEARCH; FONDAZIONE IRCCS ISTITUTO NAZIONALE TUMORI MILAN; NATIONAL INSTITUTES OF HEALTH (NIH) - USA; NIH NATIONAL CANCER INSTITUTE (NCI); UNIVERSITY OF TEXAS SYSTEM; UTMD ANDERSON CANCER CENTER; N…		2025-03-28		10.1016/j.cell.2021.09.019	REVIEW	OCT 2021		1097-4172	RGOLDSZMID@MAIL.NIH.GOV	+		INTRAMURAL RESEARCH PROGRAM OF THE NIH (CCR-NCI); INTRAMURAL RESEARCH PROGRAM OF THE NIH (NIAID); NIH [1 R01 CA219896-01A1]; MELANOMA RESEARCH ALLIANCE [4022024]; AACR STAND UP TO CANCER [SU2C-AACR-IRG-19-17]; MDANDERSON CANCER CENTER MELANOMA MOON SHOTS PROGRAM	WE ARE GRATEFUL TO THE FOLLOWING NCI FACILITIES: CCR SINGLE CELL ANALYSIS FACILITY, CPTR NANOSCALE PROTEIN ANALYSIS SECTION, LICI MICROBIOME AND GENETICS CORE, LGI FLOW CYTOMETRY CORE, AND LASP GNOTOBIOTICS FACILITY. WE ALSO THANK AMIRAN DZUTSEV AND MEMBERS OF LICI FOR HELPFUL DISCUSSIONS AND DANIEL A. MOLINA (TRI, INC.) AND SUSAN GOTTESMAN (CCR, NCI) FOR CRITICALLY READING THE MANUSCRIPT. THIS R…	WQ8MO	Y	N	NATURAL-KILLER-CELLS; DENDRITIC CELLS; ANTITUMOR IMMUNITY; THERAPY EFFICACY; NK CELLS; CANCER; INTERFERON; IMMUNOTHERAPY; RESISTANCE; EXPRESSION	21	CELL	CELL	ENGLISH	105	BRONZE, GREEN ACCEPTED	LAM, KHIEM/0000-0001-5831-1264; ARAYA, ROMINA ELIZABETH/0000-0001-9787-2670; SCHWARZ, BENJAMIN/0000-0002-5894-953X; HUANG, APRIL/0000-0002-1505-9799; DI MODICA, MARTINA/0000-0001-6320-5247; LOPES, AMELIE/0000-0001-8959-7840	50 HAMPSHIRE ST, FLOOR 5, CAMBRIDGE, MA 02139 USA	OCT 14	40	CAMBRIDGE	34624222		J	CELL PRESS	2021	BOSIO, CATHARINE/D-7456-2015; DI MODICA, MARTINA/C-6941-2017	GOLDSZMID, RS (通讯作者)，NCI, INFLAMMATORY CELL DYNAM SECT, LAB INTEGRAT CANC IMMUNOL, CTR CANC RES, BETHESDA, MD 20892 USA.	BIOCHEMISTRY & MOLECULAR BIOLOGY; CELL BIOLOGY		0092-8674	CELL		313	MICROBIOTA TRIGGERS STING-TYPE I IFN-DEPENDENT MONOCYTE REPROGRAMMING OF THE TUMOR MICROENVIRONMENT
MA RY;BLACK A;QIAN BZ	MA, RUO-YU;BLACK, ANNABEL;QIAN, BIN-ZHI	AEGERTER H, 2020, NAT IMMUNOL, V21, P145, DOI 10.1038/S41590-019-0568-X;AIBAR S, 2017, NAT METHODS, V14, P1083, DOI 10.1038/NMETH.4463, 10.1038/NMETH.4463;ANTUNES ARP, 2021, NAT NEUROSCI, V24, P595, DOI 10.1038/S41593-020-00789-Y;ASKEW K, 2017, CELL REP, V18, P391, DOI 10.1016/J.CELREP.2016.12.041;BINNEWIES M, 2021, CELL REP, V37, DOI 10.1016/J.CELREP.2021.109844;BLERIOT C, 2020, IMMUNITY, V52, P…	TUMOR-ASSOCIATED MACROPHAGES (TAMS) HAVE MULTIPLE POTENT FUNCTIONS IN CAN-CER AND, THUS, REPRESENT IMPORTANT THERAPEUTIC TARGETS. THESE DIVERSE FUNCTIONS HIGHLIGHT THE HETEROGENOUS NATURE OF TAMS. RECENT SINGLE CELL OMICS TECHNOLO-GIES HAVE SIGNIFICANTLY ADVANCED OUR UNDERSTANDING OF THE MOLECULAR DIVERSITY OF TAMS. HOWEVER, A UNIFYING NOMENCLATURE OF TAM DIVERSITY AND ANNOTATION OF THEIR MOLECUL…		546	FUDAN UNIV, HUMAN PHENOME INST, ZHANGJIANG FUDAN INT INNOVAT CTR, SHANGHAI, PEOPLES R CHINA.; UNIV EDINBURGH, INST GENET & MOL MED, EDINBURGH CANC RES UK CTR, EDINBURGH, SCOTLAND.; UNIV EDINBURGH, QUEENS MED RES INST, COLL MED & VET MED, MRC CTR REPROD HLTH, EDINBURGH, SCOTLAND.;	FUDAN UNIVERSITY; UNIVERSITY OF EDINBURGH; UNIVERSITY OF EDINBURGH		2025-03-28		10.1016/j.it.2022.04.008	REVIEW			1471-4981	BINZHI.QIAN@ED.AC.UK	563		ERC [716379]; CHINA POSTDOCTORAL SCIENCE FOUNDATION [2021M700814, YJ20210251]; NATURAL SCIENCE FOUNDATION OF CHINA [81872150]; MRC [MR/N022556/1] FUNDING SOURCE: UKRI; EUROPEAN RESEARCH COUNCIL (ERC) [716379] FUNDING SOURCE: EUROPEAN RESEARCH COUNCIL (ERC)	GIVEN THAT THE FIELD IS MOVING FORWARD AT AN UNPRESENTED SPEED, OUR ANALYSIS IS LIMITED TO STUDIES PUBLISHED BY FEBRUARY 2022. WE APOLOGIZE TO MANY STUDIES THAT WE WERE UNABLE TO INCLUDE DUE TO PAGE LIMITS. THIS WORK IS SUPPORTED BY ERC STARTING GRANT 716379 TO B.Z.Q., FELLOWSHIP OF CHINA POSTDOCTORAL SCIENCE FOUNDATION 2021M700814 AND INTERNATIONAL POSTDOCTORAL EXCHANGE FELLOWSHIP PROGRAM YJ2021…	3D3OM	Y	N	TUMOR-ASSOCIATED MACROPHAGES; TISSUE-RESIDENT MACROPHAGES; IMMUNE CELLS; REVEALS; MICROENVIRONMENT; LANDSCAPE; MONOCYTES; METASTASIS; ONTOGENY; RECEPTOR	7	TRENDS IMMUNOL	TRENDS IMMUNOL.	ENGLISH	114	HYBRID	QIAN, BINZHI/0000-0002-5796-1078; MA, RUOYU/0000-0002-8419-7714	50 HAMPSHIRE ST, FLOOR 5, CAMBRIDGE, MA 02139 USA	JUL	18	CAMBRIDGE	35690521		J	CELL PRESS	2022	MA, MACI/KHT-5624-2024	QIAN, BZ (通讯作者)，FUDAN UNIV, HUMAN PHENOME INST, ZHANGJIANG FUDAN INT INNOVAT CTR, SHANGHAI, PEOPLES R CHINA.; QIAN, BZ (通讯作者)，UNIV EDINBURGH, INST GENET & MOL MED, EDINBURGH CANC RES UK CTR, EDINBURGH, SCOTLAND.; QIAN, BZ (通讯作者)，UNIV EDINBURGH, QUEENS MED RES INST, COLL MED & VET MED, MRC CTR REPROD HLTH, EDINBURGH, SCOTLAND.	IMMUNOLOGY		1471-4906	TRENDS IN IMMUNOLOGY		263	MACROPHAGE DIVERSITY IN CANCER REVISITED IN THE ERA OF SINGLE-CELL OMICS
PEISELER M;SCHWABE RF;HAMPE J;KUBES P;HEIKENWAELDER M;TACKE F	PEISELER, MORITZ;SCHWABE, ROBERT F.;HAMPE, JOCHEN;KUBES, PAUL;HEIKENWAELDER, MATHIAS;TACKE, FRANK	AGHAJANIAN H, 2019, NATURE, V573, P430, DOI 10.1038/S41586-019-1546-Z;AHRENS M, 2013, CELL METAB, V18, P296, DOI 10.1016/J.CMET.2013.07.004;AKINYEMIJU T, 2017, JAMA ONCOL, V3, P1683, DOI 10.1001/JAMAONCOL.2017.3055;ALBANO E, 2005, GUT, V54, P987, DOI 10.1136/GUT.2004.057968;ALKHOURI N, 2022, J HEPATOL, V77, P607, DOI 10.1016/J.JHEP.2022.04.003;AMOR C, 2020, NATURE, V583, P127, DOI 10.1038/S41586-…	NON-ALCOHOLIC FATTY LIVER DISEASE (NAFLD) IS THE MOST PREVALENT CHRONIC LIVER DISEASE AND IS EMERGING AS THE LEADING CAUSE OF CIRRHOSIS, LIVER TRANSPLANTATION AND HEPATOCELLULAR CARCINOMA (HCC). NAFLD IS A METABOLIC DISEASE THAT IS CONSIDERED THE HEPATIC MANIFESTATION OF THE METABOLIC SYNDROME; HOWEVER, DURING THE EVOLUTION OF NAFLD FROM STEATOSIS TO NON-ALCOHOLIC STEATOHEPATITIS (NASH), TO MORE …		1136	CHARITE UNIV MED BERLIN, DEPT HEPATOL & GASTROENTEROL, CAMPUS VIRCHOW KLINIKUM & CAMPUS CHARITE MITTE, BERLIN, GERMANY.; BERLIN INST HLTH BIH, BERLIN, GERMANY.; COLUMBIA UNIV, BERLIN MED, NEW YORK, NY USA.; TECH UNIV DRESDEN, UNIV MED CTR DRESDEN, DEPT MED 1, DRESDEN, GERMANY.; UNIV CALGARY, SNYDER INST CHRON DIS, CALGARY, AB, CANADA.; GERMAN CANC RES CTR HEIDELBERG DKZF, DIV CHRON FLAMMAT & CANC…	BERLIN INSTITUTE OF HEALTH; FREE UNIVERSITY OF BERLIN; HUMBOLDT UNIVERSITY OF BERLIN; CHARITE UNIVERSITATSMEDIZIN BERLIN; BERLIN INSTITUTE OF HEALTH; COLUMBIA UNIVERSITY; TECHNISCHE UNIVERSITAT DRESDEN; UNIVERSITY OF CALGARY; BERLIN INSTITUTE OF HEALTH; FREE UNIVERSITY OF BERLIN; HUMBOLDT UNIVERSITY OF BERLIN; CHARITE UNIVERSITATSMEDIZIN BERLIN		2025-03-28	NAFLD; NASH; SINGLE-CELL SEQUENCING; SPATIAL TRANSCRIPTOMICS; KUPFFER CELLS; IMMUNE-MEDIATED LIVER DISEASE; MACROPHAGES; CANCER IMMUNOTHERAPY; HCC; EXHAUSTED T CELLS; PPAR AGONISTS; FXR AGONISTS; SCRNA-SEQ; MAFLD	10.1016/j.jhep.2022.06.012	REVIEW	SEP 2022		1600-0641	FRANK.TACKE@CHARITE.DE	1160		BIH CLINICIAN SCIENTIST PROGRAM; GERMAN RESEARCH FOUNDATION (DFG) [SFB/TRR 296, CRC1382, 403224013]; GERMAN MINISTRY OF EDUCATION AND RESEARCH (BMBF DEEP-HCC CONSORTIUM); NSERC [RGPIN/07191-2019]; HEART & STROKE FOUNDATION OF CANADA; CIHR; CANADA RESEARCH CHAIRS PROGRAM; EUROPEAN RESEACH COUNCIL, EU (ERC) [272983813, SFB/TR 209, 314905040, 360372040, SFBTR179, SFBTR1335]; WILHELM SANDER-STIFTUNG;…	<STRONG>ACKNOWLEDGEMENTS</STRONG>MP IS SUPPORTED BY THE BIH CLINICIAN SCIENTIST PROGRAM. FT IS SUPPORTED BY THE GERMAN RESEARCH FOUNDATION (DFG SFB/TRR 296 AND CRC1382, PROJECT-ID 403224013) AND THE GERMAN MINISTRY OF EDUCATION AND RESEARCH (BMBF DEEP-HCC CON-SORTIUM). PK IS SUPPORTED BY THE NSERC DISCOVER GRANT (RGPIN/07191-2019), THE HEART & STROKE FOUNDATION OF CANADA, CIHR AND CANADA RESEARCH…	4Z5RP	Y	N	NEUTROPHIL EXTRACELLULAR TRAPS; PROMOTE INSULIN-RESISTANCE; CAUSES NONALCOHOLIC STEATOHEPATITIS; HEPATIC STELLATE CELLS; T-CELL; KUPFFER CELLS; TISSUE HOMEOSTASIS; MOUSE MODEL; MACROPHAGES; OBESITY	4	J HEPATOL	J. HEPATOL.	ENGLISH	289	BRONZE	PEISELER, MORITZ/0000-0001-6195-3866; HAMPE, JOCHEN/0000-0002-2421-6127; TACKE, FRANK/0000-0001-6206-0226	RADARWEG 29, 1043 NX AMSTERDAM, NETHERLANDS	OCT	25	AMSTERDAM	35750137		J	ELSEVIER	2022	TACKE, FRANK/ABF-2212-2020; SCHWABE, ROBERT/AAY-6506-2021; HAMPE, JOCHEN/A-2555-2010	TACKE, F (通讯作者)，CHARITE UNIV MED BERLIN, AUGUSTENBURGER PL 1, D-13353 BERLIN, GERMANY.	GASTROENTEROLOGY & HEPATOLOGY		0168-8278	JOURNAL OF HEPATOLOGY		255	IMMUNE MECHANISMS LINKING METABOLIC INJURY TO INFLAMMATION AND FIBROSIS IN FATTY LIVER DISEASE - NOVEL INSIGHTS INTO CELLULAR COMMUNICATION CIRCUITS
DOLINA JS;VAN BRAECKEL-BUDIMIR N;THOMAS GD;SALEK-ARDAKANI S	DOLINA, JOSEPH S.;VAN BRAECKEL-BUDIMIR, NATALIJA;THOMAS, GRAHAM D.;SALEK-ARDAKANI, SHAHRAM	ABBOUD G, 2016, J EXP MED, V213, P2897, DOI 10.1084/JEM.20160167;AHRENDS T, 2017, IMMUNITY, V47, P848, DOI 10.1016/J.IMMUNI.2017.10.009;AHRENDS T, 2016, CANCER RES, V76, P2921, DOI 10.1158/0008-5472.CAN-15-3130;ALFEI F, 2019, NATURE, V571, P265, DOI 10.1038/S41586-019-1326-9;ALSPACH E, 2019, NATURE, V574, P696, DOI 10.1038/S41586-019-1671-8;ASHOURI JF, 2017, J IMMUNOL, V198, P657, DOI 10.4049/JIM…	A PARADIGM SHIFT IN THE UNDERSTANDING OF THE EXHAUSTED CD8(+) T CELL (T-EX) LINEAGE IS UNDERWAY. ORIGINALLY THOUGHT TO BE A UNIFORM POPULATION THAT PROGRESSIVELY LOSES EFFECTOR FUNCTION IN RESPONSE TO PERSISTENT ANTIGEN, SINGLE-CELL ANALYSIS HAS NOW REVEALED THAT CD8(+) T-EX IS COMPOSED OF MULTIPLE INTERCONNECTED SUBPOPULATIONS. THE HETEROGENEITY WITHIN THE CD8(+) T-EX LINEAGE IS COMPRISED OF IMM…	715234		PFIZER, CANC IMMUNOL DISCOVERY, SAN DIEGO, CA 92121 USA.;	PFIZER; PFIZER USA		2025-03-28	T CELL EXHAUSTION; PD-1/PD-L1; T CELL TRAFFICKING; TUMOR IMMUNITY; CANCER IMMUNOTHERAPY; CXCR3; CO-STIMULATORY/INHIBITORY RECEPTORS; STEM-LIKE CD8(+) T CELLS	10.3389/fimmu.2021.715234	REVIEW				SHAHRAM.SALEK-ARDAKANI@PFIZER.COM			PFIZER	THE AUTHORS DECLARE THAT THIS STUDY RECEIVED FUNDING FROM PFIZER. THE FUNDER WAS NOT INVOLVED IN THE STUDY DESIGN, COLLECTION, ANALYSIS, INTERPRETATION OF DATA, THE WRITING OF THIS ARTICLE, OR THE DECISION TO SUBMIT IT FOR PUBLICATION.	6G9OS	Y	N	VIRAL PERSISTENCE; EPIGENETIC LANDSCAPE; CHECKPOINT BLOCKADE; PD-1 BLOCKADE; EFFECTOR; ANTIGEN; IMMUNOTHERAPY; RESPONSES; IMMUNITY; STEM		FRONT IMMUNOL	FRONT. IMMUNOL.	ENGLISH	125	GOLD, GREEN PUBLISHED	BUDIMIR, NATALIJA/0000-0002-6596-9846; DOLINA, JOSEPH/0000-0002-4602-8194	AVENUE DU TRIBUNAL FEDERAL 34, LAUSANNE, CH-1015, SWITZERLAND	JUL 20	13	LAUSANNE	34354714		J	FRONTIERS MEDIA SA	2021		SALEK-ARDAKANI, S (通讯作者)，PFIZER, CANC IMMUNOL DISCOVERY, SAN DIEGO, CA 92121 USA.	IMMUNOLOGY		1664-3224	FRONTIERS IN IMMUNOLOGY		255	CD8<SUP>+</SUP> T CELL EXHAUSTION IN CANCER
GUILLOT A;TACKE F	GUILLOT, ADRIEN;TACKE, FRANK	ABSHAGEN K, 2007, AM J PHYSIOL-GASTR L, V292, PG1570, DOI 10.1152/AJPGI.00399.2006;ANONYMOUS, 2018, J HEPATOL, V69, P1197, DOI 10.1016/J.JHEP.2018.02.013;ANONYMOUS, 2016, SCI REP;AOUADI M, 2009, NATURE, V458, P1180, DOI 10.1038/NATURE07774;AOYAMA T, 2017, LAB INVEST, V97, P890, DOI 10.1038/LABINVEST.2017.44;BAECK C, 2012, GUT, V61, P416, DOI 10.1136/GUTJNL-2011-300304;BARTNECK M, 2019, CELL MOL G…	INFLAMMATION IS A HALLMARK OF VIRTUALLY ALL LIVER DISEASES, SUCH AS LIVER CANCER, FIBROSIS, NONALCOHOLIC STEATOHEPATITIS, ALCOHOLIC LIVER DISEASE, AND CHOLANGIOPATHIES. LIVER MACROPHAGES HAVE BEEN THOROUGHLY STUDIED IN HUMAN DISEASE AND MOUSE MODELS, UNRAVELLING THAT THE HEPATIC MONONUCLEAR PHAGOCYTE SYSTEM IS MORE VERSATILE AND COMPLEX THAN PREVIOUSLY BELIEVED. LIVER MACROPHAGES MAINLY CONSIST O…		730	NIAAA, LAB LIVER DIS, NIH, BETHESDA, MD USA.; CHARITE UNIV MED CTR, DEPT HEPATOL GASTROENTEROL, AUGUSTENBURGER PL 1, D-13353 BERLIN, GERMANY.;	NATIONAL INSTITUTES OF HEALTH (NIH) - USA; NIH NATIONAL INSTITUTE ON ALCOHOL ABUSE & ALCOHOLISM (NIAAA); BERLIN INSTITUTE OF HEALTH; FREE UNIVERSITY OF BERLIN; HUMBOLDT UNIVERSITY OF BERLIN; CHARITE UNIVERSITATSMEDIZIN BERLIN		2025-03-28		10.1002/hep4.1356	REVIEW			2471-254X	FRANK.TACKE@GMX.NET	743		GERMAN RESEARCH FOUNDATION [TA434/3-1, TA434/5-1, SFB/TRR57]	SUPPORTED BY THE GERMAN RESEARCH FOUNDATION (TA434/3-1, TA434/5-1, AND SFB/TRR57 TO F.T.).	IB1KD	Y	N	TISSUE-RESIDENT MACROPHAGES; MONOCYTE-DERIVED MACROPHAGES; KUPFFER CELLS; NONALCOHOLIC STEATOHEPATITIS; ACTIVATION MARKER; SOLUBLE CD163; HEPATITIS-B; INFLAMMATORY RESPONSE; ANALYSIS REVEALS; INNATE IMMUNITY	6	HEPATOL COMMUN	HEPATOL. COMMUN.	ENGLISH	154	GOLD, GREEN PUBLISHED	TACKE, FRANK/0000-0001-6206-0226; GUILLOT, ADRIEN/0000-0002-6002-9986	THE ATRIUM, SOUTHERN GATE, CHICHESTER PO19 8SQ, W SUSSEX, ENGLAND	JUN	14	CHICHESTER	31168508		J	JOHN WILEY & SONS LTD	2019	TACKE, FRANK/ABF-2212-2020	TACKE, F (通讯作者)，CHARITE UNIV MED CTR, DEPT HEPATOL GASTROENTEROL, AUGUSTENBURGER PL 1, D-13353 BERLIN, GERMANY.	GASTROENTEROLOGY & HEPATOLOGY			HEPATOLOGY COMMUNICATIONS		227	LIVER MACROPHAGES: OLD DOGMAS AND NEW INSIGHTS
MATULA K;RIVELLO F;HUCK WTS	MATULA, KINGA;RIVELLO, FRANCESCA;HUCK, WILHELM T. S.	ABALDE-CELA S, 2015, J R SOC INTERFACE, V12, DOI 10.1098/RSIF.2015.0216;ABATE AR, 2009, LAB CHIP, V9, P2628, DOI 10.1039/B909386A;ADLER AS, 2017, MABS-AUSTIN, V9, P1270, DOI 10.1080/19420862.2017.1371386;ALIX-PANABIÈRES C, 2014, NAT REV CANCER, V14, P623, DOI 10.1038/NRC3820;ALTSCHULER SJ, 2010, CELL, V141, P559, DOI 10.1016/J.CELL.2010.04.033;ANDOR N., 2018, BIORXIV 445932;ANNA SL, 2003, APPL PH…	DROPLET MICROFLUIDICS HAS REVOLUTIONIZED THE STUDY OF SINGLE CELLS. THE ABILITY TO COMPARTMENTALIZE CELLS WITHIN PICOLITER DROPLETS IN MICROFLUIDIC DEVICES HAS OPENED UP A WIDE RANGE OF STRATEGIES TO EXTRACT INFORMATION AT THE GENOMIC, TRANSCRIPTOMIC, PROTEOMIC, OR METABOLOMIC LEVEL FROM LARGE NUMBERS OF INDIVIDUAL CELLS. STUDYING THE DIFFERENT MOLECULAR LANDSCAPES AT SINGLE-CELL RESOLUTION HAS P…	1900188		RADBOUD UNIV NIJMEGEN, INST MOL & MAT, HEYENDAALSEWEG 135, NL-6525 AJ NIJMEGEN, NETHERLANDS.;	RADBOUD UNIVERSITY NIJMEGEN		2025-03-28	DROPLET MICROFLUIDICS; GENOMES; PROTEOMES; SINGLE-CELL; TRANSCRIPTOMES	10.1002/adbi.201900188	REVIEW	NOV 2019		2366-7478	W.HUCK@SCIENCE.RU.NL					KB9RM			WHOLE-GENOME AMPLIFICATION; ULTRA-HIGH-THROUGHPUT; MESSENGER-RNA-SEQ; SEQUENCING REVEALS; GENETIC-ANALYSIS; MASS CYTOMETRY; IMMUNE; HETEROGENEITY; DNA; POLYMERASE	1	ADV BIOSYST	ADV. BIOSYST.	ENGLISH	165	GREEN PUBLISHED, HYBRID	MATULA, KINGA/0000-0003-2768-2331; RIVELLO, FRANCESCA/0000-0002-0851-2567; HUCK, WILHELM/0000-0003-4222-5411	POSTFACH 101161, 69451 WEINHEIM, GERMANY	JAN	28	WEINHEIM	32293129		J	WILEY-V C H VERLAG GMBH	2020	HUCK, WILHELM/B-1471-2012	HUCK, WTS (通讯作者)，RADBOUD UNIV NIJMEGEN, INST MOL & MAT, HEYENDAALSEWEG 135, NL-6525 AJ NIJMEGEN, NETHERLANDS.	MATERIALS SCIENCE			ADVANCED BIOSYSTEMS		210	SINGLE-CELL ANALYSIS USING DROPLET MICROFLUIDICS
ZHANG YJ;WANG D;PENG M;TANG L;OUYANG JW;XIONG F;GUO C;TANG YY;ZHOU YJ;LIAO QJ;WU X;WANG H;YU JJ;LI Y;LI XL;LI GY;ZENG ZY;TAN YX;XIONG W	ZHANG, YIJIE;WANG, DAN;PENG, MIAO;TANG, LE;OUYANG, JIAWEI;XIONG, FANG;GUO, CAN;TANG, YANYAN;ZHOU, YUJUAN;LIAO, QIANJIN;WU, XU;WANG, HUI;YU, JIANJUN;LI, YONG;LI, XIAOLING;LI, GUIYUAN;ZENG, ZHAOYANG;TAN, YIXIN;XIONG, WEI	ALVAREZ-ARENAS A, 2019, SCI REP-UK, V9, DOI 10.1038/S41598-019-45863-Z;ALVES JM, 2018, GENOME MED, V10, DOI 10.1186/S13073-018-0537-2;ANDOR N, 2019, BLOOD, V133, P1119, DOI 10.1182/BLOOD-2018-08-862292;ANDREWS LP, 2017, IMMUNOL REV, V276, P80, DOI 10.1111/IMR.12519;BARTOSCHEK M, 2018, NAT COMMUN, V9, DOI 10.1038/S41467-018-07582-3;BASLAN T, 2017, NAT REV CANCER, V17, P557, DOI 10.1038/NRC.2017.58…	SINGLE-CELL RNA SEQUENCING (SCRNA-SEQ), A TECHNOLOGY THAT ANALYZES TRANSCRIPTOMES OF COMPLEX TISSUES AT SINGLE-CELL LEVELS, CAN IDENTIFY DIFFERENTIAL GENE EXPRESSION AND EPIGENETIC FACTORS CAUSED BY MUTATIONS IN UNICELLULAR GENOMES, AS WELL AS NEW CELL-SPECIFIC MARKERS AND CELL TYPES. SCRNA-SEQ PLAYS AN IMPORTANT ROLE IN VARIOUS ASPECTS OF TUMOR RESEARCH. IT REVEALS THE HETEROGENEITY OF TUMOR CEL…	81		CENT SOUTH UNIV, HUNAN CANC HOSP, NHC KEY LAB CARCINOGENESIS, AFFILIATED CANC HOSP,XIANGYA SCH MED, CHANGSHA, HUNAN, PEOPLES R CHINA.; CENT SOUTH UNIV, HUNAN CANC HOSP, HUNAN KEY LAB CANC METAB, AFFILIATED CANC HOSP,XIANGYA SCH MED, CHANGSHA, HUNAN, PEOPLES R CHINA.; CENT SOUTH UNIV, CANC RES INST, CHINESE MINIST EDUC, KEY LAB CARCINOGENESIS & CANC INVAS, CHANGSHA, HUNAN, PEOPLES R CHINA.; CENT S…	CENTRAL SOUTH UNIVERSITY; CENTRAL SOUTH UNIVERSITY; CENTRAL SOUTH UNIVERSITY; CENTRAL SOUTH UNIVERSITY; BAYLOR COLLEGE OF MEDICINE; CENTRAL SOUTH UNIVERSITY		2025-03-28	SINGLE-CELL RNA SEQUENCING; TUMOR HETEROGENEITY; INVASION AND METASTASIS; IMMUNE ESCAPE; TUMOR MICROENVIRONMENT	10.1186/s13046-021-01874-1	REVIEW			1756-9966	TYX0711@CSU.EDU.CN; XIONGWEI@CSU.EDU.CN			NATIONAL NATURAL SCIENCE FOUNDATION OF CHINA [U20A20367, 82073135, 82072374, 81972776, 81772928]; FUNDAMENTAL RESEARCH FUNDS FOR CENTRAL UNIVERSITIES OF THE CENTRAL SOUTH UNIVERSITY [2020ZZTS771]	THIS WORK WAS SUPPORTED PARTIALLY BY GRANTS FROM THE NATIONAL NATURAL SCIENCE FOUNDATION OF CHINA (U20A20367, 82073135, 82072374, 81972776, 81772928) AND THE FUNDAMENTAL RESEARCH FUNDS FOR CENTRAL UNIVERSITIES OF THE CENTRAL SOUTH UNIVERSITY (2020ZZTS771).	QR2YI	Y	N		1	J EXP CLIN CANC RES	J. EXP. CLIN. CANCER RES.	ENGLISH	138	GREEN PUBLISHED, GOLD		CAMPUS, 4 CRINAN ST, LONDON N1 9XW, ENGLAND	MAR 1	17	LONDON	33648534		J	BMC	2021	ZENG, ZHAOYANG/LLL-3057-2024; LIU, TH/KBQ-0635-2024; Y, JIANJUN/JFA-0817-2023; LI, YONG/HDN-3885-2022; XIONG, WEI/GXZ-9586-2022	XIONG, W (通讯作者)，CENT SOUTH UNIV, HUNAN CANC HOSP, NHC KEY LAB CARCINOGENESIS, AFFILIATED CANC HOSP,XIANGYA SCH MED, CHANGSHA, HUNAN, PEOPLES R CHINA.; XIONG, W (通讯作者)，CENT SOUTH UNIV, HUNAN CANC HOSP, HUNAN KEY LAB CANC METAB, AFFILIATED CANC HOSP,XIANGYA SCH MED, CHANGSHA, HUNAN, PEOPLES R CHINA.; TAN, YX (通讯作者)，CENT SOUTH UNIV, DEPT DERMATOL, XIANGYA HOSP 2, CHANGSHA, HUNAN, PEOPLES R CHINA.	ONCOLOGY			JOURNAL OF EXPERIMENTAL & CLINICAL CANCER RESEARCH		192	SINGLE-CELL RNA SEQUENCING IN CANCER RESEARCH
SELLARS MC;WU CJ;FRITSCH EF	SELLARS, MACLEAN C.;WU, CATHERINE J.;FRITSCH, EDWARD F.	ABDEL-HAKEEM MS, 2021, NAT IMMUNOL, V22, P1008, DOI 10.1038/S41590-021-00975-5;ABELIN JG, 2019, IMMUNITY, V51, P766, DOI 10.1016/J.IMMUNI.2019.08.012;ABUSARAH J, 2021, CELL REP MED, V2, DOI 10.1016/J.XCRM.2021.100455;ALLAVENA P, 2021, CLIN CANCER RES, V27, P3291, DOI 10.1158/1078-0432.CCR-20-1679;ALSPACH E, 2019, NATURE, V574, P696, DOI 10.1038/S41586-019-1671-8;ANAGNOSTOU V, 2017, CANCER DISCOV,…	CANCER VACCINES AIM TO DIRECT THE IMMUNE SYSTEM TO ERADICATE CANCER CELLS. HERE WE REVIEW THE ESSENTIAL IMMUNOLOGIC CONCEPTS UNDERPINNING NATURAL IMMUNITY AND HIGHLIGHT THE MULTIPLE UNIQUE CHALLENGES FACED BY VACCINES TARGETING CANCER. RECENT TECHNOLOGICAL ADVANCES IN MASS SPECTROMETRY, NEOANTIGEN PREDICTION, GENETICALLY AND PHARMACOLOGICALLY ENGINEERED MOUSE MODELS, AND SINGLE-CELL OMICS HAVE RE…		2770	DANA FARBER CANC INST, DEPT MED ONCOL, BOSTON, MA 02115 USA.; HARVARD MED SCH, BOSTON, MA 02115 USA.; BROAD INST MIT & HARVARD, CAMBRIDGE, MA 02142 USA.; BRIGHAM & WOMENS HOSP, DEPT MED, 75 FRANCIS ST, BOSTON, MA 02115 USA.;	HARVARD UNIVERSITY; HARVARD UNIVERSITY MEDICAL AFFILIATES; DANA-FARBER CANCER INSTITUTE; HARVARD UNIVERSITY; HARVARD MEDICAL SCHOOL; HARVARD UNIVERSITY; MASSACHUSETTS INSTITUTE OF TECHNOLOGY (MIT); BROAD INSTITUTE; HARVARD UNIVERSITY; HARVARD UNIVERSITY MEDICAL AFFILIATES; BRIGHAM & WOMEN'S HOSPITAL		2025-03-28		10.1016/j.cell.2022.06.035	REVIEW	JUL 2022		1097-4172	CWU@PARTNERS.ORG; EDWARD_FRITSCH@DFCI.HARVARD.EDU	2788				3Z0WB	Y	N	T-CELL RESPONSES; DENDRITIC CELLS; NEOANTIGEN VACCINE; IMMUNOTHERAPY; TOLERANCE; MELANOMA; IMMUNITY; ANTIGENS; SURVIVAL; IMMUNOLOGY	15	CELL	CELL	ENGLISH	142	BRONZE, GREEN ACCEPTED		50 HAMPSHIRE ST, FLOOR 5, CAMBRIDGE, MA 02139 USA	JUL 21	19	CAMBRIDGE	35835100		J	CELL PRESS	2022		WU, CJ; FRITSCH, EF (通讯作者)，DANA FARBER CANC INST, DEPT MED ONCOL, BOSTON, MA 02115 USA.; WU, CJ (通讯作者)，HARVARD MED SCH, BOSTON, MA 02115 USA.; WU, CJ; FRITSCH, EF (通讯作者)，BROAD INST MIT & HARVARD, CAMBRIDGE, MA 02142 USA.; WU, CJ (通讯作者)，BRIGHAM & WOMENS HOSP, DEPT MED, 75 FRANCIS ST, BOSTON, MA 02115 USA.	BIOCHEMISTRY & MOLECULAR BIOLOGY; CELL BIOLOGY		0092-8674	CELL		158	REVIEW CANCER VACCINES: BUILDING A BRIDGE OVER TROUBLED WATERS
LEBLEU VS;NEILSON EG	LEBLEU, VALERIE S.;NEILSON, ERIC G.	ACLOQUE H, 2009, J CLIN INVEST, V119, P1438, DOI 10.1172/JCI38019;AGORKU DJ, 2019, FRONT ONCOL, V9, DOI 10.3389/FONC.2019.00716;ALEX L, 2018, CIRC RES, V122, P540, DOI 10.1161/CIRCRESAHA.118.312654;BAUTISTA-HERNÁNDEZ LA, 2017, EUR J MICROBIOL IMMU, V7, P151, DOI 10.1556/1886.2017.00009;AVERY D, 2018, MATRIX BIOL, V67, P90, DOI 10.1016/J.MATBIO.2017.12.003;BAGLIERI J, 2019, INT J MOL SCI, V20, DOI…	THE INHERENT PLASTICITY AND RESILIENCY OF FIBROBLASTS MAKE THIS CELL TYPE A CONVENTIONAL TOOL FOR BASIC RESEARCH. BUT WHERE DO THEY COME FROM, ARE ALL FIBROBLASTS THE SAME, AND HOW DO THEY FUNCTION IN DISEASE? THE FIRST FIBROBLAST LINEAGES IN MAMMALIAN DEVELOPMENT EMERGE FROM THE OOZE OF PRIMARY MESENCHYME DURING GASTRULATION. THEY ARE CELLS THAT EFFICIENTLY CREATE AND NEGOTIATE THE EXTRACELLULAR…		3519	NORTHWESTERN UNIV, FEINBERG SCH MED, DEPT MED, RUBLOFF BLDG 12-109,420 E SUPER ST, CHICAGO, IL 60611 USA.; NORTHWESTERN UNIV, FEINBERG SCH MED, DEPT CELL & DEV BIOL, RUBLOFF BLDG 12-109,420 E SUPER ST, CHICAGO, IL 60611 USA.;	NORTHWESTERN UNIVERSITY; FEINBERG SCHOOL OF MEDICINE; NORTHWESTERN UNIVERSITY; FEINBERG SCHOOL OF MEDICINE		2025-03-28	CANCER; ENDOTHELIAL-TO-MESENCHYMAL TRANSITION; EPITHELIAL-TO-MESENCHYMAL TRANSITION; FIBROBLASTS; FIBROSIS; MESENCHYMAL STATE	10.1096/fj.201903188R	REVIEW	FEB 2020		1530-6860	EGNEILSON@NORTHWESTERN.EDU	3536				KT7UL			TO-MESENCHYMAL TRANSITION; GROWTH-FACTOR-BETA; ANTIGEN-PRESENTING CELLS; SMOOTH-MUSCLE-CELLS; LIVER FIBROSIS; PULMONARY-FIBROSIS; DNA METHYLATION; GENE-EXPRESSION; FIBROTIC LIVER; RENAL FIBROSIS	3	FASEB J	FASEB J.	ENGLISH	189			111 RIVER ST, HOBOKEN 07030-5774, NJ USA	MAR	18	HOBOKEN	32037627		J	WILEY	2020	LEBLEU, VALERIE/E-2991-2015	NEILSON, EG (通讯作者)，NORTHWESTERN UNIV, FEINBERG SCH MED, DEPT MED, RUBLOFF BLDG 12-109,420 E SUPER ST, CHICAGO, IL 60611 USA.; NEILSON, EG (通讯作者)，NORTHWESTERN UNIV, FEINBERG SCH MED, DEPT CELL & DEV BIOL, RUBLOFF BLDG 12-109,420 E SUPER ST, CHICAGO, IL 60611 USA.	BIOCHEMISTRY & MOLECULAR BIOLOGY; LIFE SCIENCES & BIOMEDICINE - OTHER TOPICS; CELL BIOLOGY		0892-6638	FASEB JOURNAL		150	ORIGIN AND FUNCTIONAL HETEROGENEITY OF FIBROBLASTS
DING SN;CHEN XS;SHEN KW	DING, SHUNING;CHEN, XIAOSONG;SHEN, KUNWEI	ALJANAHI AA, 2018, MOL THER-METH CLIN D, V10, P189, DOI 10.1016/J.OMTM.2018.07.003;AZIZI E, 2018, CELL, V174, P1293, DOI 10.1016/J.CELL.2018.05.060;BACCELLI I, 2013, NAT BIOTECHNOL, V31, P539, DOI 10.1038/NBT.2576;BAHCECIOGLU G, 2020, ACTA BIOMATER, V106, P1, DOI 10.1016/J.ACTBIO.2020.02.006;BAO BIN, 2013, CURR PROTOC PHARMACOL, VCHAPTER 14, DOI 10.1002/0471141755.PH1425S61;BORAL D, 2017, NAT COM…	SINGLE-CELL RNA SEQUENCING (SCRNA-SEQ) IS A NOVEL TECHNOLOGY THAT ALLOWS TRANSCRIPTOMIC ANALYSES OF INDIVIDUAL CELLS. DURING THE PAST DECADE, SCRNA-SEQ SENSITIVITY, ACCURACY, AND EFFICIENCY HAVE IMPROVED DUE TO INNOVATIONS INCLUDING MORE SENSITIVE, AUTOMATED, AND COST-EFFECTIVE SINGLE-CELL ISOLATION METHODS WITH HIGHER THROUGHPUT AS WELL AS ONGOING TECHNOLOGICAL DEVELOPMENT OF SCRNA-SEQ PROTOCOLS…		329	SHANGHAI JIAO TONG UNIV, RUIJIN HOSP, DEPT GEN SURG, COMPREHENS BREAST HLTH CTR,SCH MED, SHANGHAI 200025, PEOPLES R CHINA.;	SHANGHAI JIAO TONG UNIVERSITY		2025-03-28	SINGLE-CELL SEQUENCING; TUMOR HETEROGENEITY; BREAST CANCER; INDIVIDUALIZED THERAPY	10.1002/cac2.12078	REVIEW	JUL 2020		2523-3548	CHENXIAOSONG0156@HOTMAIL.COM; KWSHEN@MEDMAIL.COM.CN	344		NATIONAL NATURAL SCIENCE FOUNDATION OF CHINA [81772797]; SHANGHAI MUNICIPAL EDUCATION COMMISSION-GAOFENG CLINICAL MEDICINE GRANT SUPPORT [20172007]; RUIJIN HOSPITAL, SHANGHAI JIAO TONG UNIVERSITY SCHOOL OF MEDICINE "GUANGCI EXCELLENT YOUTH TRAINING PROGRAM" [GCQN-2017-A18]	NATIONAL NATURAL SCIENCE FOUNDATION OF CHINA, GRANT/AWARD NUMBER: 81772797; SHANGHAI MUNICIPAL EDUCATION COMMISSION-GAOFENG CLINICAL MEDICINE GRANT SUPPORT, GRANT/AWARD NUMBER: 20172007; RUIJIN HOSPITAL, SHANGHAI JIAO TONG UNIVERSITY SCHOOL OF MEDICINE "GUANGCI EXCELLENT YOUTH TRAINING PROGRAM", GRANT/AWARD NUMBER: GCQN-2017-A18	NE7VY			TRANSCRIPTIONAL HETEROGENEITY; STEM-CELLS; B-CELLS; EXPRESSION; SEQ; MODELS; MICROENVIRONMENT; TECHNOLOGIES; METASTASIS; INHIBITORS	8	CANCER COMMUN	CANCER COMMUN.	ENGLISH	86	GOLD, GREEN PUBLISHED		111 RIVER ST, HOBOKEN 07030-5774, NJ USA	AUG	16	HOBOKEN	32654419		J	WILEY	2020		CHEN, XS; SHEN, KW (通讯作者)，SHANGHAI JIAO TONG UNIV, RUIJIN HOSP, COMPREHENS BREAST HLTH CTR, SCH MED, 197 RUIJIN ER RD, SHANGHAI 200025, PEOPLES R CHINA.	ONCOLOGY			CANCER COMMUNICATIONS		149	SINGLE-CELL RNA SEQUENCING IN BREAST CANCER: UNDERSTANDING TUMOR HETEROGENEITY AND PAVING ROADS TO INDIVIDUALIZED THERAPY
BUDIMIR N;THOMAS GD;DOLINA JS;SALEK-ARDAKANI S	BUDIMIR, NATALIJA;THOMAS, GRAHAM D.;DOLINA, JOSEPH S.;SALEK-ARDAKANI, SHAHRAM	AHMADZADEH M, 2009, BLOOD, V114, P1537, DOI 10.1182/BLOOD-2008-12-195792;BAITSCH L, 2011, J CLIN INVEST, V121, P2350, DOI 10.1172/JCI46102;BARBER DL, 2006, NATURE, V439, P682, DOI 10.1038/NATURE04444;BELTRA JC, 2020, IMMUNITY, V52, P825, DOI 10.1016/J.IMMUNI.2020.04.014;BLACKBURN SD, 2008, P NATL ACAD SCI USA, V105, P15016, DOI 10.1073/PNAS.0801497105;BRAHMER JR, 2012, NEW ENGL J MED, V366, P2455…	ANTI-PD-1/PD-L1 IMMUNE CHECKPOINT BLOCKADE (ICB) THERAPY HAS REVOLUTIONIZED THE TREATMENT OF MANY TYPES OF CANCER OVER THE PAST DECADE. THE INITIAL THERAPEUTIC HYPOTHESIS UNDERLYING THE MECHANISM OF ANTI-PD-1/PD-L1 ICB WAS BUILT AROUND THE PREMISE THAT IT ACTS LOCALLY IN THE TUMOR, REVERSING THE EXHAUSTION OF PD-1HICD8 +/- T CELLS BY "RELEASING THE BRAKES." HOWEVER, RECENT STUDIES HAVE PROVIDED U…		146	PFIZER INC, CANC IMMUNOL DISCOVERY, 10777 SCI CTR DR, SAN DIEGO, CA 92121 USA.;	PFIZER; PFIZER USA		2025-03-28		10.1158/2326-6066.CIR-21-0515	REVIEW			2326-6074	NATALIJA.BUDIMIR@GMAIL.COM; GRAHAM.THOMAS@PFIZER.COM; SSALEKARDAKANI@GMAIL.COM	153		PFIZER INC.	THIS WORK WAS FUNDED BY PFIZER INC. ALL THE DISPLAY ITEMS WERE CREATED WITH BIORENDER.COM .	YU7TN	Y	N	TUMOR; PD-1; CHEMOKINES; SUBSETS; DIFFERENTIATION; PERSISTENCE; MECHANISMS; ANTIBODY; SAFETY; STATES	2	CANCER IMMUNOL RES	CANCER IMMUNOL. RES.	ENGLISH	67	BRONZE	DOLINA, JOSEPH/0000-0002-4602-8194; BUDIMIR, NATALIJA/0000-0002-6596-9846	615 CHESTNUT ST, 17TH FLOOR, PHILADELPHIA, PA 19106-4404 USA	FEB	8	PHILADELPHIA	34937730		J	AMER ASSOC CANCER RESEARCH	2022		BUDIMIR, N; THOMAS, GD; SALEK-ARDAKANI, S (通讯作者)，PFIZER INC, CANC IMMUNOL DISCOVERY, 10777 SCI CTR DR, SAN DIEGO, CA 92121 USA.	ONCOLOGY; IMMUNOLOGY		2326-6066	CANCER IMMUNOLOGY RESEARCH		146	REVERSING T-CELL EXHAUSTION IN CANCER: LESSONS LEARNED FROM PD-1/PD-L1 IMMUNE CHECKPOINT BLOCKADE
DYRSKJOT L;HANSEL DE;EFSTATHIOU JA;KNOWLES MA;GALSKY MD;TEOH J;THEODORESCU D	DYRSKJOT, LARS;HANSEL, DONNA E.;EFSTATHIOU, JASON A.;KNOWLES, MARGARET A.;GALSKY, MATTHEW D.;TEOH, JEREMY;THEODORESCU, DAN	ABDEL-HAFIZ HA, 2024, J UROLOGY, V211, DOI 10.1038/S41586-023-06234-X;AGARWAL N, 2021, P NATL ACAD SCI USA, V118, DOI 10.1073/PNAS.2102423118;ALANEE S, 2010, BJU INT, V106, P557, DOI 10.1111/J.1464-410X.2009.09093.X;ALEXANDROV LB, 2020, NATURE, V578, P94, DOI 10.1038/S41586-020-1943-3;ALEXANDROV LB, 2013, NATURE, V500, P415, DOI 10.1038/NATURE12477;ALLORY Y, 2014, EUR UROL, V65, P360, DOI 10.1016…	BLADDER CANCER IS A GLOBAL HEALTH ISSUE WITH SEX DIFFERENCES IN INCIDENCE AND PROGNOSIS. BLADDER CANCER HAS DISTINCT MOLECULAR SUBTYPES WITH MULTIPLE PATHOGENIC PATHWAYS DEPENDING ON WHETHER THE DISEASE IS NON-MUSCLE INVASIVE OR MUSCLE INVASIVE. THE MUTATIONAL BURDEN IS HIGHER IN MUSCLE-INVASIVE THAN IN NON-MUSCLE-INVASIVE DISEASE. COMMONLY MUTATED GENES INCLUDE TERT, FGFR3, TP53, PIK3CA, STAG2 A…	58		AARHUS UNIV HOSP, DEPT MOL MED, AARHUS, DENMARK.; AARHUS UNIV, DEPT CLIN MED, AARHUS, DENMARK.; UNIV TEXAS MD ANDERSON CANC CTR, DIV PATHOL & LAB MED, HOUSTON, TX USA.; HARVARD MED SCH, MASSACHUSETTS GEN HOSP, DEPT RADIAT ONCOL, BOSTON, MA USA.; ST JAMES UNIV HOSP, LEEDS INST MED RES ST JAMESS, DIV MOL MED, LEEDS, ENGLAND.; ICAHN SCH MED MT SINAI, TISH CANC INST, DIV HEMATOL & MED ONCOL, NEW YORK…	AARHUS UNIVERSITY; AARHUS UNIVERSITY; UNIVERSITY OF TEXAS SYSTEM; UTMD ANDERSON CANCER CENTER; HARVARD UNIVERSITY; HARVARD UNIVERSITY MEDICAL AFFILIATES; MASSACHUSETTS GENERAL HOSPITAL; HARVARD MEDICAL SCHOOL; SAINT JAMES'S UNIVERSITY HOSPITAL; ICAHN SCHOOL OF MEDICINE AT MOUNT SINAI; CHINESE UNIVERSITY OF HONG KONG; CEDARS SINAI MEDICAL CENTER; CEDARS SINAI MEDICAL CENTER; CEDARS SINAI MEDICAL C…		2025-03-28		10.1038/s41572-023-00468-9	REVIEW				DAN.THEODORESCU@CSHS.ORG					U9PR3	Y	Y	QUALITY-OF-LIFE; METASTATIC UROTHELIAL CARCINOMA; TRANSITIONAL-CELL-CARCINOMA; EMISSION TOMOGRAPHY/COMPUTED TOMOGRAPHY; BACILLUS-CALMETTE-GUERIN; PHASE-III TRIAL; CISPLATIN-INELIGIBLE PATIENTS; GEMCITABINE PLUS CISPLATIN; ADJUVANT RADIATION-THERAPY; LONG-TERM OUTCOMES	1	NAT REV DIS PRIMERS	NAT. REV. DIS. PRIMERS	ENGLISH	330	GREEN ACCEPTED	THEODORESCU, DAN/0000-0002-8708-8206; DYRSKJOT, LARS/0000-0001-7061-9851; EFSTATHIOU, JASON/0000-0003-0996-0350; KNOWLES, MARGARET/0000-0002-9363-8657	HEIDELBERGER PLATZ 3, BERLIN, 14197, GERMANY	OCT 26	21	BERLIN	37884563		J	NATURE PORTFOLIO	2023	TEOH, JEREMY/H-5184-2016; DYRSKJOT, LARS/H-4922-2012	THEODORESCU, D (通讯作者)，CEDARS SINAI MED CTR, DEPT UROL, LOS ANGELES, CA 90048 USA.; THEODORESCU, D (通讯作者)，CEDARS SINAI MED CTR, DEPT PATHOL & LAB MED, LOS ANGELES, CA 90048 USA.; THEODORESCU, D (通讯作者)，CEDARS SINAI MED CTR, SAMUEL OSCHIN COMPREHENS CANC INST, LOS ANGELES, CA 90048 USA.	GENERAL & INTERNAL MEDICINE		2056-676X	NATURE REVIEWS DISEASE PRIMERS		145	BLADDER CANCER
PARK EG;PYO SJ;CUI YX;YOON SH;NAM JW	PARK, EUN-GYEONG;PYO, SUNG-JIN;CUI, YOUXI;YOON, SANG-HO;NAM, JIN-WU	AGARWAL S, 2020, NAT COMMUN, V11, DOI 10.1038/S41467-020-20165-5;ALI MM, 2018, NAT COMMUN, V9, DOI 10.1038/S41467-018-03265-1;ARUNKUMAR G, 2018, SCI REP-UK, V8, DOI 10.1038/S41598-018-25451-3;BHADURI A, 2020, CELL STEM CELL, V26, P48, DOI 10.1016/J.STEM.2019.11.015;BINNEWIES M, 2018, NAT MED, V24, P541, DOI 10.1038/S41591-018-0014-X;BOCCHI VD, 2021, SCIENCE, V372, P591, DOI 10.1126/SCIENCE.ABF575…	LONG NON-CODING RIBONUCLEIC ACIDS (RNAS) (LNCRNAS) ARE KEY PLAYERS IN TUMORIGENESIS AND IMMUNE RESPONSES. THE NATURE OF THEIR CELL TYPE-SPECIFIC GENE EXPRESSION AND OTHER FUNCTIONAL EVIDENCE SUPPORT THE IDEA THAT LNCRNAS HAVE DISTINCT CELLULAR FUNCTIONS IN THE TUMOR IMMUNE MICROENVIRONMENT (TIME). TO DATE, THE MAJORITY OF LNCRNA STUDIES HAVE HEAVILY RELIED ON BULK RNA-SEQUENCING DATA IN WHICH VAR…	BBAB504		HANYANG UNIV, DEPT LIFE SCI, SEOUL, SOUTH KOREA.; HANYANG UNIV, SEOUL, SOUTH KOREA.; SEOUL NATL UNIV, SEOUL, SOUTH KOREA.;	HANYANG UNIVERSITY; HANYANG UNIVERSITY; SEOUL NATIONAL UNIVERSITY (SNU)		2025-03-28	LONG NON-CODING RNA; IMMUNE CELLS; TUMOR IMMUNE MICROENVIRONMENT; BULK RNA-SEQUENCING; SINGLE-CELL RNA-SEQUENCING; CELL TYPE-SPECIFIC EXPRESSION	10.1093/bib/bbab504	REVIEW			1477-4054	DMSROD95@GMAIL.COM; SUNYME95@GMAIL.COM; CUIUCST@GMAIL.COM; SANGHO.YOON.1130@GMAIL.COM; JWNAM@HANYANG.AC.KR			BASIC RESEARCH PROGRAM OF THE NATIONAL RESEARCH FOUNDATION OF KOREA (NRF) - KOREAN GOVERNMENT (MSIT) [2021R1A2C3005835, 2020R1A4A1018398]	THIS WORK WAS SUPPORTED BY THE BASIC RESEARCH PROGRAM OF THE NATIONAL RESEARCH FOUNDATION OF KOREA (NRF) AND FUNDED BY THE KOREAN GOVERNMENT (MSIT) (2021R1A2C3005835 AND 2020R1A4A1018398).	ZK5AS	Y	N	LONG NONCODING RNA; CELL LUNG-CANCER; INFLAMMATORY GENE-EXPRESSION; PROSTATE-CANCER; HEPATOCELLULAR-CARCINOMA; POOR-PROGNOSIS; METASTATIC PROGRESSION; DENDRITIC CELLS; HOTAIR PROMOTES; DOWN-REGULATION	1	BRIEF BIOINFORM	BRIEF. BIOINFORM.	ENGLISH	274	GREEN PUBLISHED, HYBRID	NAM, JIN-WU/0000-0003-0047-3687; YOON, SANG-HO/0000-0003-2611-5554	GREAT CLARENDON ST, OXFORD OX2 6DP, ENGLAND	JAN 17	25	OXFORD	34891154		J	OXFORD UNIV PRESS	2022		NAM, JW (通讯作者)，HANYANG UNIV, COLL NAT SCI, DEPT LIFE SCI, SEOUL 04763, SOUTH KOREA.	BIOCHEMISTRY & MOLECULAR BIOLOGY; MATHEMATICAL & COMPUTATIONAL BIOLOGY		1467-5463	BRIEFINGS IN BIOINFORMATICS		139	TUMOR IMMUNE MICROENVIRONMENT LNCRNAS
VAN DE SANDE B;LEE JS;MUTASA-GOTTGENS E;NAUGHTON B;BACON W;MANNING J;WANG Y;POLLARD J;MENDEZ M;HILL J;KUMAR N;CAO XH;CHEN X;KHALADKAR M;WEN J;LEACH A;FERRAN E	VAN DE SANDE, BRAM;LEE, JOON SANG;MUTASA-GOTTGENS, EUPHEMIA;NAUGHTON, BART;BACON, WENDI;MANNING, JONATHAN;WANG, YONG;POLLARD, JACK;MENDEZ, MELISSA;HILL, JON;KUMAR, NAMIT;CAO, XIAOHONG;CHEN, XIAO;KHALADKAR, MUGDHA;WEN, JI;LEACH, ANDREW;FERRAN, EDGARDO	ABDELFATTAH N, 2022, NAT COMMUN, V13, DOI 10.1038/S41467-022-28372-Y;ADAMSON B, 2016, CELL, V167, P1867, DOI 10.1016/J.CELL.2016.11.048;AISSA AF, 2021, NAT COMMUN, V12, DOI 10.1038/S41467-021-21884-Z;ALDRIDGE S, 2020, NAT COMMUN, V11, DOI 10.1038/S41467-020-18158-5;ALTSHULER DM, 2012, NATURE, V491, P56, DOI 10.1038/NATURE11632;ANDREANO E, 2021, NATURE, V600, P530, DOI 10.1038/S41586-021-04117-7;A…	THERE HAVE BEEN SIGNIFICANT RECENT ADVANCES IN THE DEVELOPMENT OF SINGLE-CELL TECHNOLOGIES, PROVIDING REMARKABLE OPPORTUNITIES FOR DRUG DISCOVERY AND DEVELOPMENT. HERE, FERRAN AND COLLEAGUES DISCUSS HOW SINGLE-CELL TECHNOLOGIES, PRIMARILY SINGLE-CELL RNA SEQUENCING METHODS, ARE BEING APPLIED IN THE DRUG DISCOVERY PIPELINE, FROM TARGET IDENTIFICATION TO CLINICAL DECISION-MAKING. ONGOING CHALLENGES…		496	UCB PHARM, BRAINE LALLEUD, BELGIUM.; SANOFI, PRECIS ONCOL, CAMBRIDGE, MA USA.; WELLCOME GENOME CAMPUS, EMBL EBI, HINXTON, ENGLAND.; EISAI, COMPUTAT NEUROBIOL, CAMBRIDGE, MA USA.; OPEN UNIV, MILTON KEYNES, ENGLAND.; PROMETHEUS BIOSCI, PRECIS BIOINFORMAT, SAN DIEGO, CA USA.; MODERNA INC, CAMBRIDGE, MA USA.; GLAXOSMITHKLINE, GENOM SCI, COLLEGEVILLE, PA USA.; BOEHRINGER INGELHEIM PHARMACEUT INC, GLOB…	UCB PHARMA SA; SANOFI-AVENTIS; SANOFI USA; EUROPEAN MOLECULAR BIOLOGY LABORATORY (EMBL); EUROPEAN BIOINFORMATICS INSTITUTE; EISAI CO LTD; OPEN UNIVERSITY - UK; GLAXOSMITHKLINE; GLAXOSMITHKLINE USA; BOEHRINGER INGELHEIM; BRISTOL-MYERS SQUIBB; ABBVIE; GLAXOSMITHKLINE; GLAXOSMITHKLINE USA; PFIZER; PFIZER USA		2025-03-28		10.1038/s41573-023-00688-4	REVIEW	APR 2023		1474-1784	EFFIE@EBI.AC.UK	520				L1YR7	Y	N	GENOME-WIDE EXPRESSION; T-CELLS; CLONALITY INFERENCE; GENE-EXPRESSION; MASS CYTOMETRY; SEQ; IMMUNE; REVEALS; CANCER; LANDSCAPE	6	NAT REV DRUG DISCOV	NAT. REV. DRUG DISCOV.	ENGLISH	328	HYBRID, GREEN PUBLISHED	WANG, YONG/0000-0001-7183-3737; FERRAN, EDGARDO/0000-0003-2092-2486; MENDEZ, MELISSA/0000-0002-3995-2469; BACON, WENDI/0000-0002-8170-8806; NAUGHTON, BART/0000-0002-9121-7445; MUTASA-GOTTGENS, EUPHEMIA (EFFIE)/0000-0001-6651-2592; LEE, JOON SANG/0000-0003-0838-6166	HEIDELBERGER PLATZ 3, BERLIN, 14197, GERMANY	JUN	25	BERLIN	37117846		J	NATURE PORTFOLIO	2023	BACON, WENDI/JMC-6763-2023; MENDEZ, MELISSA/B-1357-2014	MUTASA-GOTTGENS, E (通讯作者)，WELLCOME GENOME CAMPUS, EMBL EBI, HINXTON, ENGLAND.	BIOTECHNOLOGY & APPLIED MICROBIOLOGY; PHARMACOLOGY & PHARMACY		1474-1776	NATURE REVIEWS DRUG DISCOVERY		132	APPLICATIONS OF SINGLE-CELL RNA SEQUENCING IN DRUG DISCOVERY AND DEVELOPMENT
ZHANG YB;SONG JJ;ZHAO ZW;YANG MX;CHEN M;LIU CL;JI JS;ZHU D	ZHANG, YUNBIN;SONG, JINGJING;ZHAO, ZHONGWEI;YANG, MENGXUAN;CHEN, MING;LIU, CHENGLONG;JI, JIANSONG;ZHU, DI	ANONYMOUS, CANC DISCOV;BERNARD V, 2019, CLIN CANCER RES, V25, P2194, DOI 10.1158/1078-0432.CCR-18-1955;BERRY RS, 2017, PLOS ONE, V12, DOI 10.1371/JOURNAL.PONE.0188799;CHUNG JS, 2014, J IMMUNOL, V192, P2576, DOI 10.4049/JIMMUNOL.1301857;DE SIMONE V, 2015, ONCOGENE, V34, P3493, DOI 10.1038/ONC.2014.286;DIMITRIOU N, 2018, BMC CANCER, V18, DOI 10.1186/S12885-018-5042-X;DUMITRU CA, 2013, SEMIN CANCER …	COLORECTAL CANCER (CRC) IS AMONG THE TOP 3 LEADING CAUSES OF CANCER-RELATED DEATHS, AND TUMOR MALIGNANT PROGRESSION AND METASTASES CONTRIBUTE TO THE HIGH MORTALITY OF ADVANCED CRC. IMMUNE COMPONENTS IN THE TUMOR MICROENVIRONMENT CAN MODULATE TUMOR PROGRESSION AND ARE ATTRACTIVE THERAPEUTIC TARGETS. RECENTLY, INTRA-TUMOR MUTATIONAL DIVERSIFICATION OF COLORECTAL CANCER CELLS AT THE SINGLE CELL LEVE…		84	CENT HOSP MINHANG DIST, SHANGHAI, PEOPLES R CHINA.; CHINESE ACAD SCI, SHANGHAI INST BIOL SCI, SHANGHAI 200031, PEOPLES R CHINA.; ZHEJIANG UNIV, WENZHOU MED UNIV, KEY LAB IMAGING DIAG & MINIMALLY INVAS INTERVENT, AFFILIATED LISHUI HOSP,AFFILIATED HOSP 5,CENT HOS, LISHUI 323000, PEOPLES R CHINA.; ZHEJIANG UNIV, WENZHOU MED UNIV, CENT HOSP ZHEJIANG LISHUI, AFFILIATED LISHUI HOSP,AFFILIATED HOSP 5,DE…	CHINESE ACADEMY OF SCIENCES; WENZHOU MEDICAL UNIVERSITY; ZHEJIANG UNIVERSITY; ZHEJIANG UNIVERSITY; WENZHOU MEDICAL UNIVERSITY; FUDAN UNIVERSITY; FUDAN UNIVERSITY; YANGZHOU UNIVERSITY		2025-03-28	COLORECTAL CANCER; LIVER METASTASIS; SINGLE CELL SEQUENCING; MICROENVIRONMENT; WNT SIGNALLING PATHWAY	10.1016/j.canlet.2019.10.016	REVIEW			1872-7980	JJSTCTY@SINA.COM; ZHUDI@FUDAN.EDU.CN	94		SCIENCE AND TECHNOLOGY COMMISSION OF SHANGHAI [18ZR1403900]; SCHOOL OF PHARMACY; FUDAN UNIVERSITY; SIMM [FU-SIMM20181010]; MINHANG HOSPITAL [RO-MY201712]	THIS WORK WAS SUPPORTED BY THE SCIENCE AND TECHNOLOGY COMMISSION OF SHANGHAI (18ZR1403900) (D. ZHU), AND THE PROJECT ON JOINT TRANSLATIONAL RESEARCH IN THE SCHOOL OF PHARMACY, THE PROJECT ON JOINT TRANSLATIONAL RESEARCH PROGRAM IN FUDAN UNIVERSITY AND SIMM (FU-SIMM20181010) (D. ZHU) AND MINHANG HOSPITAL (RO-MY201712) (D. ZHU.).	KG0JY			LUNG METASTASIS; BREAST-CANCER; NEUTROPHILS; PROMOTES; MECHANISMS; ANGIOGENESIS; ACCUMULATION; DISEASE; SPARCL1		CANCER LETT	CANCER LETT.	ENGLISH	67		, JIANSONG/0000-0001-6975-620X	ELSEVIER HOUSE, BROOKVALE PLAZA, EAST PARK SHANNON, CO, CLARE, 00000, IRELAND		11	CLARE	31610266		J	ELSEVIER IRELAND LTD	2020	SONG, JING/HRC-8045-2023; CHENGLONG, LIU/JDN-0501-2023; JI, JIANSONG/AAG-9958-2020	JI, JS (通讯作者)，ZHEJIANG UNIV, WENZHOU MED UNIV, KEY LAB IMAGING DIAG & MINIMALLY INVAS INTERVENT, AFFILIATED LISHUI HOSP,AFFILIATED HOSP 5,CENT HOS, LISHUI 323000, PEOPLES R CHINA.; ZHU, D (通讯作者)，FUDAN UNIV, MINHANG HOSP, DEPT PHARMACOL, SHANGHAI 201203, PEOPLES R CHINA.; ZHU, D (通讯作者)，FUDAN UNIV, SCH PHARM, SHANGHAI 201203, PEOPLES R CHINA.	ONCOLOGY		0304-3835	CANCER LETTERS		128	SINGLE-CELL TRANSCRIPTOME ANALYSIS REVEALS TUMOR IMMUNE MICROENVIRONMENT HETEROGENICITY AND GRANULOCYTES ENRICHMENT IN COLORECTAL CANCER LIVER METASTASES
RUFFIN AT;LI HSY;VUJANOVIC L;ZANDBERG DP;FERRIS RL;BRUNO TC	RUFFIN, AYANA T.;LI, HOUSAIYIN;VUJANOVIC, LAZAR;ZANDBERG, DAN P.;FERRIS, ROBERT L.;BRUNO, TULLIA C.	ALBERS A, 2005, CANCER RES, V65, P11146, DOI 10.1158/0008-5472.CAN-05-0772;ANG KK, 2010, NEW ENGL J MED, V363, P24, DOI 10.1056/NEJMOA0912217;ARGIRIS A, 2021, ANN ONCOL, V32, PS1310, DOI 10.1016/J.ANNONC.2021.08.2113;ASTRAZENECA, 2021, UPD KESTREL PHAS 3 T;BALD T, 2020, NAT IMMUNOL, V21, P835, DOI 10.1038/S41590-020-0728-Z;BALERMPAS P, 2014, BRIT J CANCER, V111, P1509, DOI 10.1038/BJC.2014.446;BE…	TARGETED IMMUNOTHERAPY HAS IMPROVED PATIENT SURVIVAL IN HEAD AND NECK SQUAMOUS CELL CARCINOMA (HNSCC), BUT LESS THAN 20% OF PATIENTS PRODUCE A DURABLE RESPONSE TO THESE TREATMENTS. THUS, NEW IMMUNOTHERAPIES THAT CONSIDER ALL KEY PLAYERS OF THE COMPLEX HNSCC TUMOUR MICROENVIRONMENT (TME) ARE NECESSARY TO FURTHER ENHANCE TUMOUR-SPECIFIC T CELL RESPONSES IN PATIENTS. HNSCC IS AN IDEAL TUMOUR TYPE IN…		173	UNIV PITTSBURGH, UPMC HILLMAN CANC CTR, PITTSBURGH, PA 15232 USA.; UPMC HILLMAN CANC CTR, TUMOUR MICROENVIRONM CTR, PITTSBURGH, PA 15232 USA.; UNIV PITTSBURGH, DEPT IMMUNOL, PITTSBURGH, PA 15213 USA.; UNIV PITTSBURGH, GRAD PROGRAM MICROBIOL & IMMUNOL, SCH MED, PITTSBURGH, PA USA.; UNIV PITTSBURGH, DEPT OTOLARYNGOL, PITTSBURGH, PA 15213 USA.; UNIV PITTSBURGH, DEPT MICROBIOL & MOL GENET, SCH MED, P…	PENNSYLVANIA COMMONWEALTH SYSTEM OF HIGHER EDUCATION (PCSHE); UNIVERSITY OF PITTSBURGH; PENNSYLVANIA COMMONWEALTH SYSTEM OF HIGHER EDUCATION (PCSHE); UNIVERSITY OF PITTSBURGH; PENNSYLVANIA COMMONWEALTH SYSTEM OF HIGHER EDUCATION (PCSHE); UNIVERSITY OF PITTSBURGH; PENNSYLVANIA COMMONWEALTH SYSTEM OF HIGHER EDUCATION (PCSHE); UNIVERSITY OF PITTSBURGH; PENNSYLVANIA COMMONWEALTH SYSTEM OF HIGHER EDUC…		2025-03-28		10.1038/s41568-022-00531-9	REVIEW	DEC 2022		1474-1768	FERRISRL@UPMC.EDU; TBRUNO@PITT.EDU	188		MERCK; BMS; ASTRAZENECA; GLAXOSMITHKLINE; ADURO; ASTELLAS; MACROGENICS; LILLY; BICARA; CHECKMATE PHARMA; NOVASENTA	L.V. IS A CO-INVENTOR OF A METHODOLOGY LICENSED TO INMUNE BIO, INC., WHERE SOLUBLE TNF SEQUESTRATION USING DN-TNF CAN BE USED TO PREVENT OR TREAT MALIGNANCIES. D.P.Z. DECLARES COMPETING INTERESTS WITH BLUEPRINT MEDICINES (ADVISORY BOARD), MACROGENICS (CONSULTING), PRELUDE THERAPEUTICS (ADVISORY BOARD), AND MERCK (ADVISORY BOARD) AND RESEARCH SUPPORT (INSTITUTIONAL) FROM MERCK, BMS, ASTRAZENECA, G…	9F7DP	Y	N	SQUAMOUS-CELL CARCINOMA; REGULATORY T-CELLS; NATURAL-KILLER-CELLS; MESENCHYMAL STEM-CELLS; HUMAN TH17 CELLS; HUMAN-PAPILLOMAVIRUS; DENDRITIC CELLS; B-CELLS; SUPPRESSOR-CELLS; OPEN-LABEL	3	NAT REV CANCER	NAT. REV. CANCER	ENGLISH	167	GREEN ACCEPTED	FERRIS, ROBERT/0000-0001-6605-2071; RUFFIN, AYANA/0000-0002-5837-5871	HEIDELBERGER PLATZ 3, BERLIN, 14197, GERMANY	MAR	16	BERLIN	36456755		J	NATURE PORTFOLIO	2023	VUJANOVIC, LAZAR/HLH-8139-2023	FERRIS, RL; BRUNO, TC (通讯作者)，UNIV PITTSBURGH, UPMC HILLMAN CANC CTR, PITTSBURGH, PA 15232 USA.; FERRIS, RL; BRUNO, TC (通讯作者)，UPMC HILLMAN CANC CTR, TUMOUR MICROENVIRONM CTR, PITTSBURGH, PA 15232 USA.; FERRIS, RL; BRUNO, TC (通讯作者)，UNIV PITTSBURGH, DEPT IMMUNOL, PITTSBURGH, PA 15213 USA.; FERRIS, RL (通讯作者)，UNIV PITTSBURGH, DEPT OTOLARYNGOL, PITTSBURGH, PA 15213 USA.	ONCOLOGY		1474-175X	NATURE REVIEWS CANCER		124	IMPROVING HEAD AND NECK CANCER THERAPIES BY IMMUNOMODULATION OF THE TUMOUR MICROENVIRONMENT
DE SIMONE M;ROSSETTI G;PAGANI M	DE SIMONE, MARCO;ROSSETTI, GRAZISA;PAGANI, MASSIMILIANO	ACHAORBEA H, 1988, CELL, V54, P263, DOI 10.1016/0092-8674(88)90558-2;AFIK S, 2017, NUCLEIC ACIDS RES, V45, DOI 10.1093/NAR/GKX615;ARSTILA TP, 1999, SCIENCE, V286, P958, DOI 10.1126/SCIENCE.286.5441.958;BERGMAN Y, 1999, SEMIN IMMUNOL, V11, P319, DOI 10.1006/SMIM.1999.0188;COCHET M, 1992, EUR J IMMUNOL, V22, P2639, DOI 10.1002/EJI.1830221025;CORREIA-NEVES M, 2001, IMMUNITY, V14, P21, DOI 10.1016/S1…	THE PECULIARITY OF T CELL IS THEIR ABILITY TO RECOGNIZE AN INFINITE RANGE OF SELF AND FOREIGN ANTIGENS. THIS ABILITY IS ACHIEVED DURING THYMIC DEVELOPMENT THROUGH A COMPLEX MOLECULAR MECHANISM BASED ON SOMATIC RECOMBINATION THAT LEADS TO THE EXPRESSION OF A VERY HETEROGENEOUS POPULATION OF SURFACE ANTIGEN RECEPTORS, THE T CELL RECEPTORS (TCRS). TCRS ARE CELL SPECIFIC AND REPRESENT A SORT OF "MOLE…	1638		IST NAZL GENET MOL INGM ROMEO & ENRICA INVERNIZZI, MILAN, ITALY.; UNIV MILAN, DEPT MED BIOTECHNOL & TRANSLAT MED, MILAN, ITALY.;	UNIVERSITY OF MILAN		2025-03-28	T CELL RECEPTOR REPERTOIRE; RNA SEQUENCING; SINGLE CELL ANALYSIS; BIOINFORMATICS; IMMUNE SYSTEM	10.3389/fimmu.2018.01638	REVIEW				PAGANI@INGM.ORG			ASSOCIAZIONE ITALIANA PER LA RICERCA SUL CANCRO [IG 2016-18575]; EUROPEAN RESEARCH COUNCIL CONSOLIDATOR GRANT [617978]; EUROPEAN RESEARCH COUNCIL (ERC) [617978] FUNDING SOURCE: EUROPEAN RESEARCH COUNCIL (ERC)	MP WAS AWARDED FUNDING FROM ASSOCIAZIONE ITALIANA PER LA RICERCA SUL CANCRO IG 2016-18575 EUROPEAN RESEARCH COUNCIL CONSOLIDATOR GRANT 617978.	GN4ZR			HUMAN BREAST-CANCER; LYMPHOCYTES; REPERTOIRE; ANTIGEN; IDENTIFICATION; HETEROGENEITY; EXPRESSION; LANDSCAPE; DIVERSITY; DIAGNOSIS		FRONT IMMUNOL	FRONT. IMMUNOL.	ENGLISH	41	GREEN PUBLISHED, GOLD	ROSSETTI, GRAZISA/0000-0001-6361-311X; PAGANI, MASSIMILIANO/0000-0002-7017-9304	AVENUE DU TRIBUNAL FEDERAL 34, LAUSANNE, CH-1015, SWITZERLAND	JUL 18	7	LAUSANNE	30072991		J	FRONTIERS MEDIA SA	2018	PAGANI, MASSIMILIANO/B-6354-2013; ROSSETTI, GRAZISA/C-3722-2015	PAGANI, M (通讯作者)，IST NAZL GENET MOL INGM ROMEO & ENRICA INVERNIZZI, MILAN, ITALY.; PAGANI, M (通讯作者)，UNIV MILAN, DEPT MED BIOTECHNOL & TRANSLAT MED, MILAN, ITALY.	IMMUNOLOGY		1664-3224	FRONTIERS IN IMMUNOLOGY		123	SINGLE CELL T CELL RECEPTOR SEQUENCING: TECHNIQUES AND FUTURE CHALLENGES
KISS M;VAN GASSEN S;MOVAHEDI K;SAEYS Y;LAOUI D	KISS, MATE;VAN GASSEN, SOFIE;MOVAHEDI, KIAVASH;SAEYS, YVAN;LAOUI, DAMYA	ALMAND B, 2001, J IMMUNOL, V166, P678, DOI 10.4049/JIMMUNOL.166.1.678;ANGELO M, 2014, NAT MED, V20, P436, DOI 10.1038/NM.3488;ANONYMOUS, FEBS J;ANONYMOUS, IMMUNITY;ANONYMOUS, SCI TRANSL MED;ANONYMOUS, PLOS ONE;AUFFRAY C, 2007, SCIENCE, V317, P666, DOI 10.1126/SCIENCE.1142883;BAKDASH G, 2016, CANCER RES, V76, P4332, DOI 10.1158/0008-5472.CAN-15-1695;BANDURA DR, 2009, ANAL CHEM, V81, P6813, DOI 10.…	TUMORS OF VARIOUS HISTOLOGICAL ORIGINS SHOW ABUNDANT INFILTRATION OF MYELOID CELLS FROM EARLY STAGES OF DISEASE PROGRESSION. THESE CELLS HAVE A PROFOUND IMPACT ON ANTITUMOR IMMUNITY AND INFLUENCE FUNDAMENTAL PROCESSES THAT UNDERLIE MALIGNANCY, INCLUDING NEOANGIOGENESIS, SUSTAINED CANCER CELL PROLIFERATION, METASTASIS AND THERAPY RESISTANCE. FOR THESE REASONS, DEVELOPMENT OF THERAPEUTIC APPROACHES…		188	VRIJE UNIV BRUSSEL, LAB CELLULAR & MOL IMMUNOL, BRUSSELS, BELGIUM.; VIB CTR INFLAMMAT RES, LAB MYELOID CELL IMMUNOL, BRUSSELS, BELGIUM.; UNIV GHENT, IMEC, DEPT INFORMAT TECHNOL, IDLAB, GHENT, BELGIUM.; VIB CTR INFLAMMAT RES, DATA MIN & MODELING BIOMED, GHENT, BELGIUM.; UNIV GHENT, DEPT APPL MATH COMP SCI & STAT, GHENT, BELGIUM.;	VRIJE UNIVERSITEIT BRUSSEL; FLANDERS INSTITUTE FOR BIOTECHNOLOGY (VIB); INTERUNIVERSITY MICROELECTRONICS CENTRE; GHENT UNIVERSITY; GHENT UNIVERSITY; FLANDERS INSTITUTE FOR BIOTECHNOLOGY (VIB); GHENT UNIVERSITY		2025-03-28	TUMOR-ASSOCIATED MACROPHAGE; TAM; MYELOID-DERIVED SUPPRESSOR CELL; MDSC; TUMOR-ASSOCIATED DENDRITIC CELL; TADC; SINGLE-CELL RNA SEQUENCING; MASS CYTOMETRY; MYELOID CELL HETEROGENEITY; TUMOR MICROENVIRONMENT	10.1016/j.cellimm.2018.02.008	REVIEW			1090-2163	MATE.KISS@VUB.BE; DLAOUI@VUB.BE	201		RESEARCH FOUNDATION FLANDERS (FWO); FLANDERS AGENCY FOR INNOVATION BY SCIENCE AND TECHNOLOGY (IWT); BRAINS BACK TO BRUSSELS GRANT BY INNOVIRIS; KOM OP TEGEN KANKER	THE AUTHORS APOLOGIZE TO THOSE RESEARCHERS WHOSE WORK COULD NOT BE CITED DUE TO SPACE RESTRICTIONS. WE THANK PROF. JO VAN GINDERACHTER, DR. JIRI KEIRSSE, EVANGELIA BOLLI, ALEKSANDAR MURGASKI AND XENIA GEERAERTS FOR DISCUSSIONS ON THIS TOPIC. MK IS SUPPORTED BY A PHD GRANT FROM THE RESEARCH FOUNDATION FLANDERS (FWO). SVG IS SUPPORTED BY THE FLANDERS AGENCY FOR INNOVATION BY SCIENCE AND TECHNOLOGY …	GQ7BX			TUMOR-ASSOCIATED MACROPHAGES; DENDRITIC CELLS; SUPPRESSOR-CELLS; MASS CYTOMETRY; MELANOMA PATIENTS; PERIVASCULAR MACROPHAGES; CLINICAL-SIGNIFICANCE; LY6C(HI) MONOCYTES; IMMUNE-RESPONSES; GENE-EXPRESSION		CELL IMMUNOL	CELL. IMMUNOL.	ENGLISH	171		VAN GASSEN, SOFIE/0000-0002-7119-5330; LAOUI, DAMYA/0000-0002-3373-1403; MOVAHEDI, KIAVASH/0000-0002-0826-4399; SAEYS, YVAN/0000-0002-0415-1506; KISS, MATE/0000-0002-5649-0382	525 B ST, STE 1900, SAN DIEGO, CA 92101-4495 USA	AUG	14	SAN DIEGO	29482836		J	ACADEMIC PRESS INC ELSEVIER SCIENCE	2018	/CAE-2462-2022; MOVAHEDI, KIAVASH/AAQ-4942-2020; VAN GINDERACHTER, JO/H-5473-2013; KISS, MÁTÉ/HDL-8582-2022; SAEYS, YVAN/C-1311-2009	KISS, M; LAOUI, D (通讯作者)，VRIJE UNIV BRUSSEL, LAB CELLULAR & MOL IMMUNOL, BRUSSELS, BELGIUM.	CELL BIOLOGY; IMMUNOLOGY	SI	0008-8749	CELLULAR IMMUNOLOGY		121	MYELOID CELL HETEROGENEITY IN CANCER: NOT A SINGLE CELL ALIKE
TAVAKOLI H;ZHOU W;MA L;PEREZ S;IBARRA A;XU F;ZHAN SH;LI XJ	TAVAKOLI, HAMED;ZHOU, WAN;MA, LEI;PEREZ, STEFANI;IBARRA, ANDREA;XU, FENG;ZHAN, SIHUI;LI, XIUJUN	ABOULEILA Y, 2019, CANCER SCI, V110, P697, DOI 10.1111/CAS.13915;ADRIANI G, 2016, DRUG DISCOV TODAY, V21, P1472, DOI 10.1016/J.DRUDIS.2016.05.006;ALTSCHULER SJ, 2010, CELL, V141, P559, DOI 10.1016/J.CELL.2010.04.033;ANTFOLK M, 2017, SCI REP-UK, V7, DOI 10.1038/SREP46507;ARMBRECHT L, 2017, LAB CHIP, V17, P2933, DOI 10.1039/C7LC00505A;ARMBRECHT L, 2017, ANAL CHEM, V89, P2, DOI 10.1021/ACS.ANALCHEM.…	UNDERSTANDING MOLECULAR, CELLULAR, GENETIC AND FUNCTIONAL HETEROGENEITY OF TUMORS AT THE SINGLE-CELL LEVEL HAS BECOME A MAJOR CHALLENGE FOR CANCER RESEARCH. THE MICROFLUIDIC TECHNIQUE HAS EMERGED AS AN IMPORTANT TOOL THAT OFFERS ADVANTAGES IN ANALYZING SINGLE-CELLS WITH THE CAPABILITY TO INTEGRATE TIME-CONSUMING AND LABOR-INTENSIVE EXPERIMENTAL PROCEDURES SUCH AS SINGLE-CELL CAPTURE INTO A SINGLE…		13	NANKAI UNIV, COLL ENVIRONM SCI & ENGN, TIANJIN 300071, PEOPLES R CHINA.; UNIV TEXAS EL PASO, DEPT CHEM & BIOCHEM, 500 WEST UNIV AVE, EL PASO, TX 79968 USA.; UNIV TEXAS EL PASO, ENVIRONM SCI & ENGN, BORDER BIOMED RES CTR, BIOMED ENGN, 500 WEST UNIV AVE, EL PASO, TX 79968 USA.; XI AN JIAO TONG UNIV, BIOINSPIRED ENGN & BIOMECH CTR, XIAN 710049, SHAANXI, PEOPLES R CHINA.;	NANKAI UNIVERSITY; UNIVERSITY OF TEXAS SYSTEM; UNIVERSITY OF TEXAS EL PASO; UNIVERSITY OF TEXAS SYSTEM; UNIVERSITY OF TEXAS EL PASO; XI'AN JIAOTONG UNIVERSITY		2025-03-28	MICROFLUIDIC LAB-ON-A-CHIP; SINGLE CELL ANALYSIS; CANCER BIOLOGY; CANCER DIAGNOSIS; CANCER THERAPY; CANCER RESEARCH	10.1016/j.trac.2019.05.010	REVIEW			1879-3142	XLI4@UTEP.EDU	26		NATIONAL INSTITUTE OF ALLERGY AND INFECTIOUS DISEASE OF THE NIH [R21AI107415]; U.S. NSF-PREM PROGRAM [DMR 1827745]; PHILADELPHIA FOUNDATION; MEDICAL CENTER OF THE AMERICAS FOUNDATION; NATIONAL INSTITUTE OF GENERAL MEDICAL SCIENCES OF THE NIH [SC2GM105584]; NIH RCMI PILOT GRANT; UNIVERSITY OF TEXAS AT EL PASO; UNIVERSITY OF TEXAS (UT) SYSTEM	THE LI GROUP WOULD LIKE TO ACKNOWLEDGE THE FINANCIAL SUPPORT FROM THE NATIONAL INSTITUTE OF ALLERGY AND INFECTIOUS DISEASE OF THE NIH (R21AI107415), THE U.S. NSF-PREM PROGRAM (DMR 1827745), THE PHILADELPHIA FOUNDATION, AND THE MEDICAL CENTER OF THE AMERICAS FOUNDATION. FINANCIAL SUPPORT FROM THE NATIONAL INSTITUTE OF GENERAL MEDICAL SCIENCES OF THE NIH (SC2GM105584), THE NIH RCMI PILOT GRANT, THE…	IS5RJ			CIRCULATING TUMOR-CELLS; EX-VIVO CULTURE; DROPLET MICROFLUIDICS; MULTIDRUG-RESISTANCE; PAPER; CHIP; TECHNOLOGIES; DEVICES; IMMUNOTHERAPY; MOLECULE		TRAC-TREND ANAL CHEM	TRAC-TRENDS ANAL. CHEM.	ENGLISH	150	GREEN ACCEPTED	TAVAKOLI, HAMED/0000-0002-2131-3052; MA, LEI/0000-0002-8555-5085; ZHOU, WAN/0000-0002-1439-9548; XU, FENG/0000-0003-4351-0222	THE BOULEVARD, LANGFORD LANE, KIDLINGTON, OXFORD OX5 1GB, OXON, ENGLAND	AUG	14	OXFORD	32831435		J	ELSEVIER SCI LTD	2019	TAVAKOLI, HAMED/Q-7192-2019; MA, LEI/IQV-8716-2023; LI, XIUJUN/C-5707-2012; ZHOU, WAN/AAA-4938-2019; XU, FENG/H-4468-2011	LI, XJ (通讯作者)，UNIV TEXAS EL PASO, DEPT CHEM & BIOCHEM, 500 WEST UNIV AVE, EL PASO, TX 79968 USA.	CHEMISTRY		0165-9936	TRAC-TRENDS IN ANALYTICAL CHEMISTRY		118	RECENT ADVANCES IN MICROFLUIDIC PLATFORMS FOR SINGLE-CELL ANALYSIS IN CANCER BIOLOGY, DIAGNOSIS AND THERAPY
NGUYEN QH;PERVOLARAKIS N;NEE K;KESSENBROCK K	NGUYEN, QUY H.;PERVOLARAKIS, NICHOLAS;NEE, KEVIN;KESSENBROCK, KAI	ALLES J, 2017, BMC BIOL, V15, DOI 10.1186/S12915-017-0383-5;AMBATI SURESH, 2016, BMC OBES, V3, P35, DOI 10.1186/S40608-016-0112-6;ANONYMOUS, 2016, NUCLEIC ACIDS RES, DOI DOI 10.1093/NAR/GKW430;ANONYMOUS, 2015, WIDESPREAD CRITICAL;BALDAN V, 2015, BRIT J CANCER, V112, P1510, DOI 10.1038/BJC.2015.96;BARTHELSON RA, 2007, BMC GENOMICS, V8, DOI 10.1186/1471-2164-8-340;BUENOSTRO JD, 2015, NATURE, V523, …	SINGLE-CELL TRANSCRIPTOMIC TECHNOLOGIES HAVE EMERGED AS POWERFUL TOOLS TO EXPLORE CELLULAR HETEROGENEITY AT THE RESOLUTION OF INDIVIDUAL CELLS. PREVIOUS SCIENTIFIC KNOWLEDGE IN CELL BIOLOGY IS LARGELY LIMITED TO DATA GENERATED BY BULK PROFILING METHODS, WHICH ONLY PROVIDE AVERAGED READ-OUTS THAT GENERALLY MASK CELLULAR HETEROGENEITY. THIS AVERAGED APPROACH IS PARTICULARLY PROBLEMATIC WHEN THE BIO…	108		UNIV CALIF IRVINE, DEPT BIOL CHEM, IRVINE, CA 92717 USA.; UNIV CALIF IRVINE, CTR COMPLEX BIOL SYST, IRVINE, CA USA.;	UNIVERSITY OF CALIFORNIA SYSTEM; UNIVERSITY OF CALIFORNIA IRVINE; UNIVERSITY OF CALIFORNIA SYSTEM; UNIVERSITY OF CALIFORNIA IRVINE		2025-03-28	SINGLE-CELL GENOMICS; SINGLE-CELL ANALYSIS; CELL ISOLATION; COMPUTATIONAL BIOLOGY; CELLULAR HETEROGENEITY	10.3389/fcell.2018.00108	REVIEW				KAI.KESSENBROCK@UCI.EDU			NATIONAL CANCER INSTITUTE [R00 CA181490, HCA-A-1704-01668]; UNIVERSITY OF CALIFORNIA CANCER RESEARCH COORDINATING COMMITTEE [CTN-18-515073]	THIS STUDY WAS SUPPORTED BY FUNDS FROM THE NATIONAL CANCER INSTITUTE (R00 CA181490), CHAN/ZUCKERBERG INITIATIVE (HCA-A-1704-01668), AND THE UNIVERSITY OF CALIFORNIA CANCER RESEARCH COORDINATING COMMITTEE (CTN-18-515073).	HG9OJ			GENE-EXPRESSION; OSMOTIC-STRESS; SEQ; REVEALS; HETEROGENEITY; ATLAS		FRONT CELL DEV BIOL	FRONT. CELL. DEV. BIOL.	ENGLISH	55	GOLD, GREEN PUBLISHED		AVENUE DU TRIBUNAL FEDERAL 34, LAUSANNE, CH-1015, SWITZERLAND	SEP 4	7	LAUSANNE	30234113		J	FRONTIERS MEDIA SA	2018	KESSENBROCK, KAI/B-6936-2011	KESSENBROCK, K (通讯作者)，UNIV CALIF IRVINE, DEPT BIOL CHEM, IRVINE, CA 92717 USA.	CELL BIOLOGY; DEVELOPMENTAL BIOLOGY		2296-634X	FRONTIERS IN CELL AND DEVELOPMENTAL BIOLOGY		116	EXPERIMENTAL CONSIDERATIONS FOR SINGLE-CELL RNA SEQUENCING APPROACHES
SCHULTZE JL;MASS E;SCHLITZER A	SCHULTZE, JOACHIM L.;MASS, ELVIRA;SCHLITZER, ANDREAS	AL SAYED MF, 2019, CANCER RES, V79, P346, DOI 10.1158/0008-5472.CAN-17-3026;ALCÁNTARA-HERNÁNDEZ M, 2017, IMMUNITY, V47, P1037, DOI 10.1016/J.IMMUNI.2017.11.001;ALEMANY A, 2018, NATURE, V556, P108, DOI 10.1038/NATURE25969;ALVAREZ R, 2018, SEMIN ONCOL, V45, P84, DOI 10.1053/J.SEMINONCOL.2018.05.001;ARORA N, 2014, DEV CELL, V29, P621, DOI 10.1016/J.DEVCEL.2014.04.013;ASKENASE MH, 2015, IMMUNITY, V42…	MYELOPOIESIS ENSURES THE STEADY STATE OF THE MYELOID CELL COMPARTMENT. TECHNOLOGICAL ADVANCES IN FATE MAPPING AND GENETIC ENGINEERING, AS WELL AS THE ADVENT OF SINGLE CELL RNA-SEQUENCING, HAVE HIGHLIGHTED THE HETEROGENEITY OF THE HEMATOPOIETIC SYSTEM AND REVEALED NEW CONCEPTS IN MYELOID CELL ONTOGENY. THESE TECHNOLOGIES ARE ALSO SHEDDING LIGHT ON MECHANISMS OF MYELOPOIESIS AT HOMEOSTASIS AND AT D…		288	GERMAN CTR NEURODEGENERAT DIS, PLATFORM SINGLE CELL GENOM & EPIGEN, D-53175 BONN, GERMANY.; UNIV BONN, D-53175 BONN, GERMANY.; UNIV BONN, LIMES INST, GENOM & IMMUNOREGULAT, D-53115 BONN, GERMANY.; UNIV BONN, LIMES INST, DEV BIOL INNATE IMMUNE SYST, D-53115 BONN, GERMANY.; UNIV BONN, LIMES INST, MYELOID CELL BIOL, D-53115 BONN, GERMANY.;	HELMHOLTZ ASSOCIATION; GERMAN CENTER FOR NEURODEGENERATIVE DISEASES (DZNE); UNIVERSITY OF BONN; UNIVERSITY OF BONN; UNIVERSITY OF BONN; UNIVERSITY OF BONN		2025-03-28		10.1016/j.immuni.2019.01.019	REVIEW			1097-4180	J.SCHULTZE@UNI-BONN.DE; EMASS@UNI-BONN.DE; ANDREAS.SCHLITZER@UNI-BONN.DE	301		GERMAN RESEARCH FOUNDATION [EXC1023]; EUROPEAN UNION'S HORIZON 2020 RESEARCH AND INNOVATION PROGRAM [733100]; FRITZ THYSSEN FOUNDATION; GERMAN RESEARCH FOUNDATION (EMMY NOETHER RESEARCH GRANT) [SCHL2116/1]; H2020 SOCIETAL CHALLENGES PROGRAMME [733100] FUNDING SOURCE: H2020 SOCIETAL CHALLENGES PROGRAMME	THIS STUDY WAS SUPPORTED BY THE GERMAN RESEARCH FOUNDATION (EXC1023 IMMUNOSENSATION TO J.L.S., E.M., A.S., AND AN EMMY NOETHER RESEARCH GRANT SCHL2116/1 TO A.S. A.S. AND J.L.S. ARE MEMBERS OF THE DFG EXCELLENCE CLUSTER IMMUNOSENSATION<SUP>2</SUP>. J.L.S. HAS RECEIVED FUNDING FROM THE EUROPEAN UNION'S HORIZON 2020 RESEARCH AND INNOVATION PROGRAM UNDER GRANT AGREEMENT NO 733100. E.M. IS SUPPORTED B…	HL8QC			HEMATOPOIETIC STEM-CELLS; RESIDENT CARDIAC MACROPHAGES; ACUTE MYOCARDIAL-INFARCTION; CLASSICAL DENDRITIC CELLS; LUNG-CARCINOMA TUMORS; BONE-MARROW; CLONAL HEMATOPOIESIS; SUPPRESSOR-CELLS; TISSUE MACROPHAGES; ANALYSIS REVEALS	2	IMMUNITY	IMMUNITY	ENGLISH	182	BRONZE	MASS, ELVIRA/0000-0003-2318-2356	50 HAMPSHIRE ST, FLOOR 5, CAMBRIDGE, MA 02139 USA	FEB 19	14	CAMBRIDGE	30784577		J	CELL PRESS	2019	SCHLITZER, ANDREAS/R-2237-2016; MASS, ELVIRA/AAH-3805-2019; SCHULTZE, JOACHIM/ABA-8176-2020	SCHULTZE, JL (通讯作者)，GERMAN CTR NEURODEGENERAT DIS, PLATFORM SINGLE CELL GENOM & EPIGEN, D-53175 BONN, GERMANY.; SCHULTZE, JL (通讯作者)，UNIV BONN, D-53175 BONN, GERMANY.; SCHULTZE, JL (通讯作者)，UNIV BONN, LIMES INST, GENOM & IMMUNOREGULAT, D-53115 BONN, GERMANY.; MASS, E (通讯作者)，UNIV BONN, LIMES INST, DEV BIOL INNATE IMMUNE SYST, D-53115 BONN, GERMANY.; SCHLITZER, A (通讯作者)，UNIV BONN, LIMES INST, MYELOID …	IMMUNOLOGY		1074-7613	IMMUNITY		110	EMERGING PRINCIPLES IN MYELOPOIESIS AT HOMEOSTASIS AND DURING INFECTION AND INFLAMMATION
MOORMAN HR;POSCHEL D;KLEMENT JD;LU CW;REDD PS;LIU KB	MOORMAN, HANNAH R.;POSCHEL, DAKOTA;KLEMENT, JOHN D.;LU, CHUNWAN;REDD, PRISCILLA S.;LIU, KEBIN	ABU EL MAKAREM MA, 2011, ANN HEPATOL, V10, P296, DOI 10.1016/S1665-2681(19)31541-8;ADACHI M, 2000, CLIN CANCER RES, V6, P96;AGNIHOTRI R, 2001, J BIOL CHEM, V276, P28261, DOI 10.1074/JBC.M103608200;AGRAWAL D, 2002, J NATL CANCER I, V94, P513;AHMED M, 2016, CANCER CELL, V30, P432, DOI 10.1016/J.CCELL.2016.08.002;ALBELDA SM, 1990, CANCER RES, V50, P6757;ALLAN AL, 2006, AM J PATHOL, V169, P233, DOI 1…	SIMPLE SUMMARY ANTI-PD-1/PD-L1 AND ANTI-CTLA-4-BASED IMMUNE CHECKPOINT BLOCKADE (ICB) IMMUNOTHERAPY HAVE RECENTLY EMERGED AS A BREAKTHROUGH IN HUMAN CANCER TREATMENT. DURABLE EFFICACY HAS BEEN ACHIEVED IN MANY TYPES OF HUMAN CANCERS. HOWEVER, NOT ALL HUMAN CANCERS RESPOND TO CURRENT ICB IMMUNOTHERAPY AND ONLY A FRACTION OF THE RESPONSIVE CANCERS EXHIBIT EFFICACY. OSTEOPONTIN (OPN) EXPRESSION IS H…	3379		MED COLL GEORGIA, DEPT BIOCHEM & MOL BIOL, AUGUSTA, GA 30912 USA.; MED COLL GEORGIA, GEORGIA CANC CTR, AUGUSTA, GA 30912 USA.; CHARLIE NORWOOD VA MED CTR, AUGUSTA, GA 30904 USA.; CHEMEDIMMUNE INC, AUGUSTA, GA 30912 USA.;	UNIVERSITY SYSTEM OF GEORGIA; AUGUSTA UNIVERSITY; UNIVERSITY SYSTEM OF GEORGIA; AUGUSTA UNIVERSITY; US DEPARTMENT OF VETERANS AFFAIRS; VETERANS HEALTH ADMINISTRATION (VHA); CHARLIE NORWOOD VA MEDICAL CENTER		2025-03-28	OSTEOPONTIN; CD44; INTEGRIN; TUMOR-ASSOCIATED MACROPHAGE; MDSCS; IMMUNE EVASION; IMMUNE CHECKPOINT	10.3390/cancers12113379	REVIEW			2072-6694	HMOORMAN@AUGUSTA.EDU; DPOSCHEL@AUGUSTA.EDU; JKLEMENT@AUGUSTA.EDU; CLU@AUGUSTA.EDU; PREDD@AUGUSTA.EDU; KLIU@AUGUSTA.EDU			NCI/NIH [CA133085, CA227433, CA236436]; VA MERIT REVIEW [CX001364]	GRANT SUPPORT: NCI/NIH CA133085 AND CA227433 (TO KL), NCI/NIH CA250780 (TO P.S.R.), NCI/NIH CA236436 (TO J.D.K.), AND VA MERIT REVIEW CX001364 (TO K.L.).	OX3WO			HUMAN BREAST-CANCER; MESSENGER-RNA EXPRESSION; EPITHELIAL-MESENCHYMAL TRANSITION; PLATINUM-BASED CHEMOTHERAPY; COLLAGEN-INDUCED ARTHRITIS; HUMAN COLORECTAL-CANCER; BONE-MATRIX PROTEINS; CELL-LIKE PROPERTIES; PLASMA OSTEOPONTIN; PROGNOSTIC-SIGNIFICANCE	11	CANCERS	CANCERS	ENGLISH	228	GREEN PUBLISHED, GREEN SUBMITTED, GOLD	LIU, KEBIN/0000-0003-1965-7240	ST ALBAN-ANLAGE 66, CH-4052 BASEL, SWITZERLAND	NOV	31	BASEL	33203146		J	MDPI	2020	LU, CHUNWAN/V-6216-2019	LIU, KB (通讯作者)，MED COLL GEORGIA, DEPT BIOCHEM & MOL BIOL, AUGUSTA, GA 30912 USA.; LIU, KB (通讯作者)，MED COLL GEORGIA, GEORGIA CANC CTR, AUGUSTA, GA 30912 USA.; LIU, KB (通讯作者)，CHARLIE NORWOOD VA MED CTR, AUGUSTA, GA 30904 USA.	ONCOLOGY			CANCERS		95	OSTEOPONTIN: A KEY REGULATOR OF TUMOR PROGRESSION AND IMMUNOMODULATION
WEAVER WM;TSENG P;KUNZE A;MASAELI M;CHUNG AJ;DUDANI JS;KITTUR H;KULKARNI RP;DI CARLO D	WEAVER, WESTBROOK M.;TSENG, PETER;KUNZE, ANJA;MASAELI, MAHDOKHT;CHUNG, ARAM J.;DUDANI, JAIDEEP S.;KITTUR, HARSHA;KULKARNI, RAJAN P.;DI CARLO, DINO	BARANES K, 2012, BIOTECHNOL BIOENG, V109, P1791, DOI 10.1002/BIT.24444;BOEDICKER JQ, 2008, LAB CHIP, V8, P1265, DOI 10.1039/B804911D;BOEDICKER JQ, 2009, ANGEW CHEM INT EDIT, V48, P5908, DOI 10.1002/ANIE.200901550;BROUZES E, 2009, P NATL ACAD SCI USA, V106, P14195, DOI 10.1073/PNAS.0903542106;BRUEGGEMANN ANDREA, 2008, V491, P165, DOI 10.1007/978-1-59745-526-8_13;BYUN S, 2013, P NATL ACAD SCI USA, …	MICRO-SCALE BIOLOGICAL TOOLS THAT HAVE ALLOWED PROBING OF INDIVIDUAL CELLS - FROM THE GENETIC, TO PROTEOMIC, TO PHENOTYPIC LEVEL - HAVE REVEALED IMPORTANT CONTRIBUTIONS OF SINGLE CELLS TO DIRECT NORMAL AND DISEASED BODY PROCESSES. IN ANALYZING SINGLE CELLS, SAMPLE HETEROGENEITY BETWEEN AND WITHIN SPECIFIC CELL TYPES DRIVES THE NEED FOR HIGH-THROUGHPUT AND QUANTITATIVE MEASUREMENT OF CELLULAR PARA…		114	UNIV CALIF LOS ANGELES, DEPT BIOENGN, LOS ANGELES, CA 90047 USA.; UNIV CALIF LOS ANGELES, MED CTR, DIV DERMATOL, LOS ANGELES, CA 90024 USA.; UNIV CALIF LOS ANGELES, CALIF NANOSYST INST, LOS ANGELES, CA USA.;	UNIVERSITY OF CALIFORNIA SYSTEM; UNIVERSITY OF CALIFORNIA LOS ANGELES; UNIVERSITY OF CALIFORNIA SYSTEM; UNIVERSITY OF CALIFORNIA LOS ANGELES; UNIVERSITY OF CALIFORNIA LOS ANGELES MEDICAL CENTER; UNIVERSITY OF CALIFORNIA SYSTEM; UNIVERSITY OF CALIFORNIA LOS ANGELES		2025-03-28		10.1016/j.copbio.2013.09.005	REVIEW			1879-0429	DICARLO@UCLA.EDU	123				AB0TU			MICROFLUIDIC DEVICE; STEM-CELLS; CANCER; HETEROGENEITY; CULTURE; EXPRESSION; BACTERIA; GROWTH; FATE; CHIP		CURR OPIN BIOTECH	CURR. OPIN. BIOTECHNOL.	ENGLISH	89	GREEN PUBLISHED, GREEN ACCEPTED	CHUNG, ARAM/0000-0003-4984-0222; TSENG, PETER/0000-0001-6598-1661; DUDANI, JAIDEEP/0000-0001-8102-7958	THE BOULEVARD, LANGFORD LANE, KIDLINGTON, OXFORD OX5 1GB, OXON, ENGLAND	FEB	10	OXFORD	24484889		J	ELSEVIER SCI LTD	2014	KUNZE, ANJA/F-8339-2013; CHUNG, ARAM/B-1566-2009	DI CARLO, D (通讯作者)，UNIV CALIF LOS ANGELES, DEPT BIOENGN, LOS ANGELES, CA 90047 USA.	BIOCHEMISTRY & MOLECULAR BIOLOGY; BIOTECHNOLOGY & APPLIED MICROBIOLOGY		0958-1669	CURRENT OPINION IN BIOTECHNOLOGY		88	ADVANCES IN HIGH-THROUGHPUT SINGLE-CELL MICROTECHNOLOGIES
NGUYEN A;KHOO WH;MORAN I;CROUCHER PI;PHAN TG	NGUYEN, AKIRA;KHOO, WENG HUA;MORAN, IMOGEN;CROUCHER, PETER I.;PHAN, TRI GIANG	ADAM M, 2017, DEVELOPMENT, V144, P3625, DOI 10.1242/DEV.151142;ALLES J, 2017, BMC BIOL, V15, DOI 10.1186/S12915-017-0383-5;ANDREWS T. S., 2017, BIORXIV, DOI 10.1101/065094, DOI 10.1101/065094;ANDREWS TS, 2018, MOL ASPECTS MED, V59, P114, DOI 10.1016/J.MAM.2017.07.002;ANONYMOUS, 2015, WIDESPREAD CRITICAL;BACHER R, 2016, GENOME BIOL, V17, DOI 10.1186/S13059-016-0927-Y;BOLGER AM, 2014, BIOINFORMATIC…	SINGLE-CELL RNA SEQUENCING (SCRNA-SEQ) IS TRANSFORMING OUR ABILITY TO CHARACTERIZE CELLS, PARTICULARLY RARE CELLS THAT ARE OFTEN OVERLOOKED IN BULK POPULATION ANALYTICAL APPROACHES. THIS HAS LEAD TO THE DISCOVERY OF NEW CELL TYPES AND CELLULAR STATES THAT ECHO THE UNDERLYING HETEROGENEITY AND PLASTICITY IN THE IMMUNE SYSTEM. TECHNOLOGIES FOR THE CAPTURE, SEQUENCING, AND BIOINFORMATIC ANALYSIS OF …	1553		GARVAN INST MED RES, DIV IMMUNOL, DARLINGHURST, NSW, AUSTRALIA.; UNIV NEW SOUTH WALES, ST VINCENTS CLIN SCH, FAC MED, DARLINGHURST, NSW, AUSTRALIA.; GARVAN INST MED RES, BONE BIOL DIV, DARLINGHURST, NSW, AUSTRALIA.; UNIV NEW SOUTH WALES, SCH BIOTECHNOL & BIOMOL SCI, KENSINGTON, NSW, AUSTRALIA.;	GARVAN INSTITUTE OF MEDICAL RESEARCH; ST VINCENT'S CLINIC; UNIVERSITY OF NEW SOUTH WALES SYDNEY; GARVAN INSTITUTE OF MEDICAL RESEARCH; UNIVERSITY OF NEW SOUTH WALES SYDNEY		2025-03-28	SINGLE CELL RNA SEQUENCING; MEMORY B CELLS; DORMANT CANCER CELLS; NICHE; TWO-PHOTON MICROSCOPY	10.3389/fimmu.2018.01553	REVIEW				AK.NGUYEN@GARVAN.ORG.AU; T.PHAN@GARVAN.ORG.AU			AUSTRALIAN POSTGRADUATE AWARD; NHMRC [1139237, 1139865, 1124681]; ERNEST HEINE FAMILY FOUNDATION; NATIONAL HEALTH AND MEDICAL RESEARCH COUNCIL OF AUSTRALIA [1139237, 1139865, 1124681] FUNDING SOURCE: NHMRC	IM IS SUPPORTED BY AN AUSTRALIAN POSTGRADUATE AWARD. THIS WORK IS SUPPORTED BY NHMRC PROJECT GRANTS 1139237 (PC AND TP), 1139865 (TP), AND 1124681 (TP). WK AND PC ARE SUPPORTED BY MRS. JANICE GIBSON AND THE ERNEST HEINE FAMILY FOUNDATION. WE THANK PETER AND VAL DUNCAN FOR THEIR SUPPORT OF THE INTRAVITAL IMAGING FACILITY.	GL6OA			GENE-EXPRESSION; TRANSCRIPTOMIC ANALYSIS; SPATIAL RECONSTRUCTION; T-CELLS; IN-VIVO; SEQ; QUANTIFICATION; HETEROGENEITY; VISUALIZATION; LANDSCAPE		FRONT IMMUNOL	FRONT. IMMUNOL.	ENGLISH	75	GREEN PUBLISHED, GOLD	CROUCHER, PETER/0000-0002-7102-2413; KHOO, WENG HUA/0000-0001-9985-7415	AVENUE DU TRIBUNAL FEDERAL 34, LAUSANNE, CH-1015, SWITZERLAND	JUL 4	11	LAUSANNE	30022984		J	FRONTIERS MEDIA SA	2018	NGUYEN, HUONG/AAI-6249-2020; PHAN, TRI/G-3937-2012	NGUYEN, A; PHAN, TG (通讯作者)，GARVAN INST MED RES, DIV IMMUNOL, DARLINGHURST, NSW, AUSTRALIA.; NGUYEN, A; PHAN, TG (通讯作者)，UNIV NEW SOUTH WALES, ST VINCENTS CLIN SCH, FAC MED, DARLINGHURST, NSW, AUSTRALIA.	IMMUNOLOGY		1664-3224	FRONTIERS IN IMMUNOLOGY		87	SINGLE CELL RNA SEQUENCING OF RARE IMMUNE CELL POPULATIONS
ZHANG TY;REN YX;YANG PF;WANG JF;ZHOU H	ZHANG, TIANYI;REN, YANXIAN;YANG, PENGFEI;WANG, JUFANG;ZHOU, HENG	ANDERSON EM, 2021, CANCERS, V13, DOI 10.3390/CANCERS13215510;APTE MV, 2012, FRONT PHYSIOL, V3, DOI 10.3389/FPHYS.2012.00344;APTE MV, 1998, GUT, V43, P128, DOI 10.1136/GUT.43.1.128;BACHEM MG, 1998, GASTROENTEROLOGY, V115, P421, DOI 10.1016/S0016-5085(98)70209-4;BAILEY JM, 2008, CLIN CANCER RES, V14, P5995, DOI 10.1158/1078-0432.CCR-08-0291;BAILEY P, 2016, NATURE, V531, P47, DOI 10.1038/NATURE16965…	PANCREATIC DUCTAL ADENOCARCINOMA (PDAC) IS A LETHAL CANCER WITH A PROMINENT EXTRACELLULAR MATRIX (ECM) DEPOSITION AND POOR PROGNOSIS. HIGH LEVELS OF ECM PROTEINS DERIVED FROM TUMOUR CELLS REDUCE THE EFFICACY OF CONVENTIONAL CANCER TREATMENT PARADIGMS AND CONTRIBUTE TO TUMOUR PROGRESSION AND METASTASIS. AS ABUNDANT TUMOUR-PROMOTING CELLS IN THE ECM, CANCER-ASSOCIATED FIBROBLASTS (CAFS) ARE PROMISI…	897		UNIV CHINESE ACAD SCI, BEIJING, PEOPLES R CHINA.; CHINESE ACAD SCI, INST MODERN PHYS, KEY LAB SPACE RADIOBIOL GANSU PROV, LANZHOU, PEOPLES R CHINA.; LANZHOU UNIV, DEPT GEN SURG, HOSP 1, LANZHOU, PEOPLES R CHINA.;	CHINESE ACADEMY OF SCIENCES; UNIVERSITY OF CHINESE ACADEMY OF SCIENCES, CAS; CHINESE ACADEMY OF SCIENCES; INSTITUTE OF MODERN PHYSICS, CAS; LANZHOU UNIVERSITY		2025-03-28		10.1038/s41419-022-05351-1	REVIEW				HENGZHOU@IMPCAS.AC.CN			NATIONAL NATURE SCIENCE FOUNDATION OF CHINA [11905264]; YOUTH FUND OF THE FIRST HOSPITAL OF LANZHOU UNIVERSITY [LDYYYN2020-64]	THIS WORK WAS SUPPORTED BY THE NATIONAL NATURE SCIENCE FOUNDATION OF CHINA (NO. 11905264, HZ), THE YOUTH FUND OF THE FIRST HOSPITAL OF LANZHOU UNIVERSITY (NO. LDYYYN2020-64, YR). ALL THE FIGURES WERE CREATED BY BIORENDER.	5Q9NA			SINGLE-CELL ANALYSIS; TUMOR-STROMA; STELLATE CELLS; TGF-BETA; MESENCHYMAL TRANSITION; ACTIVATION PROTEIN; IMMUNE SUPPRESSION; POOR-PROGNOSIS; PROGRESSION; FIBROSIS	10	CELL DEATH DIS	CELL DEATH DIS.	ENGLISH	150	GREEN PUBLISHED, GOLD	ZHOU, HENG/0000-0002-1457-4166; ZHANG, TIANYI/0000-0003-1089-1663	CAMPUS, 4 CRINAN ST, LONDON, N1 9XW, ENGLAND	OCT 25	11	LONDON	36284087		J	SPRINGERNATURE	2022	ZHOU, HENG/ABH-3207-2021	ZHOU, H (通讯作者)，UNIV CHINESE ACAD SCI, BEIJING, PEOPLES R CHINA.; ZHOU, H (通讯作者)，CHINESE ACAD SCI, INST MODERN PHYS, KEY LAB SPACE RADIOBIOL GANSU PROV, LANZHOU, PEOPLES R CHINA.	CELL BIOLOGY		2041-4889	CELL DEATH & DISEASE		81	CANCER-ASSOCIATED FIBROBLASTS IN PANCREATIC DUCTAL ADENOCARCINOMA
GRETEN TF;VILLANUEVA A;KORANGY F;RUF B;YARCHOAN M;MA LC;RUPPIN E;WANG XW	GRETEN, TIM F.;VILLANUEVA, AUGUSTO;KORANGY, FIROUZEH;RUF, BENJAMIN;YARCHOAN, MARK;MA, LICHUN;RUPPIN, EYTAN;WANG, XIN W.	ABOU-ALFA GK, 2018, NEW ENGL J MED, V379, P54, DOI 10.1056/NEJMOA1717002;ABOU-ALFA GHASSAN K, 2022, NEJM EVID, V1, PEVIDOA2100070, DOI 10.1056/EVIDOA2100070;AGDASHIAN D, 2019, CANCER IMMUNOL IMMUN, V68, P599, DOI 10.1007/S00262-019-02299-8;ALIX-PANABIÈRES C, 2021, CANCER DISCOV, V11, P858, DOI 10.1158/2159-8290.CD-20-1311;ALLY A, 2017, CELL, V169, P1327, DOI 10.1016/J.CELL.2017.05.046;AN HJ, 2021…	IMMUNE-CHECKPOINT INHIBITORS (ICIS) ARE NOW WIDELY USED FOR THE TREATMENT OF PATIENTS WITH ADVANCED-STAGE HEPATOCELLULAR CARCINOMA (HCC). TWO DIFFERENT ICI-CONTAINING REGIMENS, ATEZOLIZUMAB PLUS BEVACIZUMAB AND TREMELIMUMAB PLUS DURVALUMAB, ARE NOW APPROVED STANDARD-OF-CARE FIRST-LINE THERAPIES IN THIS SETTING. HOWEVER, AND DESPITE SUBSTANTIAL IMPROVEMENTS IN SURVIVAL OUTCOMES RELATIVE TO SORAFEN…		780	NCI, GASTROINTESTINAL MALIGNANCIES SECT, THORAC & GASTROINTESTINAL MALIGNANCIES BRANCH, CTR CANC RES, BETHESDA, MD 20892 USA.; NCI, LIVER CANC PROGRAM, CTR CANC RES, BETHESDA, MD 20892 USA.; ICAHN SCH MED MT SINAI, DIV LIVER DIS, TISCH CANC INST, DEPT MED, NEW YORK, NY 10029 USA.; ICAHN SCH MED MT SINAI, DIV HEMATOL MED ONCOL, TISCH CANC INST, DEPT MED, NEW YORK, NY 10029 USA.; JOHNS HOPKINS UNIV…	NATIONAL INSTITUTES OF HEALTH (NIH) - USA; NIH NATIONAL CANCER INSTITUTE (NCI); NATIONAL INSTITUTES OF HEALTH (NIH) - USA; NIH NATIONAL CANCER INSTITUTE (NCI); ICAHN SCHOOL OF MEDICINE AT MOUNT SINAI; ICAHN SCHOOL OF MEDICINE AT MOUNT SINAI; JOHNS HOPKINS UNIVERSITY; NATIONAL INSTITUTES OF HEALTH (NIH) - USA; NIH NATIONAL CANCER INSTITUTE (NCI); NATIONAL INSTITUTES OF HEALTH (NIH) - USA; NIH NATI…		2025-03-28		10.1038/s41571-023-00816-4	REVIEW			1759-4782	TIM.GRETEN@NIH.GOV	798				X1KG1	Y	N	ATEZOLIZUMAB PLUS BEVACIZUMAB; OPEN-LABEL; 1ST-LINE TREATMENT; ALPHA-FETOPROTEIN; LIQUID BIOPSY; IMMUNE CELLS; DOUBLE-BLIND; PHASE-III; CANCER; SORAFENIB	11	NAT REV CLIN ONCOL	NAT. REV. CLIN. ONCOL.	ENGLISH	201		GRETEN, TIM/0000-0002-0806-2535; WANG, XIN WEI/0000-0001-9735-606X; MA, LICHUN/0000-0001-9809-775X; YARCHOAN, MARK/0000-0003-4401-0748	HEIDELBERGER PLATZ 3, BERLIN, 14197, GERMANY	NOV	19	BERLIN	37726418		J	NATURE PORTFOLIO	2023	AUGUSTO, VILLANUEVA/F-9378-2012; RUF, BENJAMIN/AAL-9878-2020; GRETEN, TIM/B-3127-2015; WANG, XIN WEI/B-6162-2009	GRETEN, TF (通讯作者)，NCI, GASTROINTESTINAL MALIGNANCIES SECT, THORAC & GASTROINTESTINAL MALIGNANCIES BRANCH, CTR CANC RES, BETHESDA, MD 20892 USA.; GRETEN, TF (通讯作者)，NCI, LIVER CANC PROGRAM, CTR CANC RES, BETHESDA, MD 20892 USA.	ONCOLOGY		1759-4774	NATURE REVIEWS CLINICAL ONCOLOGY		79	BIOMARKERS FOR IMMUNOTHERAPY OF HEPATOCELLULAR CARCINOMA
DAGAR G;GUPTA A;MASOODI T;NISAR S;MERHI M;HASHEM S;CHAUHAN R;DAGAR M;MIRZA S;BAGGA P;KUMAR R;AKIL ASA;MACHA MA;HARIS M;UDDIN S;SINGH M;BHAT AA	DAGAR, GUNJAN;GUPTA, ASHNA;MASOODI, TARIQ;NISAR, SABAH;MERHI, MAYSOLUN;HASHEM, SHEEMA;CHAUHAN, RAVI;DAGAR, MANISHA;MIRZA, SAMEER;BAGGA, PUNEET;KUMAR, RAKESH;AKIL, AMMIRA S. AL-SHABEEB;MACHA, MUZAFAR A.;HARIS, MOHAMMAD;UDDIN, SHAHAB;SINGH, MAYANK;BHAT, AJAZ A.	ABRAMSON JS, 2020, LANCET, V396, P839, DOI 10.1016/S0140-6736(20)31366-0;ADACHI K, 2018, NAT BIOTECHNOL, V36, P346, DOI 10.1038/NBT.4086;AGER A, 2017, FRONT IMMUNOL, V8, DOI 10.3389/FIMMU.2017.00045;AHMED N, 2017, JAMA ONCOL, V3, P1094, DOI 10.1001/JAMAONCOL.2017.0184;AI LL, 2020, DRUG DES DEV THER, V14, P3625, DOI 10.2147/DDDT.S267433;AKCE M, 2018, FRONT IMMUNOL, V9, DOI 10.3389/FIMMU.2018.02166…	TRADITIONAL CANCER TREATMENTS USE NONSPECIFIC DRUGS AND MONOCLONAL ANTIBODIES TO TARGET TUMOR CELLS. CHIMERIC ANTIGEN RECEPTOR (CAR)-T CELL THERAPY, HOWEVER, LEVERAGES THE IMMUNE SYSTEM'S T-CELLS TO RECOGNIZE AND ATTACK TUMOR CELLS. T-CELLS ARE ISOLATED FROM PATIENTS AND MODIFIED TO TARGET TUMOR-ASSOCIATED ANTIGENS. CAR-T THERAPY HAS ACHIEVED FDA APPROVAL FOR TREATING BLOOD CANCERS LIKE B-CELL AC…	449		ALL INDIA INST MED SCI AIIMS, DEPT MED ONCOL, LAB DR BRAIRCH, NEW DELHI 110029, DELHI, INDIA.; SIDRA MED, LAB CANC IMMUNOL & GENET, DOHA, QATAR.; ST JUDE CHILDRENS RES HOSP, DEPT DIAGNOST IMAGING, MEMPHIS, TN USA.; HAMAD MED CORP, NATL CTR CANC CARE & RES, DOHA 3050, QATAR.; SIDRA MED, DEPT HUMAN GENET, DOHA, QATAR.; UNIV CALIF SAN DIEGO, SHILEY EYE INST, SAN DIEGO, CA USA.; UNITED ARAB EMIRATES …	ALL INDIA INSTITUTE OF MEDICAL SCIENCES (AIIMS) NEW DELHI; SIDRA MEDICAL & RESEARCH CENTER; ST JUDE CHILDREN'S RESEARCH HOSPITAL; HAMAD MEDICAL CORPORATION; SIDRA MEDICAL & RESEARCH CENTER; UNIVERSITY OF CALIFORNIA SYSTEM; UNIVERSITY OF CALIFORNIA SAN DIEGO; UNITED ARAB EMIRATES UNIVERSITY; SHRI MATA VAISHNO DEVI UNIVERSITY; SIDRA MEDICAL & RESEARCH CENTER; UNIVERSITY OF PENNSYLVANIA; QATAR UNIVE…		2025-03-28	CAR-T CELL THERAPY; IMMUNOTHERAPY; TUMOR ANTIGENS; ANTIGEN ESCAPE; CYTOKINE RELEASE SYNDROME; HEMATOLOGICAL MALIGNANCY; SOLID TUMOR	10.1186/s12967-023-04292-3	REVIEW			1479-5876	SKHAN34@HAMAD.QA; MAYANK.OSU@GMAIL.COM; ABHAT@SIDRA.ORG					L7HX9	Y	N	CHIMERIC-ANTIGEN-RECEPTOR; CHRONIC LYMPHOCYTIC-LEUKEMIA; CYTOKINE RELEASE SYNDROME; CANCER-IMMUNOTHERAPY; ANTITUMOR-ACTIVITY; ADOPTIVE IMMUNOTHERAPY; METASTATIC MELANOMA; CHECKPOINT BLOCKADE; OVARIAN-CANCER; INFILTRATING LYMPHOCYTES	1	J TRANSL MED	J. TRANSL. MED.	ENGLISH	381	GOLD, GREEN PUBLISHED	UDDIN, SHAHAB/0000-0003-1886-6710	CAMPUS, 4 CRINAN ST, LONDON N1 9XW, ENGLAND	JUL 7	36	LONDON	37420216		J	BMC	2023	KUMAR, RAKESH/KWU-4152-2024; SINGH, MAYANK/ABE-5733-2021; MACHA, MUZAFAR/AAN-5735-2020; BHAT, AJAZ/V-3642-2019; MASOODI, TARIQ/C-9843-2012; BAGGA, PUNEET/AAA-5433-2020; UDDIN, SHAHAB/AFH-8541-2022	SINGH, M (通讯作者)，ALL INDIA INST MED SCI AIIMS, DEPT MED ONCOL, LAB DR BRAIRCH, NEW DELHI 110029, DELHI, INDIA.; BHAT, AA (通讯作者)，SIDRA MED, DEPT HUMAN GENET PRECIS MED DIABET, OBES & CANC PROGRAM, POB 26999, DOHA, QATAR.; UDDIN, S (通讯作者)，QATAR UNIV, LAB ANIM RES CTR, DOHA, QATAR.; UDDIN, S (通讯作者)，HAMAD MED CORP, TRANSLAT RES INST, ACAD HLTH SYST, POB 3050, DOHA, QATAR.	RESEARCH & EXPERIMENTAL MEDICINE			JOURNAL OF TRANSLATIONAL MEDICINE		73	HARNESSING THE POTENTIAL OF CAR-T CELL THERAPY: PROGRESS, CHALLENGES, AND FUTURE DIRECTIONS IN HEMATOLOGICAL AND SOLID TUMOR TREATMENTS
LI PH;KONG XY;HE YZ;LIU Y;PENG X;LI ZH;XU H;LUO H;PARK J	LI, PEI-HENG;KONG, XIANG-YU;HE, YA-ZHOU;LIU, YI;PENG, XI;LI, ZHI-HUI;XU, HENG;LUO, HAN;PARK, JIHWAN	ANDREWS TS, 2021, NAT PROTOC, V16, P1, DOI 10.1038/S41596-020-00409-W;AOKI T, 2021, P NATL ACAD SCI USA, V118, DOI 10.1073/PNAS.2105822118;AUDSLEY KM, 2020, CELLS-BASEL, V9, DOI 10.3390/CELLS9030565;AZIZI E, 2018, CELL, V174, P1293, DOI 10.1016/J.CELL.2018.05.060;BARTOSCHEK M, 2018, NAT COMMUN, V9, DOI 10.1038/S41467-018-07582-3;BINNEWIES M, 2018, NAT MED, V24, P541, DOI 10.1038/S41591-018-0014-X…	THE ADVENT OF SINGLE-CELL RNA SEQUENCING (SCRNA-SEQ) HAS PROVIDED INSIGHT INTO THE TUMOUR IMMUNE MICROENVIRONMENT (TIME). THIS REVIEW FOCUSES ON THE APPLICATION OF SCRNA-SEQ IN INVESTIGATION OF THE TIME. OVER TIME, SCRNA-SEQ METHODS HAVE EVOLVED, AND COMPONENTS OF THE TIME HAVE BEEN DECIPHERED WITH HIGH RESOLUTION. IN THIS REVIEW, WE FIRST INTRODUCED THE PRINCIPLE OF SCRNA-SEQ AND COMPARED DIFFER…	52		SICHUAN UNIV, WEST CHINA HOSP, FRONTIERS SCI CTR DIS RELATED MOL NETWORK,DEPT GE, DEPT THYROID & PARATHYROID SURG,LAB THYROID & PAR, CHENGDU 610044, PEOPLES R CHINA.; SICHUAN UNIV, WEST CHINA SCH PUBL HLTH, DEPT ONCOL, CHENGDU 610044, PEOPLES R CHINA.; SICHUAN UNIV, WEST CHINA HOSP 4, CHENGDU 610044, PEOPLES R CHINA.; SICHUAN UNIV, WEST CHINA HOSP, RARE DIS CTR, DEPT RHEUMATOL & IMMUNOL, CHENGDU …	SICHUAN UNIVERSITY; SICHUAN UNIVERSITY; SICHUAN UNIVERSITY; SICHUAN UNIVERSITY; SICHUAN UNIVERSITY; SICHUAN UNIVERSITY; SICHUAN UNIVERSITY; GWANGJU INSTITUTE OF SCIENCE & TECHNOLOGY (GIST)		2025-03-28	SINGLE-CELL RNA SEQUENCING (SCRNA-SEQ); TUMOUR IMMUNE MICROENVIRONMENT (TIME); TRAJECTORY; CELLULAR INTERACTIONS; THERAPEUTIC TARGETS	10.1186/s40779-022-00414-y	REVIEW			2054-9369	LUOHAN-HX@SCU.EDU.CN; JIHWAN.PARK@GIST.AC.KR			NATIONAL KEY RESEARCH DEVELOPMENT PROGRAM OF CHINA [2021YFA1301203]; NATIONAL NATURAL SCIENCE FOUNDATION OF CHINA [82103031, 82103918, 81973408]; CLINICAL RESEARCH INCUBATION PROJECT, WEST CHINA HOSPITAL, SICHUAN UNIVERSITY [22HXFH019]; CHINA POSTDOCTORAL SCIENCE FOUNDATION [2019 M653416]; INTERNATIONAL COOPERATION PROJECT OF CHENGDU MUNICIPAL SCIENCE AND TECHNOLOGY BUREAU [2020-GH02-00017-HZ]; "…	THIS WORK WAS SUPPORTED BY THE NATIONAL KEY RESEARCH DEVELOPMENT PROGRAM OF CHINA (2021YFA1301203); THE NATIONAL NATURAL SCIENCE FOUNDATION OF CHINA (82103031, 82103918, 81973408); THE CLINICAL RESEARCH INCUBATION PROJECT, WEST CHINA HOSPITAL, SICHUAN UNIVERSITY (22HXFH019); THE CHINA POSTDOCTORAL SCIENCE FOUNDATION (2019 M653416); THE INTERNATIONAL COOPERATION PROJECT OF CHENGDU MUNICIPAL SCIENC…	4U3GW	Y	N	B-CELLS; T-CELLS; BLADDER-CANCER; SEQ DATA; LANDSCAPE; REVEALS; HETEROGENEITY; IMMUNOTHERAPY; VISUALIZATION; DECOMPOSITION	1	MILITARY MED RES	MILITARY MED. RES.	ENGLISH	180	GOLD, GREEN PUBLISHED	PARK, JIHWAN/0000-0002-5728-912X	CAMPUS, 4 CRINAN ST, LONDON N1 9XW, ENGLAND	SEP 26	19	LONDON	36154923		J	BMC	2022	KONG, XIANG-YU/A-1990-2011; XU, HENG/AAS-3465-2021; PARK, JIHWAN/ISA-0615-2023; LUO, HAN/AAS-3459-2021	LUO, H (通讯作者)，SICHUAN UNIV, WEST CHINA HOSP, FRONTIERS SCI CTR DIS RELATED MOL NETWORK,DEPT GE, DEPT THYROID & PARATHYROID SURG,LAB THYROID & PAR, CHENGDU 610044, PEOPLES R CHINA.; PARK, J (通讯作者)，GWANGJU INST SCI & TECHNOL GIST, SCH LIFE SCI, GWANGJU 61005, SOUTH KOREA.	GENERAL & INTERNAL MEDICINE		2095-7467	MILITARY MEDICAL RESEARCH		72	RECENT DEVELOPMENTS IN APPLICATION OF SINGLE-CELL RNA SEQUENCING IN THE TUMOUR IMMUNE MICROENVIRONMENT AND CANCER THERAPY
HOSSAIN MA;LIU GL;DAI BY;SI YX;YANG QT;WAZIR J;BIRNBAUMER L;YANG Y	HOSSAIN, MD AMIR;LIU, GUILAI;DAI, BEIYING;SI, YAXUAN;YANG, QITAO;WAZIR, JUNAID;BIRNBAUMER, LUTZ;YANG, YONG	ABU-ELHEIGA L, 2001, SCIENCE, V291, P2613, DOI 10.1126/SCIENCE.1056843;ALFEI F, 2019, NATURE, V571, P265, DOI 10.1038/S41586-019-1326-9;ALIAHMAD P, 2008, J EXP MED, V205, P245, DOI 10.1084/JEM.20071944;ALSPACH E, 2019, NATURE, V574, P696, DOI 10.1038/S41586-019-1671-8;ANDERSON AC, 2007, SCIENCE, V318, P1141, DOI 10.1126/SCIENCE.1148536;ANDERSON AC, 2016, IMMUNITY, V44, P989, DOI 10.1016/J.IMMUNI.…	IMMUNOTHERAPY HAS REVOLUTIONIZED THE TREATMENT OF CANCER IN RECENT YEARS AND ACHIEVED OVERALL SUCCESS AND LONG-TERM CLINICAL BENEFIT IN PATIENTS WITH A WIDE VARIETY OF CANCER TYPES. HOWEVER, THERE IS STILL A LARGE PROPORTION OF PATIENTS EXHIBITING LIMITED OR NO RESPONSES TO IMMUNOTHERAPEUTIC STRATEGY, SOME OF WHICH WERE EVEN OBSERVED WITH HYPERPROGRESSIVE DISEASE. ONE MAJOR OBSTACLE RESTRICTING T…		156	CHINA PHARMACEUT UNIV, CTR NEW DRUG SAFETY EVALUAT & RES, STATE KEY LAB NAT MED, NANJING 211198, JIANGSU, PEOPLES R CHINA.; CHINA PHARMACEUT UNIV, STATE KEY LAB NAT MED, NANJING, JIANGSU, PEOPLES R CHINA.; CHINA PHARMACEUT UNIV, SCH BASIC MED & CLIN PHARM, DEPT CLIN PHARM, NANJING, JIANGSU, PEOPLES R CHINA.; NATL INST ENVIRONM HLTH SCI, NEUROBIOL LAB, DURHAM, NC USA.; CATHOLIC UNIV ARGENTINA, INS…	CHINA PHARMACEUTICAL UNIVERSITY; CHINA PHARMACEUTICAL UNIVERSITY; CHINA PHARMACEUTICAL UNIVERSITY; PONTIFICIA UNIVERSIDAD CATOLICA ARGENTINA		2025-03-28	CANCER IMMUNOTHERAPY; IMMUNE CHECKPOINT INHIBITORS I IMMUNOMETABOLISM; T-CELL EXHAUSTION; TRANSCRIPTION FACTOR	10.1002/med.21727	REVIEW	AUG 2020		1098-1128	YY@CPU.EDU.CN	201		NATIONAL NATURAL SCIENCE FOUNDATION OF CHINA [81673468]; NATIONAL KEY NEW DRUG INNOVATION PROGRAM; MINISTRY OF SCIENCE AND TECHNOLOGY OF CHINA [2018ZX09201017-006]; "DOUBLE FIRST-CLASS" UNIVERSITY PROJECT [CPU2018GF10, CPU2018GY46]; SCIENTIFIC STARTUP FOUNDATION FOR HIGH-LEVEL SCIENTISTS OF CHINA PHARMACEUTICAL UNIVERSITY [3154070026]	THIS STUDY WAS SUPPORTED BY THE NATIONAL NATURAL SCIENCE FOUNDATION OF CHINA (NO. 81673468), THE NATIONAL KEY NEW DRUG INNOVATION PROGRAM, THE MINISTRY OF SCIENCE AND TECHNOLOGY OF CHINA (NO. 2018ZX09201017-006), THE "DOUBLE FIRST-CLASS" UNIVERSITY PROJECT (NOS CPU2018GF10 AND CPU2018GY46), AND THE SCIENTIFIC STARTUP FOUNDATION FOR HIGH-LEVEL SCIENTISTS OF CHINA PHARMACEUTICAL UNIVERSITY (NO. 315…	PE3BJ			REGULATES PD-1 EXPRESSION; HYPOXIA-INDUCIBLE FACTORS; INHIBITORY RECEPTOR PD-1; FATTY-ACID OXIDATION; SUPPRESSOR-CELLS; IMMUNE-RESPONSES; L-ARGININE; ANTITUMOR IMMUNITY; GENE-EXPRESSION; TGF-BETA	1	MED RES REV	MED. RES. REV.	ENGLISH	370		WAZIR, JUNAID/0000-0001-9299-4716; LIU, GUILAI/0009-0004-6262-1838; HOSSAIN, MD AMIR/0000-0003-3236-6165; DAI, BEIYING/0009-0003-9968-574X	111 RIVER ST, HOBOKEN 07030-5774, NJ USA	JAN	46	HOBOKEN	32844499		J	WILEY	2021	WAZIR, JUNAID/ABF-1948-2020; HOSSAIN, MD AMIR/ABF-2274-2020	YANG, Y (通讯作者)，CHINA PHARMACEUT UNIV, CTR NEW DRUG SAFETY EVALUAT & RES, STATE KEY LAB NAT MED, NANJING 211198, JIANGSU, PEOPLES R CHINA.	PHARMACOLOGY & PHARMACY		0198-6325	MEDICINAL RESEARCH REVIEWS		70	REINVIGORATING EXHAUSTED CD8<SUP>+</SUP>CYTOTOXIC T LYMPHOCYTES IN THE TUMOR MICROENVIRONMENT AND CURRENT STRATEGIES IN CANCER IMMUNOTHERAPY
JUNKIN M;TAY S	JUNKIN, MICHAEL;TAY, SAVAS	ADEREM A, 2011, MBIO, V2, DOI 10.1128/MBIO.00325-10;ALBERTS B., 2002, MOLECULAR BIOLOGY OF THE CELL 4TH EDITION: INTERNATIONAL;AMBRAVANESWARAN V, 2010, INTEGR BIOL-UK, V2, P639, DOI 10.1039/C0IB00011F;AWWAD Y, 2012, ANAL CHEM, V84, P1224, DOI 10.1021/AC203209T;BAO XR, 2010, BIOPHYS J, V99, P2414, DOI 10.1016/J.BPJ.2010.08.043;BERTHIER E, 2013, PLOS PATHOG, V9, DOI 10.1371/JOURNAL.PPAT.1003289;BIE…	THE IMMUNE SYSTEM CONSTANTLY BATTLES INFECTION AND TISSUE DAMAGE, BUT EXAGGERATED IMMUNE RESPONSES LEAD TO ALLERGIES, AUTOIMMUNITY AND CANCER. DISCRIMINATION OF SELF FROM FOREIGN AND THE FINE-TUNING OF IMMUNITY ARE ACHIEVED BY INFORMATION PROCESSING PATHWAYS, WHOSE REGULATORY MECHANISMS ARE LITTLE UNDERSTOOD. CELL-TO-CELL VARIABILITY AND STOCHASTIC MOLECULAR INTERACTIONS RESULT IN DIVERSE CELLULA…		1246	SWISS FED INST TECHNOL, DEPT BIOSYST SCI & ENGN, ZURICH, SWITZERLAND.;	SWISS FEDERAL INSTITUTES OF TECHNOLOGY DOMAIN; ETH ZURICH		2025-03-28		10.1039/c3lc51182k	REVIEW			1473-0189	SAVAS.TAY@BSSE.ETHZ.CH	1260		EUROPEAN RESEARCH COUNCIL (ERC); SCHWEIZERISCHE NATIONALFONDS (SNF)	THIS WORK WAS SUPPORTED BY THE EUROPEAN RESEARCH COUNCIL (ERC), STARTING GRANT TO ST AND THE SCHWEIZERISCHE NATIONALFONDS (SNF).	AC3XK			NATURAL-KILLER-CELLS; KAPPA-B DYNAMICS; NEUTROPHIL CHEMOTAXIS; CYTOKINE SECRETION; MIGRATION BEHAVIOR; GENE-EXPRESSION; ANTIGEN-BINDING; IN-SITU; ACTIVATION; RESPONSES	7	LAB CHIP	LAB CHIP	ENGLISH	101			THOMAS GRAHAM HOUSE, SCIENCE PARK, MILTON RD, CAMBRIDGE CB4 0WF, CAMBS, ENGLAND		15	CAMBRIDGE	24503696		J	ROYAL SOC CHEMISTRY	2014	JUNKIN, MICHAEL/L-3802-2014	TAY, S (通讯作者)，SWISS FED INST TECHNOL, DEPT BIOSYST SCI & ENGN, ZURICH, SWITZERLAND.	BIOCHEMISTRY & MOLECULAR BIOLOGY; CHEMISTRY; SCIENCE & TECHNOLOGY -OTHER TOPICS; INSTRUMENTS & INSTRUMENTATION		1473-0197	LAB ON A CHIP		70	MICROFLUIDIC SINGLE-CELL ANALYSIS FOR SYSTEMS IMMUNOLOGY
XU Y;SU GH;MA D;XIAO Y;SHAO ZM;JIANG YZ	XU, YING;SU, GUAN-HUA;MA, DING;XIAO, YI;SHAO, ZHI-MING;JIANG, YI-ZHOU	ABBOTT M, 2019, SEMIN ONCOL NURS, V35, DOI 10.1016/J.SONCN.2019.08.002;ABDULJABBAR K, 2020, NAT MED, V26, P1054, DOI 10.1038/S41591-020-0900-X;ADAN A, 2017, CRIT REV BIOTECHNOL, V37, P163, DOI 10.3109/07388551.2015.1128876;ALLY A, 2017, CELL, V169, P1327, DOI 10.1016/J.CELL.2017.05.046;ANDERSON NM, 2020, CURR BIOL, V30, PR921, DOI 10.1016/J.CUB.2020.06.081;ANDERSSON A, 2020, COMMUN BIOL, V3, DOI …	IMMUNOTHERAPIES PLAY CRITICAL ROLES IN CANCER TREATMENT. HOWEVER, GIVEN THAT ONLY A FEW PATIENTS RESPOND TO IMMUNE CHECKPOINT BLOCKADES AND OTHER IMMUNOTHERAPEUTIC STRATEGIES, MORE NOVEL TECHNOLOGIES ARE NEEDED TO DECIPHER THE COMPLICATED INTERPLAY BETWEEN TUMOR CELLS AND THE COMPONENTS OF THE TUMOR IMMUNE MICROENVIRONMENT (TIME). TUMOR IMMUNOMICS REFERS TO THE INTEGRATED STUDY OF THE TIME USING …	312		FUDAN UNIV, SHANGHAI CANC CTR, DEPT BREAST SURG, KEY LAB BREAST CANC SHANGHAI, SHANGHAI, PEOPLES R CHINA.; FUDAN UNIV, SHANGHAI MED COLL, DEPT ONCOL, SHANGHAI, PEOPLES R CHINA.; FUDAN UNIV, INST BIOMED SCI, SHANGHAI, PEOPLES R CHINA.;	FUDAN UNIVERSITY; FUDAN UNIVERSITY; FUDAN UNIVERSITY		2025-03-28		10.1038/s41392-021-00729-7	REVIEW			2059-3635	YIXIAO11@FUDAN.EDU.CN; ZHIMINGSHAO@YAHOO.COM; YIZHOUJIANG@FUDAN.EDU.CN			NATIONAL KEY RESEARCH AND DEVELOPMENT PROJECT OF CHINA [2020YFA0112304]; NATIONAL NATURAL SCIENCE FOUNDATION OF CHINA [81922048, 81874112, 82002792]; PROGRAM OF SHANGHAI ACADEMIC/TECHNOLOGY RESEARCH LEADER [20XD1421100]; SHANGHAI KEY LABORATORY OF BREAST CANCER [ZDSYS2101]; SHANGHAI KEY CLINICAL SPECIALTY OF ONCOLOGY [SHSLCZDZK02001]; SHENKANG THREE YEAR PROGRAM FOR CLINICAL RESEARCH [SK2020]; SH…	THIS WORK WAS SUPPORTED BY GRANTS FROM THE NATIONAL KEY RESEARCH AND DEVELOPMENT PROJECT OF CHINA (2020YFA0112304), THE NATIONAL NATURAL SCIENCE FOUNDATION OF CHINA (81922048, 81874112, 82002792), THE PROGRAM OF SHANGHAI ACADEMIC/TECHNOLOGY RESEARCH LEADER (20XD1421100), THE SHANGHAI KEY LABORATORY OF BREAST CANCER (ZDSYS2101), THE SHANGHAI KEY CLINICAL SPECIALTY OF ONCOLOGY (SHSLCZDZK02001), THE…	UD4GL			MHC CLASS-I; TUMOR-INFILTRATING LYMPHOCYTES; SOMATIC POINT MUTATIONS; TERM-FOLLOW-UP; FLOW-CYTOMETRY; RNA-SEQ; T-CELLS; PROTEOGENOMIC CHARACTERIZATION; CHECKPOINT BLOCKADE; ANTIGEN DISCOVERY	1	SIGNAL TRANSDUCT TAR	SIGNAL TRANSDUCT. TARGET. THER.	ENGLISH	295	GOLD, GREEN PUBLISHED	SHAO, ZHI-MING/0000-0002-4503-148X	CAMPUS, 4 CRINAN ST, LONDON, N1 9XW, ENGLAND	AUG 20	23	LONDON	34417437		J	SPRINGERNATURE	2021	SU, GUAN-HUA/GOK-0842-2022	XIAO, Y; SHAO, ZM; JIANG, YZ (通讯作者)，FUDAN UNIV, SHANGHAI CANC CTR, DEPT BREAST SURG, KEY LAB BREAST CANC SHANGHAI, SHANGHAI, PEOPLES R CHINA.; XIAO, Y; SHAO, ZM; JIANG, YZ (通讯作者)，FUDAN UNIV, SHANGHAI MED COLL, DEPT ONCOL, SHANGHAI, PEOPLES R CHINA.; SHAO, ZM (通讯作者)，FUDAN UNIV, INST BIOMED SCI, SHANGHAI, PEOPLES R CHINA.	BIOCHEMISTRY & MOLECULAR BIOLOGY; CELL BIOLOGY		2095-9907	SIGNAL TRANSDUCTION AND TARGETED THERAPY		69	TECHNOLOGICAL ADVANCES IN CANCER IMMUNITY: FROM IMMUNOGENOMICS TO SINGLE-CELL ANALYSIS AND ARTIFICIAL INTELLIGENCE
HEINRICH S;CRAIG AJ;MA LC;HEINRICH B;GRETEN TF;WANG XW	HEINRICH, SOPHIA;CRAIG, AMANDA J.;MA, LICHUN;HEINRICH, BERND;GRETEN, TIM F.;WANG, XIN W.	ABOU-ALFA GK, 2018, NEW ENGL J MED, V379, P54, DOI 10.1056/NEJMOA1717002;ABOU-ALFA GK, 2018, J CLIN ONCOL, V36, DOI 10.1200/JCO.2018.36.15_SUPPL.TPS4144;AGDASHIAN D, 2019, CANCER IMMUNOL IMMUN, V68, P599, DOI 10.1007/S00262-019-02299-8;ANDERSSON N, 2020, CANCER RES, V80, P1512, DOI 10.1158/0008-5472.CAN-19-3468;ANGERMUELLER C, 2016, NAT METHODS, V13, P229, DOI 10.1038/NMETH.3728;ANONYMOUS, 2017, …	OVER THE LAST DECADE, PRECISION MEDICINE AND IMMUNOTHERAPEUTIC APPROACHES HAVE BECOME INCREASINGLY POPULAR IN ONCOLOGY. EARLY CLINICAL TRIALS REPORTED PROMISING RESULTS, BUT RESPONSE RATES IN PHASE III CLINICAL TRIALS HAVE BEEN SUBOPTIMAL. KNOWLEDGE GAINED FROM SUBSEQUENT TRANSLATIONAL STUDIES INDICATES THE IMPORTANCE OF TARGETING THE TUMOUR MICROENVIRONMENT TO OVERCOME RESISTANCE TO IMMUNOTHERAP…		700	NCI, LAB HUMAN CARCINOGENESIS, CTR CANC RES, BETHESDA, MD 20892 USA.; NCI, THORAC & GI MALIGNANCIES BRANCH, CTR CANC RES, BETHESDA, MD 20892 USA.; NCI, LIVER CANC PROGRAM, CTR CANC RES, BETHESDA, MD 20892 USA.;	NATIONAL INSTITUTES OF HEALTH (NIH) - USA; NIH NATIONAL CANCER INSTITUTE (NCI); NATIONAL INSTITUTES OF HEALTH (NIH) - USA; NIH NATIONAL CANCER INSTITUTE (NCI); NATIONAL INSTITUTES OF HEALTH (NIH) - USA; NIH NATIONAL CANCER INSTITUTE (NCI)		2025-03-28	SINGLE-CELL ANALYSIS; HEPATOCELLULAR CARCINOMA; HETEROGENEITY; CANCER; LIVER; SEQUENCING; OMICS	10.1016/j.jhep.2020.11.036	REVIEW	FEB 2021		1600-0641	XW3U@NIH.GOV	715		INTRAMURAL RESEARCH PROGRAM OF THE CENTER FOR CANCER RESEARCH OF THE NATIONAL CANCER INSTITUTE [ZIA-BC010313, ZIA-BC010876, ZIA BC010877, ZIA BC011870]; NATIONAL CANCER INSTITUTE [ZIABC011870] FUNDING SOURCE: NIH REPORTER	THIS WORK WAS SUPPORTED BY GRANTS (ZIA-BC010313, ZIA-BC010876, ZIA BC010877, AND ZIA BC011870) FROM THE INTRAMURAL RESEARCH PROGRAM OF THE CENTER FOR CANCER RESEARCH OF THE NATIONAL CANCER INSTITUTE.	QK4GX			UNRESECTABLE HEPATOCELLULAR-CARCINOMA; RADIOFREQUENCY ABLATION; CLONAL EVOLUTION; INTRATUMOR HETEROGENEITY; COMBINATION THERAPY; CTLA-4 BLOCKADE; GENE-EXPRESSION; PATIENTS PTS; T-CELLS; RNA-SEQ	3	J HEPATOL	J. HEPATOL.	ENGLISH	138		WANG, XIN WEI/0000-0001-9735-606X; GRETEN, TIM/0000-0002-0806-2535; MA, LICHUN/0000-0001-9809-775X; FRANCK, SOPHIA/0000-0002-3650-2921; CRAIG, AMANDA/0000-0001-8987-019X	RADARWEG 29, 1043 NX AMSTERDAM, NETHERLANDS	MAR	16	AMSTERDAM	33271159		J	ELSEVIER	2021	CRAIG, AMANDA/F-6699-2013; WANG, XIN WEI/B-6162-2009; GRETEN, TIM/B-3127-2015	WANG, XW (通讯作者)，NCI, CTR CANC RES, 37 CONVENT DR, BETHESDA, MD 20892 USA.	GASTROENTEROLOGY & HEPATOLOGY		0168-8278	JOURNAL OF HEPATOLOGY		68	UNDERSTANDING TUMOUR CELL HETEROGENEITY AND ITS IMPLICATION FOR IMMUNOTHERAPY IN LIVER CANCER USING SINGLE-CELL ANALYSIS
PENG LH;WANG FX;WANG Z;TAN JW;HUANG L;TIAN XF;LIU GY;ZHOU LQ	PENG, LIHONG;WANG, FEIXIANG;WANG, ZHAO;TAN, JINGWEI;HUANG, LI;TIAN, XIONGFEI;LIU, GUANGYI;ZHOU, LIQIAN	ALMUSAWI S, 2021, CLIN TRANSL MED, V11, DOI 10.1002/CTM2.308;ANDREWS TS, 2021, NAT PROTOC, V16, P1, DOI 10.1038/S41596-020-00409-W;ARAN D, 2019, NAT IMMUNOL, V20, P163, DOI 10.1038/S41590-018-0276-Y;ARMINGOL E, 2020, INFERRING SPATIAL CO, DOI 10.1101/2020.11.22.392217;ARMINGOL E, 2021, NAT REV GENET, V22, P71, DOI 10.1038/S41576-020-00292-X;AYOB AZ, 2018, J BIOMED SCI, V25, DOI 10.1186/S12929-018…	CARCINOMAS ARE COMPLEX ECOSYSTEMS COMPOSED OF CANCER, STROMAL AND IMMUNE CELLS. COMMUNICATION BETWEEN THESE CELLS AND THEIR MICROENVIRONMENTS INDUCES CANCER PROGRESSION AND CAUSES THERAPY RESISTANCE. IN ORDER TO IMPROVE THE TREATMENT OF CANCERS, IT IS ESSENTIAL TO QUANTIFY CROSSTALK BETWEEN AND WITHIN VARIOUS CELL TYPES IN A TUMOUR MICROENVIRONMENT. FOCUSING ON THE COORDINATED EXPRESSION PATTERNS…			HUNAN UNIV TECHNOL, SCH COMP SCI, ZHUZHOU 412007, PEOPLES R CHINA.; HUNAN UNIV TECHNOL, ZHUZHOU, PEOPLES R CHINA.; TSINGHUA UNIV, FUTURE LAB, BEIJING, PEOPLES R CHINA.; HUNAN UNIV TECHNOL, SCH COMP, ZHUZHOU, PEOPLES R CHINA.;	HUNAN UNIVERSITY OF TECHNOLOGY; HUNAN UNIVERSITY OF TECHNOLOGY; TSINGHUA UNIVERSITY; HUNAN UNIVERSITY OF TECHNOLOGY		2025-03-28	CELL-CELL COMMUNICATION; LIGAND-RECEPTOR INTERACTION; SINGLE-CELL RNA SEQUENCING; COMPUTATIONAL METHODS; SPATIAL INFORMATION; DEEP LEARNING	10.1093/bib/bbac234	REVIEW	JUN 2022		1477-4054	ZHOULQ11@163.COM			NATIONAL NATURAL SCIENCE FOUNDATION OF CHINA [62072172, 61803151, 62172158]; NATURAL SCIENCE FOUNDATION OF HUNAN PROVINCE [(2021)730219]; SCIENTIFIC RESEARCH PROJECT OF HUNAN PROVINCIAL DEPARTMENT OF EDUCATION [2000636]; SCIENTIFIC RESEARCH AND INNOVATION FOUNDATION OF HUNAN UNIVERSITY OF TECHNOLOGY [CX2031]	THIS WORK IS SUPPORTED IN PART BY THE NATIONAL NATURAL SCIENCE FOUNDATION OF CHINA (GRANT NO. 62072172, 61803151, 62172158), THE NATURAL SCIENCE FOUNDATION OF HUNAN PROVINCE (GRANT NO. 2021)730219), SCIENTIFIC RESEARCH PROJECT OF HUNAN PROVINCIAL DEPARTMENT OF EDUCATION (GRANT NO. 2000636), SCIENTIFIC RESEARCH AND INNOVATION FOUNDATION OF HUNAN UNIVERSITY OF TECHNOLOGY (GRANT NO. CX2031).	3M0JJ			LIGAND-RECEPTOR; GENE; CHALLENGES	4	BRIEF BIOINFORM	BRIEF. BIOINFORM.	ENGLISH	107			GREAT CLARENDON ST, OXFORD OX2 6DP, ENGLAND	JUL 18	22	OXFORD	35753695		J	OXFORD UNIV PRESS	2022	LIHONG, PENG/N-1605-2017	ZHOU, LQ (通讯作者)，HUNAN UNIV TECHNOL, SCH COMP SCI, ZHUZHOU 412007, PEOPLES R CHINA.	BIOCHEMISTRY & MOLECULAR BIOLOGY; MATHEMATICAL & COMPUTATIONAL BIOLOGY		1467-5463	BRIEFINGS IN BIOINFORMATICS		67	CELL-CELL COMMUNICATION INFERENCE AND ANALYSIS IN THE TUMOUR MICROENVIRONMENTS FROM SINGLE-CELL TRANSCRIPTOMICS: DATA RESOURCES AND COMPUTATIONAL STRATEGIES
JIA QZ;CHU H;JIN Z;LONG HX;ZHU B	JIA, QINGZHU;CHU, HAN;JIN, ZHENG;LONG, HAIXIA;ZHU, BO	AI SS, 2019, NAT CELL BIOL, V21, P1164, DOI 10.1038/S41556-019-0383-5;AIZARANI N, 2019, NATURE, V572, P199, DOI 10.1038/S41586-019-1373-2;AKINDURO O, 2018, NAT COMMUN, V9, DOI 10.1038/S41467-017-02376-5;ALLUHAYBI KA, 2021, VACCINES-BASEL, V9, DOI 10.3390/VACCINES9080852;ALSHETAIWI H, 2020, SCI IMMUNOL, V5, DOI 10.1126/SCIIMMUNOL.AAY6017;ALTORKI NK, 2019, NAT REV CANCER, V19, P9, DOI 10.1038/S4156…	WITH ADVANCES IN SEQUENCING AND INSTRUMENT TECHNOLOGY, BIOINFORMATICS ANALYSIS IS BEING APPLIED TO BATCHES OF MASSIVE CELLS AT SINGLE-CELL RESOLUTION. HIGH-THROUGHPUT SINGLE-CELL SEQUENCING CAN BE UTILIZED FOR MULTI-OMICS CHARACTERIZATION OF TUMOR CELLS, STROMAL CELLS OR INFILTRATED IMMUNE CELLS TO EVALUATE TUMOR PROGRESSION, RESPONSES TO ENVIRONMENTAL PERTURBATIONS, HETEROGENEOUS COMPOSITION OF …	145		ARMY MED UNIV, XINQIAO HOSP, INST CANC, CHONGQING 400037, PEOPLES R CHINA.; CHONGQING KEY LAB IMMUNOTHERAPY, CHONGQING 400037, PEOPLES R CHINA.; SICHUAN UNIV, COLL LIFE SCI, KEY LAB BIORESOURCES & ECOENVIRONM, CTR GROWTH METAB & AGING, CHENGDU 610064, PEOPLES R CHINA.; GLORIOUSMED CLIN LAB CO LTD, RES INST, SHANGHAI 201318, PEOPLES R CHINA.;	ARMY MEDICAL UNIVERSITY; SICHUAN UNIVERSITY		2025-03-28		10.1038/s41392-022-00990-4	REVIEW			2059-3635	LONGHAIXIALHX@163.COM; BO.ZHU@TMMU.EDU.CN					0Y2WP			CIRCULATING TUMOR-CELLS; BREAST-CANCER; T-CELLS; RNA-SEQ; INTRATUMORAL HETEROGENEITY; TRANSCRIPTIONAL DIVERSITY; RESISTANCE MECHANISMS; ANALYSIS REVEALS; GENE-EXPRESSION; IMMUNE CELLS	1	SIGNAL TRANSDUCT TAR	SIGNAL TRANSDUCT. TARGET. THER.	ENGLISH	256	GOLD, GREEN PUBLISHED	JIN, ZHENG/0000-0001-5657-7608	CAMPUS, 4 CRINAN ST, LONDON, N1 9XW, ENGLAND	MAY 3	20	LONDON	35504878		J	SPRINGERNATURE	2022	ZHU, BO/GOG-4717-2022	LONG, HX; ZHU, B (通讯作者)，ARMY MED UNIV, XINQIAO HOSP, INST CANC, CHONGQING 400037, PEOPLES R CHINA.; LONG, HX; ZHU, B (通讯作者)，CHONGQING KEY LAB IMMUNOTHERAPY, CHONGQING 400037, PEOPLES R CHINA.	BIOCHEMISTRY & MOLECULAR BIOLOGY; CELL BIOLOGY		2095-9907	SIGNAL TRANSDUCTION AND TARGETED THERAPY		66	HIGH-THROUGHPUT SINGLE-CELL SEQUENCING IN CANCER RESEARCH
DAVIS-MARCISAK EF;DESHPANDE A;STEIN-O'BRIEN GL;HO WJ;LAHERU D;JAFFEE EM;FERTIG EJ;KAGOHARA LT	DAVIS-MARCISAK, EMILY F.;DESHPANDE, ATUL;STEIN-O'BRIEN, GENEVIEVE L.;HO, WON J.;LAHERU, DANIEL;JAFFEE, ELIZABETH M.;FERTIG, ELANA J.;KAGOHARA, LUCIANE T.	ADAK D., MEDRXIV, DOI DOI 10.1101/2020.10.12;AL'KHAFAJI AM, 2018, ACS SYNTH BIOL, V7, P2468, DOI 10.1021/ACSSYNBIO.8B00105;AMEZQUITA RA, 2020, NAT METHODS, V17, P137, DOI 10.1038/S41592-019-0654-X;ANGELO M, 2014, NAT MED, V20, P436, DOI 10.1038/NM.3488;AOKI T, 2020, CANCER DISCOV, V10, P406, DOI 10.1158/2159-8290.CD-19-0680;AZIZI E, 2018, CELL, V174, P1293, DOI 10.1016/J.CELL.2018.05.060;BANDURA …	SINGLE-CELL TECHNOLOGIES ARE EMERGING AS POWERFUL TOOLS FOR CANCER RESEARCH. THESE TECHNOLOGIES CHARACTERIZE THE MOLECULAR STATE OF EACH CELL WITHIN A TUMOR, ENABLING NEW EXPLORATION OF TUMOR HETEROGENEITY, MICROENVIRONMENT CELL-TYPE COMPOSITION, AND CELL STATE TRANSITIONS THAT AFFECT THERAPEUTIC RESPONSE, PARTICULARLY IN THE CONTEXT OF IMMUNOTHERAPY. ANALYZING CLINICAL SAMPLES HAS GREAT PROMISE …		1062	JOHNS HOPKINS SCH MED, MCKUSICK NATHANS INST, DEPT GENET MED, 550 N BROADWAY,SUITE 1101E, BALTIMORE, MD 21205 USA.; JOHNS HOPKINS UNIV, SIDNEY KIMMEL COMPREHENS CANC CTR, SCH MED, DEPT ONCOL, 1650 ORLEANS ST,ROOM 485, BALTIMORE, MD 21287 USA.; JOHNS HOPKINS UNIV, CONVERGENCE INST, BALTIMORE, MD 21287 USA.; JOHNS HOPKINS UNIV, SCH MED, BLOOMBERG KIMMEL IMMUNOTHERAPY INST, BALTIMORE, MD 21287 USA.;…	JOHNS HOPKINS UNIVERSITY; JOHNS HOPKINS MEDICINE; JOHNS HOPKINS UNIVERSITY; JOHNS HOPKINS MEDICINE; JOHNS HOPKINS UNIVERSITY; JOHNS HOPKINS UNIVERSITY; JOHNS HOPKINS UNIVERSITY; JOHNS HOPKINS UNIVERSITY		2025-03-28		10.1016/j.ccell.2021.07.004	REVIEW	AUG 2021		1878-3686	EJFERTIG@JHMI.EDU; LTSUKAM1@JHMI.EDU	1080		LUSTGARTEN FOUNDATION PANCREATIC CANCER RESEARCH GRANT; SOL GOLDMAN PANCREATIC CANCER RESEARCH CENTER GRANT; EMERSON COLLECTIVE CANCER RESEARCH FUND; ALLEGHENY HEALTH NETWORK (AHN) GRANT [U01CA212007, U01CA253403]; JHU [P30CA006973, F31CA250135-01A1]; KAVLI NDI POSTDOCTORAL FELLOWSHIP	THIS WORK WAS SUPPORTED BY A LUSTGARTEN FOUNDATION PANCREATIC CANCER RESEARCH GRANT (TO E.M.J.), A SOL GOLDMAN PANCREATIC CANCER RESEARCH CENTER GRANT (TO L.T.K.), THE EMERSON COLLECTIVE CANCER RESEARCH FUND (TO E.M.J.), AN ALLEGHENY HEALTH NETWORK (AHN) GRANT (TO E.J.F.), U01CA212007 (TO E.J.F.), U01CA253403 (TO E.J.F.), THE JHU DISCOVERY AWARD (TO E.J.F.), P30CA006973 AND F31CA250135-01A1 (TO E…	TZ4MO			GENOME-WIDE EXPRESSION; SET ENRICHMENT ANALYSIS; MESSENGER-RNA-SEQ; MASS CYTOMETRY; MULTIPLEX IMMUNOHISTOCHEMISTRY; TRANSCRIPTOME ANALYSIS; CLONALITY INFERENCE; GENE-EXPRESSION; IMMUNE; HETEROGENEITY	8	CANCER CELL	CANCER CELL	ENGLISH	172	GREEN ACCEPTED, BRONZE	FERTIG, ELANA/0000-0003-3204-342X; DAVIS-MARCISAK, EMILY/0000-0001-8624-1013; DESHPANDE, ATUL/0000-0001-5144-6924; HO, WON JIN/0000-0003-2644-5086; TSUKAMOTO KAGOHARA, LUCIANE/0000-0003-1706-0950	50 HAMPSHIRE ST, FLOOR 5, CAMBRIDGE, MA 02139 USA	AUG 9	19	CAMBRIDGE	34329587		J	CELL PRESS	2021	DESHPANDE, ATUL/KGL-4506-2024; DAVIS-MARCISAK, EMILY/X-1046-2019	FERTIG, EJ (通讯作者)，JOHNS HOPKINS SCH MED, MCKUSICK NATHANS INST, DEPT GENET MED, 550 N BROADWAY,SUITE 1101E, BALTIMORE, MD 21205 USA.; FERTIG, EJ; KAGOHARA, LT (通讯作者)，JOHNS HOPKINS UNIV, SIDNEY KIMMEL COMPREHENS CANC CTR, SCH MED, DEPT ONCOL, 1650 ORLEANS ST,ROOM 485, BALTIMORE, MD 21287 USA.; FERTIG, EJ; KAGOHARA, LT (通讯作者)，JOHNS HOPKINS UNIV, CONVERGENCE INST, BALTIMORE, MD 21287 USA.; FERTIG, E…	ONCOLOGY; CELL BIOLOGY		1535-6108	CANCER CELL		66	FROM BENCH TO BEDSIDE: SINGLE-CELL ANALYSIS FOR CANCER IMMUNOTHERAPY
HAO YS;CHENG SOO;TANAKA Y;HOSOKAWA Y;YALIKUN Y;LI M	HAO, YANSHENG;CHENG, SHAOKOON;TANAKA, YO;HOSOKAWA, YOICHIROH;YALIKUN, YAXIAER;LI, MING	ADAMO A, 2012, ANAL CHEM, V84, P6438, DOI 10.1021/AC300264V;ALENGHAT FJ, 2000, BIOCHEM BIOPH RES CO, V277, P93, DOI 10.1006/BBRC.2000.3636;ANDO TOSHIO, 2018, BIOPHYS REV, V10, P285, DOI 10.1007/S12551-017-0356-5;ARBORE C., 2019, BIOPHYS REV, P1;ARYAEI A, 2013, J BIOMECH, V46, P1524, DOI 10.1016/J.JBIOMECH.2013.03.023;ASSI F, 2002, J APPL PHYS, V92, P5584, DOI 10.1063/1.1509086;AUGUSTSSON P, 2016,…	CELL MECHANICAL PROPERTIES, E.G. ELASTIC AND SHEAR MODULUS, PLAY VITAL ROLES IN CELL ACTIVITIES AND FUNCTIONS, SUCH AS CELL GROWTH, CELL DIVISION, CELL MOTION, AND CELL ADHESION. MEASUREMENT OF SINGLE-CELL MECHANICAL PROPERTIES HAS ATTRACTED GREAT INTEREST FROM BOTH ACADEMIA AND INDUSTRY, DUE TO ITS IMPORTANCE IN A VARIETY OF APPLICATIONS, SUCH AS CELL SEPARATION, DISEASE DIAGNOSTICS, IMMUNE STAT…	107648		NARA INST SCI & TECHNOL, DIV MAT SCI, NARA 6300192, JAPAN.; MACQUARIE UNIV, SCH ENGN, SYDNEY, NSW 2122, AUSTRALIA.; RIKEN, CTR BIOSYST DYNAM RES BDR, 1-3 YAMADAOKA, SUITA, OSAKA 5650871, JAPAN.;	NARA INSTITUTE OF SCIENCE & TECHNOLOGY; MACQUARIE UNIVERSITY; RIKEN		2025-03-28	SINGLE-CELL ANALYSIS; CELL MECHANICAL PROPERTIES; CELL SURFACE MECHANICS; INTRACELLULAR MECHANICS; WHOLE-CELL MECHANICS	10.1016/j.biotechadv.2020.107648	REVIEW			1873-1899	YAXIAER@MS.NAIST.JP; MING.LI@MQ.EDU.AU			JSPS [20K15151]; AUSTRALIAN RESEARCH COUNCIL [DP200102269]; AMADA FOUNDATION; WHITE ROCK FOUNDATION; GRANTS-IN-AID FOR SCIENTIFIC RESEARCH [20K15151] FUNDING SOURCE: KAKEN; AUSTRALIAN RESEARCH COUNCIL [DP200102269] FUNDING SOURCE: AUSTRALIAN RESEARCH COUNCIL	THIS WORK IS SUPPORTED BY JSPS GRANT-IN-AID FOR SCIENTIFIC RESEARCH (20K15151), AUSTRALIAN RESEARCH COUNCIL DISCOVERY PROJECTS (DP200102269), JSPS CORE-TO-CORE PROGRAM, AMADA FOUNDATION AND WHITE ROCK FOUNDATION.	PA1ER			MAGNETIC TWISTING CYTOMETRY; RED-BLOOD-CELLS; LIVING CELLS; MICROPIPETTE ASPIRATION; OPTICAL DEFORMABILITY; FORCE SPECTROSCOPY; CANCER-CELLS; TUMOR-CELLS; LIVE CELLS; ULTRA-THIN		BIOTECHNOL ADV	BIOTECHNOL. ADV.	ENGLISH	223		CHENG, SHAOKOON/0000-0002-2057-4605; YALIKUN, YAXIAER/0000-0003-0569-6740; TANAKA, YO/0000-0003-1034-5718; LI, MING/0000-0001-7450-6205	THE BOULEVARD, LANGFORD LANE, KIDLINGTON, OXFORD OX5 1GB, ENGLAND	DEC	18	OXFORD	33080313		J	PERGAMON-ELSEVIER SCIENCE LTD	2020	HAO, YAN/HGB-0465-2022; TANAKA, YO/IST-8279-2023; YALIKUN, YAXIAER/AAA-1728-2020; LI, MING/K-5925-2018	YALIKUN, Y (通讯作者)，NARA INST SCI & TECHNOL, DIV MAT SCI, NARA 6300192, JAPAN.; LI, M (通讯作者)，MACQUARIE UNIV, SCH ENGN, SYDNEY, NSW 2122, AUSTRALIA.	BIOTECHNOLOGY & APPLIED MICROBIOLOGY		0734-9750	BIOTECHNOLOGY ADVANCES		66	MECHANICAL PROPERTIES OF SINGLE CELLS: MEASUREMENT METHODS AND APPLICATIONS
ZHOU WM;YAN YY;GUO QR;JI H;WANG H;XU TT;MAKABEL B;PILARSKY C;HE G;YU XY;ZHANG JY	ZHOU, WEN-MIN;YAN, YAN-YAN;GUO, QIAO-RU;JI, HONG;WANG, HUI;XU, TIAN-TIAN;MAKABEL, BOLAT;PILARSKY, CHRISTIAN;HE, GEN;YU, XI-YONG;ZHANG, JIAN-YE	ADAN A, 2017, CRIT REV BIOTECHNOL, V37, P163, DOI 10.3109/07388551.2015.1128876;ALMENDRO V, 2013, ANNU REV PATHOL-MECH, V8, P277, DOI 10.1146/ANNUREV-PATHOL-020712-163923;ALONSO DG, 2019, ADV BIOSYST, V3, DOI 10.1002/ADBI.201900003;ANCHANG B, 2016, NAT PROTOC, V11, P1264, DOI 10.1038/NPROT.2016.066;ANNA SL, 2003, APPL PHYS LETT, V82, P364, DOI 10.1063/1.1537519;ANONYMOUS, 2012, SCIENCE, V336, P97…	THE INHERENT HETEROGENEITY OF INDIVIDUAL CELLS IN CELL POPULATIONS PLAYS SIGNIFICANT ROLES IN DISEASE DEVELOPMENT AND PROGRESSION, WHICH IS CRITICAL FOR DISEASE DIAGNOSIS AND TREATMENT. SUBSTANTIAL EVIDENCES SHOW THAT THE MAJORITY OF TRADITIONAL GENE PROFILING METHODS MASK THE DIFFERENCE OF INDIVIDUAL CELLS. SINGLE CELL SEQUENCING CAN PROVIDE DATA TO CHARACTERIZE THE INHERENT HETEROGENEITY OF IND…	312		GUANGZHOU MED UNIV, SCH PHARMACEUT SCI, KEY LAB MOL TARGET & CLIN PHARMACOL, STATE & NMPA KEY LAB RESP DIS, GUANGZHOU 511436, PEOPLES R CHINA.; GUANGZHOU MED UNIV, AFFILIATED HOSP 5, GUANGZHOU 511436, PEOPLES R CHINA.; SHANXI DATONG UNIV, SCH MED, DATONG 037009, PEOPLES R CHINA.; GUANGZHOU MED UNIV, GUANGZHOU WOMEN & CHILDRENS MED CTR, GUANGZHOU INST PEDIAT, GUANGZHOU 510623, PEOPLES R CHINA.; XI…	GUANGZHOU MEDICAL UNIVERSITY; GUANGZHOU MEDICAL UNIVERSITY; SHANXI DATONG UNIVERSITY; GUANGZHOU MEDICAL UNIVERSITY; UNIVERSITY OF ERLANGEN NUREMBERG		2025-03-28	SINGLE CELL SEPARATION; SINGLE CELL RNA SEQUENCING (SCRNA-SEQ); HIGH-THROUGHPUT; MICROFLUIDIC; DROPLETS; BIOMEDICAL APPLICATIONS	10.1186/s12951-021-01045-6	REVIEW			1477-3155	HEGEN@GZHMU.EDU.CN; YUXYCN@ALIYUN.COM; JIANYEZ@163.COM			NATIONAL KEY R&D PROGRAM OF CHINA [2021YFE0202000]; NATIONAL NATURAL SCIENCE FOUNDATION OF CHINA [U1903126, 81902152]; FUND OF GUANGDONG EDUCATION DEPARTMENT [2021ZDZX2006]; KEY MEDICAL SCIENCE AND TECHNOLOGY PROJECT OF SHANXI PROVINCE ("FOUR BATCHES" OF SCIENCE AND TECHNOLOGY MEDICAL INNOVATION PROJECT OF SHANXI PROVINCE) [2020XM33]; FUND OF SHANXI PROVINCE HIGHER EDUCATION TECHNOLOGY INNOVATION…	THIS WORK WAS SUPPORTED BY NATIONAL KEY R&D PROGRAM OF CHINA (2021YFE0202000), NATIONAL NATURAL SCIENCE FOUNDATION OF CHINA (U1903126 AND 81902152), FUND OF GUANGDONG EDUCATION DEPARTMENT (2021ZDZX2006), THE KEY MEDICAL SCIENCE AND TECHNOLOGY PROJECT OF SHANXI PROVINCE (2020XM33-"FOUR BATCHES" OF SCIENCE AND TECHNOLOGY MEDICAL INNOVATION PROJECT OF SHANXI PROVINCE), AND THE FUND OF SHANXI PROVINC…	WF2GN			WHOLE-TRANSCRIPTOME ANALYSIS; CIRCULATING TUMOR-CELLS; MESSENGER-RNA-SEQ; GENE-EXPRESSION; DIGITAL PCR; HETEROGENEITY; EVOLUTION; TECHNOLOGY; ENRICHMENT; PLATFORM	1	J NANOBIOTECHNOL	J. NANOBIOTECHNOL.	ENGLISH	166	GREEN PUBLISHED, GOLD		CAMPUS, 4 CRINAN ST, LONDON N1 9XW, ENGLAND	OCT 11	21	LONDON	34635104		J	BMC	2021	YU, XY/KQV-4742-2024	HE, G; YU, XY; ZHANG, JY (通讯作者)，GUANGZHOU MED UNIV, SCH PHARMACEUT SCI, KEY LAB MOL TARGET & CLIN PHARMACOL, STATE & NMPA KEY LAB RESP DIS, GUANGZHOU 511436, PEOPLES R CHINA.; HE, G; YU, XY; ZHANG, JY (通讯作者)，GUANGZHOU MED UNIV, AFFILIATED HOSP 5, GUANGZHOU 511436, PEOPLES R CHINA.	BIOTECHNOLOGY & APPLIED MICROBIOLOGY; SCIENCE & TECHNOLOGY - OTHER TOPICS			JOURNAL OF NANOBIOTECHNOLOGY		65	MICROFLUIDICS APPLICATIONS FOR HIGH-THROUGHPUT SINGLE CELL SEQUENCING
FRANK MH;WILSON BJ;GOLD JS;FRANK NY	FRANK, MARKUS H.;WILSON, BRIAN J.;GOLD, JASON S.;FRANK, NATASHA Y.	BAK Y, 2016, ONCOTARGET, V7, P7307, DOI 10.18632/ONCOTARGET.7007;BARKER N, 2009, NATURE, V457, P608, DOI 10.1038/NATURE07602;BATLLE E, 2017, NAT MED, V23, P1124, DOI 10.1038/NM.4409;BECHERIRAT S, 2018, TRANSL ONCOL, V11, P406, DOI 10.1016/J.TRANON.2018.01.017;BELLAMKONDA K, 2015, MOL CARCINOGEN, V54, P1315, DOI 10.1002/MC.22207;BENNOUNA J, 2013, LANCET ONCOL, V14, P29, DOI 10.1016/S1470-2045(12)7…	THE CANCER STEM CELL (CSC) CONCEPT EMERGED FROM THE RECOGNITION OF INHERENT TUMOR HETEROGENEITY AND SUGGESTS THAT WITHIN A GIVEN TUMOR, IN ANALOGY TO NORMAL TISSUES, THERE EXISTS A CELLULAR HIERARCHY COMPOSED OF A MINORITY OF MORE PRIMITIVE CELLS WITH ENHANCED LONGEVITY (IE, CSCS) THAT GIVE RISE TO SHORTER-LIVED, MORE DIFFERENTIATED CELLS (IE, CANCER BULK POPULATIONS), WHICH ON THEIR OWN ARE NOT …		1947	HARVARD MED SCH, BOSTON CHILDRENS HOSP, TRANSPLANT RES PROGRAM, BOSTON, MA 02115 USA.; HARVARD MED SCH, BRIGHAM & WOMENS HOSP, DEPT DERMATOL, BOSTON, MA 02115 USA.; HARVARD UNIV, HARVARD STEM CELL INST, CAMBRIDGE, MA 02138 USA.; EDITH COWAN UNIV, SCH MED & HLTH SCI, PERTH, WA, AUSTRALIA.; VET AFFAIRS BOSTON HEALTHCARE SYST, DEPT SURG, BOSTON, MA USA.; HARVARD MED SCH, BRIGHAM & WOMENS HOSP, DEPT …	HARVARD UNIVERSITY; HARVARD MEDICAL SCHOOL; HARVARD UNIVERSITY MEDICAL AFFILIATES; BOSTON CHILDREN'S HOSPITAL; HARVARD UNIVERSITY; HARVARD UNIVERSITY MEDICAL AFFILIATES; BRIGHAM & WOMEN'S HOSPITAL; HARVARD MEDICAL SCHOOL; HARVARD UNIVERSITY; EDITH COWAN UNIVERSITY; HARVARD UNIVERSITY; HARVARD UNIVERSITY MEDICAL AFFILIATES; US DEPARTMENT OF VETERANS AFFAIRS; VETERANS HEALTH ADMINISTRATION (VHA); V…		2025-03-28	COLORECTAL CANCER; CANCER STEM CELLS; OMIC TECHNOLOGIES; SINGLE-CELL ANALYSES; INTRA-TUMOR HETEROGENEITY; TARGETED THERAPIES	10.1053/j.gastro.2020.12.080	REVIEW	APR 2021		1528-0012	NYFRANK@BWH.HARVARD.EDU	1960		VETERANS AFFAIRS BIOMEDICAL LABORATORY RESEARCH AND DEVELOPMENT [1I01BX000516, I01BX003771]; VETERANS AFFAIRS REHABILITATION RESEARCH AND DEVELOPMENT [1I01RX000989]; DEPARTMENT OF DEFENSE TRANSLATIONAL TEAM SCIENCE AWARD; NATIONAL INSTITUTES OF HEALTH/NATIONAL CANCER INSTITUTE [R01CA113796, R01CA158467, R01CA138231]	SUPPORTED BY VETERANS AFFAIRS BIOMEDICAL LABORATORY RESEARCH AND DEVELOPMENT 1I01BX000516 AND VETERANS AFFAIRS REHABILITATION RESEARCH AND DEVELOPMENT 1I01RX000989 MERIT REVIEW AWARDS AND A DEPARTMENT OF DEFENSE TRANSLATIONAL TEAM SCIENCE AWARD TO NATASHA Y. FRANK, VETERANS AFFAIRS BIOMEDICAL LABORATORY RESEARCH AND DEVELOPMENT I01BX003771 MERIT REVIEW AWARD TO JASON S. GOLD, AS WELL AS NATIONAL …	RV7SX			COLON-CANCER; INITIATING CELLS; MOLECULAR SUBTYPES; TUMOR-GROWTH; DOUBLE-BLIND; T-CELLS; HETEROGENEITY; EXPRESSION; ABCB5; IMMUNOTHERAPY	6	GASTROENTEROLOGY	GASTROENTEROLOGY	ENGLISH	131	GREEN ACCEPTED	FRANK, MARKUS/0000-0002-1312-0488; FRANK, NATASHA/0000-0001-8196-0449	1600 JOHN F KENNEDY BOULEVARD, STE 1800, PHILADELPHIA, PA 19103-2899 USA	MAY	14	PHILADELPHIA	33617889		J	W B SAUNDERS CO-ELSEVIER INC	2021	GOLD, JASON/O-5112-2014; FRANK, MARKUS/O-1625-2014	FRANK, NY (通讯作者)，BRIGHAM & WOMENS HOSP, DIV GENET, 77 AVE LOUIS PASTEUR,168F, BOSTON, MA 02115 USA.	GASTROENTEROLOGY & HEPATOLOGY		0016-5085	GASTROENTEROLOGY		65	CLINICAL IMPLICATIONS OF COLORECTAL CANCER STEM CELLS IN THE AGE OF SINGLE-CELL OMICS AND TARGETED THERAPIES
SIMONI Y;CHNG MHY;LI SM;FEHLINGS M;NEWELL EW	SIMONI, YANNICK;CHNG, MELISSA HUI YEN;LI, SHAMIN;FEHLINGS, MICHAEL;NEWELL, EVAN W.	ALEXANDROV LB, 2013, NATURE, V500, P415, DOI 10.1038/NATURE12477;ALTMAN JD, 1996, SCIENCE, V274, P94, DOI 10.1126/SCIENCE.274.5284.94;AMIR ED, 2013, NAT BIOTECHNOL, V31, P545, DOI 10.1038/NBT.2594;ANGELO M, 2014, NAT MED, V20, P436, DOI 10.1038/NM.3488;BANDURA DR, 2009, ANAL CHEM, V81, P6813, DOI 10.1021/AC901049W;BARNES E, 2004, EUR J IMMUNOL, V34, P1570, DOI 10.1002/EJI.200424898;BAUGHN LB, 201…	ADVANCEMENT IN METHODOLOGIES FOR SINGLE CELL ANALYSIS HAS HISTORICALLY BEEN A MAJOR DRIVER OF PROGRESS IN IMMUNOLOGY. CURRENTLY, HIGH DIMENSIONAL FLOW CYTOMETRY, MASS CYTOMETRY AND VARIOUS FORMS OF SINGLE CELL SEQUENCING-BASED ANALYSIS METHODS ARE BEING WIDELY ADOPTED TO EXPOSE THE STAGGERING HETEROGENEITY OF IMMUNE CELLS IN MANY CONTEXTS. HERE, WE FOCUS ON MASS CYTOMETRY, A FORM OF FLOW CYTOMETR…		187	AGCY SCI TECHNOL & RES, SINGAPORE IMMUNOL NETWORK SIGN, SINGAPORE, SINGAPORE.; IMMUNOSCAPE PTE LTD, IMMUNOS BLDG, SINGAPORE, SINGAPORE.;	AGENCY FOR SCIENCE TECHNOLOGY & RESEARCH (A*STAR); A*STAR - SINGAPORE IMMUNOLOGY NETWORK (SIGN)		2025-03-28		10.1016/j.coi.2018.03.023	REVIEW			1879-0372	EVAN_NEWELL@IMMUNOL.A-STAR.EDU.SG	196				GG5TO			HIGH-DIMENSIONAL ANALYSIS; T-CELLS; DENDRITIC CELLS; FLOW-CYTOMETRY; HUMAN BLOOD; HETEROGENEITY; RESPONSES; SYSTEM; VISUALIZATION; EXPRESSION		CURR OPIN IMMUNOL	CURR. OPIN. IMMUNOL.	ENGLISH	70		SIMONI, YANNICK/0000-0002-9086-3680; NEWELL, EVAN/0000-0002-2889-243X	84 THEOBALDS RD, LONDON WC1X 8RR, ENGLAND	APR	10	LONDON	29655022		J	CURRENT BIOLOGY LTD	2018	FEHLINGS, MICHAEL/JQI-4549-2023; NEWELL, EVAN/F-9711-2012	NEWELL, EW (通讯作者)，AGCY SCI TECHNOL & RES, SINGAPORE IMMUNOL NETWORK SIGN, SINGAPORE, SINGAPORE.	IMMUNOLOGY		0952-7915	CURRENT OPINION IN IMMUNOLOGY		65	MASS CYTOMETRY: A POWERFUL TOOL FOR DISSECTING THE IMMUNE LANDSCAPE
QI ZT;BARRETT T;PARIKH AS;TIROSH I;PURAM SV	QI, ZONGTAI;BARRETT, THOMAS;PARIKH, ANURAAG S.;TIROSH, ITAY;PURAM, SIDHARTH V.	AIBAR S, 2017, NAT METHODS, V14, P1083, DOI 10.1038/NMETH.4463, 10.1038/NMETH.4463;ANGERMUELLER C, 2016, NAT METHODS, V13, P229, DOI 10.1038/NMETH.3728;ARNESON NONA, 2008, CSH PROTOC, V2008, DOI 10.1101/PDB.PROT4919;AZIZI E, 2018, CELL, V174, P1293, DOI 10.1016/J.CELL.2018.05.060;BACHER R, 2017, NAT METHODS, V14, P584, DOI 10.1038/NMETH.4263;BACHER R, 2016, GENOME BIOL, V17, DOI 10.1186/S13059-01…	HEAD AND NECK SQUAMOUS CELL CARCINOMA (HNSCC), LIKE MANY TUMORS, IS CHARACTERIZED BY SIGNIFICANT INTRA-TUMORAL HETEROGENEITY, NAMELY TRANSCRIPTIONAL, GENETIC, AND EPIGENETIC DIFFERENCES THAT DEFINE DISTINCT CELLULAR SUBPOPULATIONS. WHILE IT HAS BEEN ESTABLISHED THAT INTRA-TUMORAL HETEROGENEITY MAY HAVE PROGNOSTIC SIGNIFICANCE IN HNSCC, WE ARE ONLY BEGINNING TO DESCRIBE AND DEFINE SUCH HETEROGENEI…	104441		WASHINGTON UNIV, SCH MED, DEPT OTOLARYNGOL HEAD & NECK SURG, ST LOUIS, MO 63110 USA.; MASSACHUSETTS EYE & EAR, DEPT OTOLARYNGOL, BOSTON, MA USA.; HARVARD MED SCH, DEPT OTOLARYNGOL, BOSTON, MA 02115 USA.; WEIZMANN INST SCI, DEPT MOL CELL BIOL, REHOVOT, ISRAEL.; WASHINGTON UNIV, SCH MED, DEPT GENET, ST LOUIS, MO 63110 USA.;	WASHINGTON UNIVERSITY (WUSTL); HARVARD UNIVERSITY; HARVARD UNIVERSITY MEDICAL AFFILIATES; MASSACHUSETTS EYE & EAR INFIRMARY; HARVARD UNIVERSITY; HARVARD MEDICAL SCHOOL; WEIZMANN INSTITUTE OF SCIENCE; WASHINGTON UNIVERSITY (WUSTL)		2025-03-28	SINGLE CELL SEQUENCING; HEAD AND NECK CANCER; IMMUNOTHERAPY; SINGLE CELL RNA SEQUENCING; SQUAMOUS CELL CARCINOMA; SINGLE CELL; TECHNOLOGY DEVELOPMENT; TUMOR HETEROGENEITY; DIAGNOSTIC BIOMARKER	10.1016/j.oraloncology.2019.104441	REVIEW			1879-0593	SIDPURAM@WUSTL.EDU			NATIONAL CANCER INSTITUTE [K08CA237732]; V FOUNDATION	THIS WORK WAS SUPPORTED BY K08CA237732 (S.V.P.) FROM THE NATIONAL CANCER INSTITUTE AND A V SCHOLARS GRANTS (S.V.P.) FROM THE V FOUNDATION.	JW1JW			INTRATUMOR GENETIC-HETEROGENEITY; REGULATORY NETWORK INFERENCE; MESSENGER-RNA-SEQ; CHROMATIN ACCESSIBILITY; TRANSCRIPTOMIC ANALYSIS; GENOME; TUMOR; REVEALS; CARCINOMA; QUANTIFICATION		ORAL ONCOL	ORAL ONCOL.	ENGLISH	137	GREEN ACCEPTED		RADARWEG 29, 1043 NX AMSTERDAM, NETHERLANDS	DEC	12	AMSTERDAM	31689639		J	ELSEVIER	2019	TIROSH, ITAY/HZK-0945-2023	PURAM, SV (通讯作者)，WASHINGTON UNIV, SCH MED, 660 S EUCLID AVE,CAMPUS BOX 8115, ST LOUIS, MO 63110 USA.	ONCOLOGY; DENTISTRY, ORAL SURGERY & MEDICINE		1368-8375	ORAL ONCOLOGY		62	SINGLE-CELL SEQUENCING AND ITS APPLICATIONS IN HEAD AND NECK CANCER
XU JK;WANG JL;CHEN XD;LI Y;MI J;QIN L	XU, JIANKUN;WANG, JIALI;CHEN, XIAODAN;LI, YE;MI, JIE;QIN, LING	AKOPIAN A, 2000, PEPTIDES, V21, P559, DOI 10.1016/S0196-9781(00)00185-6;AMARA SG, 1985, SCIENCE, V229, P1094, DOI 10.1126/SCIENCE.2994212;AUBDOOL AA, 2017, CIRCULATION, V136, P367, DOI 10.1161/CIRCULATIONAHA.117.028388;BALLICA R, 1999, J BONE MINER RES, V14, P1067, DOI 10.1359/JBMR.1999.14.7.1067;BENSCHOP RJ, 2014, OSTEOARTHR CARTILAGE, V22, P578, DOI 10.1016/J.JOCA.2014.01.009;BLOOM AP, 2011, J …	PURPOSE OF REVIEW THE GOALS OF THIS REVIEW ARE TWO FOLDS: (1) TO DESCRIBE THE RECENT UNDERSTANDINGS ON THE ROLES OF CALCITONIN GENE-RELATED PEPTIDE-ALPHA (CGRP) IN BONE HOMEOSTASIS AND THE UNDERLYING MECHANISMS OF RELATED NEURONAL REGULATION AND (2) TO PROPOSE INNOVATIVE CGRP-MODULATED APPROACHES FOR ENHANCING BONE REGENERATION IN CHALLENGING BONE DISORDERS. RECENT FINDINGS CGRP IS PREDOMINANTLY …		621	CHINESE UNIV HONG KONG, DEPT ORTHOPAED & TRAUMATOL, MUSCULOSKELETAL RES LAB, HONG KONG, PEOPLES R CHINA.; CHINESE UNIV HONG KONG, INNOVAT ORTHOPAED BIOMAT & DRUG TRANSLAT RES LAB, LI KA SHING HLTH & SCI INST, HONG KONG, PEOPLES R CHINA.; CHINESE UNIV HONG KONG, JOINT LAB CHINESE ACAD SCI & HONG KONG BIOMAT, HONG KONG, PEOPLES R CHINA.; SUN YAT SEN UNIV, SCH BIOMED ENGN, GUANGZHOU, PEOPLES R CHINA…	CHINESE UNIVERSITY OF HONG KONG; CHINESE UNIVERSITY OF HONG KONG; CHINESE UNIVERSITY OF HONG KONG; SUN YAT SEN UNIVERSITY		2025-03-28	NEUROPEPTIDE; CGRP; BONE HOMEOSTASIS; BONE REGENERATION; FRACTURE HEALING; ANGIOGENESIS	10.1007/s11914-020-00624-0	REVIEW	OCT 2020		1544-2241	JIANKUNXU@CUHK.EDU.HK; LINGQIN@CUHK.EDU.HK	632		HONG KONG RGC [T13-402/17-N]; NATIONAL NATURAL SCIENCE FOUNDATION OF CHINA [81802152, 81702165]; COLLABORATIVE RESEARCH FUND [C4026-17WF]; HEALTH & MEDICAL RESEARCH FUND [17180671]	THE AUTHORS WERE SUPPORTED BY HONG KONG RGC THEME-BASED RESEARCH SCHEME (2017/18, T13-402/17-N), NATIONAL NATURAL SCIENCE FOUNDATION OF CHINA (81802152 AND 81702165), COLLABORATIVE RESEARCH FUND (C4026-17WF), AND HEALTH & MEDICAL RESEARCH FUND (17180671).	PD6ZO			MESENCHYMAL STEM-CELLS; ELECTRICAL-STIMULATION; SPINAL-FUSION; NERVE-FIBERS; PROMOTES ANGIOGENESIS; SIGNAL-TRANSDUCTION; CGRP; FRACTURE; EXPRESSION; MAINTENANCE	6	CURR OSTEOPOROS REP	CURR. OSTEOPOROS. REP.	ENGLISH	116		LI, YE/0000-0002-2481-6894	ONE NEW YORK PLAZA, SUITE 4600, NEW YORK, NY, UNITED STATES	DEC	12	NEW YORK	33030684		J	SPRINGER	2020	WANG, JIALI/IQU-4490-2023; LI, YE/GLN-3702-2022; QIN, LING/KIB-1029-2024	XU, JK; QIN, L (通讯作者)，CHINESE UNIV HONG KONG, DEPT ORTHOPAED & TRAUMATOL, MUSCULOSKELETAL RES LAB, HONG KONG, PEOPLES R CHINA.; XU, JK; QIN, L (通讯作者)，CHINESE UNIV HONG KONG, INNOVAT ORTHOPAED BIOMAT & DRUG TRANSLAT RES LAB, LI KA SHING HLTH & SCI INST, HONG KONG, PEOPLES R CHINA.; XU, JK; QIN, L (通讯作者)，CHINESE UNIV HONG KONG, JOINT LAB CHINESE ACAD SCI & HONG KONG BIOMAT, HONG KONG, PEOPLES R CHI…	ENDOCRINOLOGY & METABOLISM		1544-1873	CURRENT OSTEOPOROSIS REPORTS		56	THE EFFECTS OF CALCITONIN GENE-RELATED PEPTIDE ON BONE HOMEOSTASIS AND REGENERATION
YAMAMOTO Y;KASASHIMA H;FUKUI Y;TSUJIO G;YASHIRO M;MAEDA K	YAMAMOTO, YURIE;KASASHIMA, HIROAKI;FUKUI, YASUHIRO;TSUJIO, GEN;YASHIRO, MASAKAZU;MAEDA, KIYOSHI	ARINA A, 2016, P NATL ACAD SCI USA, V113, P7551, DOI 10.1073/PNAS.1600363113;BAILEY JM, 2008, CLIN CANCER RES, V14, P5995, DOI 10.1158/1078-0432.CCR-08-0291;BHOWMICK NA, 2004, NATURE, V432, P332, DOI 10.1038/NATURE03096;BOCHET L, 2013, CANCER RES, V73, P5657, DOI 10.1158/0008-5472.CAN-13-0530;CATENACCI DVT, 2015, J CLIN ONCOL, V33, P4284, DOI 10.1200/JCO.2015.62.8719;CHEN XM, 2019, NAT REV DRUG D…	THE PROGNOSIS FOR PATIENTS WITH CANCERS KNOWN FOR A HIGHLY ACTIVATED STROMAL REACTION, INCLUDING DIFFUSE-TYPE (SCIRRHOUS) GASTRIC CANCER, CONSENSUS MOLECULAR SUBTYPE 4 (CMS4) COLORECTAL CANCER, AND PANCREATIC DUCTAL ADENOCARCINOMA, IS EXTREMELY POOR. TO EXPLORE THE RESISTANCE OF CONVENTIONAL THERAPY FOR THOSE REFRACTORY CANCERS, DETAILED CLASSIFICATION AND INVESTIGATION OF THE DIFFERENT SUBSETS O…		16	OSAKA METROPOLITAN UNIV, MOL ONCOL & THERAPEUT, GRAD SCH MED, OSAKA, JAPAN.; OSAKA METROPOLITAN UNIV, DEPT GASTROENTEROL SURG, GRAD SCH MED, OSAKA, JAPAN.;	OSAKA METROPOLITAN UNIVERSITY; OSAKA METROPOLITAN UNIVERSITY		2025-03-28	CANCER-ASSOCIATED FIBROBLAST; HETEROGENEITY; IMMUNE THERAPY; SUBPOPULATION; TUMOR MICROENVIRONMENT	10.1111/cas.15609	REVIEW	OCT 2022		1349-7006	HKASASHIMA@OMU.AC.JP	24		JST SPRING [JPMJSP2139]; JSPS KAKENHI [JP21K16428]; KANAE FOUNDATION FOR THE PROMOTION OF MEDICAL SCIENCE; UEHARA MEMORIAL FOUNDATION; TAKEDA SCIENCE FOUNDATION; KOBAYASHI FOUNDATION FOR CANCER RESEARCH; SGH FOUNDATION; GRANTS-IN-AID FOR SCIENTIFIC RESEARCH [21K16428] FUNDING SOURCE: KAKEN	THIS WORK WAS SUPPORTED BY JST SPRING (GRANT NUMBER JPMJSP2139) TO Y.Y., JSPS KAKENHI (GRANT NUMBER JP21K16428), KANAE FOUNDATION FOR THE PROMOTION OF MEDICAL SCIENCE, SGH FOUNDATION, THE UEHARA MEMORIAL FOUNDATION, TAKEDA SCIENCE FOUNDATION, AND KOBAYASHI FOUNDATION FOR CANCER RESEARCH TO H.K.	7Q6TY			CARCINOMA-ASSOCIATED FIBROBLASTS; STROMAL FIBROBLASTS; ADIPOSE-TISSUE; COLON-CANCER; T-CELLS; PHASE-I; IMMUNOSUPPRESSION; PROGRESSION; GROWTH; MYOFIBROBLASTS	1	CANCER SCI	CANCER SCI.	ENGLISH	82	GOLD, GREEN PUBLISHED	TSUJIO, GEN/0009-0005-5958-7939; KASASHIMA, HIROAKI/0000-0001-5234-4030; YAMAMOTO, YURIE/0000-0003-0277-5814; FUKUI, YASUHIRO/0000-0001-8878-883X	111 RIVER ST, HOBOKEN 07030-5774, NJ USA	JAN	9	HOBOKEN	36197901		J	WILEY	2023	KASASHIMA, HIROAKI/HNP-0833-2023	KASASHIMA, H (通讯作者)，1-4-3 ASAHI MACHI,ABENO KU, OSAKA 5458585, JAPAN.	ONCOLOGY		1347-9032	CANCER SCIENCE		55	THE HETEROGENEITY OF CANCER-ASSOCIATED FIBROBLAST SUBPOPULATIONS: THEIR ORIGINS, BIOMARKERS, AND ROLES IN THE TUMOR MICROENVIRONMENT
HUANG DZ;MA NY;LI XL;GOU Y;DUAN YS;LIU BD;XIA J;ZHAO XL;WANG XQ;LI Q;RAO J;ZHANG X	HUANG, DEZHI;MA, NAYA;LI, XINLEI;GOU, YANG;DUAN, YISHUO;LIU, BANGDONG;XIA, JING;ZHAO, XIANLAN;WANG, XIAOQI;LI, QIONG;RAO, JUN;ZHANG, XI	ABE Y, 2022, NAT CELL BIOL, V24, P565, DOI 10.1038/S41556-022-00866-3;AJANI JA, 2021, GUT, V70, P55, DOI 10.1136/GUTJNL-2019-319748;ALIZADEH AA, 2000, NATURE, V403, P503, DOI 10.1038/35000501;AMANDA S, 2022, NAT COMMUN, V13, DOI 10.1038/S41467-022-30053-9;AMELIO I, 2020, CELL DEATH DISCOV, V6, DOI 10.1038/S41420-020-00373-0;ANAND P, 2021, BLOOD, V137, P2463, DOI 10.1182/BLOOD.2019004547;ANDERSON …	CANCERS ARE A GROUP OF HETEROGENEOUS DISEASES CHARACTERIZED BY THE ACQUISITION OF FUNCTIONAL CAPABILITIES DURING THE TRANSITION FROM A NORMAL TO A NEOPLASTIC STATE. POWERFUL EXPERIMENTAL AND COMPUTATIONAL TOOLS CAN BE APPLIED TO ELUCIDATE THE MECHANISMS OF OCCURRENCE, PROGRESSION, METASTASIS, AND DRUG RESISTANCE; HOWEVER, CHALLENGES REMAIN. BULK RNA SEQUENCING TECHNIQUES ONLY REFLECT THE AVERAGE …	98		ARMY MED UNIV, XINQIAO HOSP, MED CTR HEMATOL, STATE KEY LAB TRAUMA BURN & COMBINED INJURY, CHONGQING 400037, PEOPLES R CHINA.; JINFENG LAB, CHONGQING 401329, PEOPLES R CHINA.; SOOCHOW UNIV, AFFILIATED HOSP 1, NATL CLIN RES CTR HEMATOL DIS, SUZHOU 215006, PEOPLES R CHINA.;	ARMY MEDICAL UNIVERSITY; SOOCHOW UNIVERSITY - CHINA		2025-03-28	SCRNA-SEQ; CANCER; HETEROGENEITY; TUMOR MICROENVIRONMENT; TREATMENT	10.1186/s13045-023-01494-6	REVIEW			1756-8722	LIQIONGSH@126.COM; RAOJUN1129@126.COM; ZHANGXXI@SINA.COM			NOT APPLICABLE.	NOT APPLICABLE.	P9GW9	Y	N	ACUTE LYMPHOBLASTIC-LEUKEMIA; TUMOR MICROENVIRONMENT; LUNG-CANCER; TRANSCRIPTION FACTORS; SEQ REVEALS; IMMUNE MICROENVIRONMENT; MULTICELLULAR ECOSYSTEM; CLONAL EVOLUTION; MELANOMA BRAIN; BREAST-CANCER	1	J HEMATOL ONCOL	J. HEMATOL. ONCOL.	ENGLISH	271	GREEN PUBLISHED, GOLD	HUANG, DEZHI/0000-0003-2368-5930	CAMPUS, 4 CRINAN ST, LONDON N1 9XW, ENGLAND	AUG 24	48	LONDON	37612741		J	BMC	2023	HUANG, DEZHI/ABC-6566-2021; ZHAO, XIANLAN/O-1586-2016; RAO, JUN/AAZ-8312-2020	LI, Q; RAO, J; ZHANG, X (通讯作者)，ARMY MED UNIV, XINQIAO HOSP, MED CTR HEMATOL, STATE KEY LAB TRAUMA BURN & COMBINED INJURY, CHONGQING 400037, PEOPLES R CHINA.; LI, Q; RAO, J; ZHANG, X (通讯作者)，JINFENG LAB, CHONGQING 401329, PEOPLES R CHINA.; RAO, J; ZHANG, X (通讯作者)，SOOCHOW UNIV, AFFILIATED HOSP 1, NATL CLIN RES CTR HEMATOL DIS, SUZHOU 215006, PEOPLES R CHINA.	ONCOLOGY; HEMATOLOGY			JOURNAL OF HEMATOLOGY & ONCOLOGY		54	ADVANCES IN SINGLE-CELL RNA SEQUENCING AND ITS APPLICATIONS IN CANCER RESEARCH
ZHANG L;ZHANG ZM	ZHANG, LEI;ZHANG, ZEMIN	AZIZI E, 2018, CELL, V174, P1293, DOI 10.1016/J.CELL.2018.05.060;BARRETT DM, 2015, J IMMUNOL, V195, P755, DOI 10.4049/JIMMUNOL.1500751;BASLAN T, 2017, NAT REV CANCER, V17, P557, DOI 10.1038/NRC.2017.58;CHEN LP, 2013, NAT REV IMMUNOL, V13, P227, DOI 10.1038/NRI3405;CHEVRIER S, 2017, CELL, V169, P736, DOI 10.1016/J.CELL.2017.04.016;CHUNG W, 2017, NAT COMMUN, V8, DOI 10.1038/NCOMMS15081;GUO XY, 2018…	T CELLS ARE CENTRAL PLAYERS IN CANCER IMMUNOTHERAPY. DESPITE MUCH CONCENTRATED EFFORT ON THE STUDY OF TUMOR-INFILTRATING LYMPHOCYTES (TIL), SUCH AS T CELLS, A SERIES OF FUNDAMENTAL PROPERTIES THAT INCLUDE HETEROGENEITY, CLONAL EXPANSION, MIGRATION, AND FUNCTIONAL STATE TRANSITION REMAIN ELUSIVE. ADVANCES OF SINGLE-CELL SEQUENCING HAVE ENABLED THE DETAILED CHARACTERIZATION OF IMMUNE CELLS IN TUMOR…		1040	PEKING UNIV, BEIJING ADV INNOVAT CTR GENOM, PEKING TSINGHUA CTR LIFE SCI, BIOPIC, BEIJING, PEOPLES R CHINA.; PEKING UNIV, SCH LIFE SCI, BEIJING, PEOPLES R CHINA.;	PEKING UNIVERSITY; PEKING UNIVERSITY		2025-03-28		10.1158/2326-6066.CIR-18-0658	REVIEW			2326-6074	ZEMINZ@YAHOO.COM	1046		BEIJING ADVANCED INNOVATION CENTER FOR GENOMICS AT PEKING UNIVERSITY, KEY TECHNOLOGIES RD PROGRAM [2016YFC0900100, 2016YFC0902300]; NATIONAL NATURAL SCIENCE FOUNDATION OF CHINA [31530036, 91742203]; POSTDOCTORAL FOUNDATION OF CENTER FOR LIFE SCIENCES AT PEKING UNIVERSITY-TSINGHUA UNIVERSITY	THIS WORK WAS SUPPORTED BY GRANTS FROM THE BEIJING ADVANCED INNOVATION CENTER FOR GENOMICS AT PEKING UNIVERSITY, KEY TECHNOLOGIES R&D PROGRAM (2016YFC0900100 AND 2016YFC0902300), AND THE NATIONAL NATURAL SCIENCE FOUNDATION OF CHINA (31530036 AND 91742203). DR. LEI ZHANG WAS SUPPORTED BY THE POSTDOCTORAL FOUNDATION OF CENTER FOR LIFE SCIENCES AT PEKING UNIVERSITY-TSINGHUA UNIVERSITY.	IG1DZ			T-CELLS; CANCER; RECEPTOR; SEQ; LANDSCAPE; TRANSCRIPTOMICS; EPITOPE	7	CANCER IMMUNOL RES	CANCER IMMUNOL. RES.	ENGLISH	50	BRONZE		615 CHESTNUT ST, 17TH FLOOR, PHILADELPHIA, PA 19106-4404 USA	JUL	7	PHILADELPHIA	31262773		J	AMER ASSOC CANCER RESEARCH	2019		ZHANG, ZM (通讯作者)，BEIJING ADV INNOVAT CTR GENOM, JINGYUAN RD,INTEGRATED SCI & RES BLDG 310, BEIJING 100871, PEOPLES R CHINA.	ONCOLOGY; IMMUNOLOGY		2326-6066	CANCER IMMUNOLOGY RESEARCH		54	RECHARACTERIZING TUMOR-INFILTRATING LYMPHOCYTES BY SINGLE-CELL RNA SEQUENCING
SUN GS;LI ZX;RONG DW;ZHANG H;SHI XS;YANG WJ;ZHENG WB;SUN GQ;WU F;CAO HY;TANG WW;SUN YB	SUN, GUANGSHUN;LI, ZHOUXIAO;RONG, DAWEI;ZHANG, HAO;SHI, XUESONG;YANG, WEIJUN;ZHENG, WUBIN;SUN, GUOQIANG;WU, FAN;CAO, HONGYONG;TANG, WEIWEI;SUN, YANGBAI	ACETO N, 2018, MOL CANCER RES, V16, P720, DOI 10.1158/1541-7786.MCR-17-0480;ACETO N, 2014, CELL, V158, P1110, DOI 10.1016/J.CELL.2014.07.013;AGGEN DH, 2021, CLIN CANCER RES, V27, P608, DOI 10.1158/1078-0432.CCR-20-1610;ANAND P, 2021, BLOOD, V137, P2463, DOI 10.1182/BLOOD.2019004547;ANDERSON D, 2020, SCI REP-UK, V10, DOI 10.1038/S41598-020-76157-4;ANSTINE, 2019, J CANC METASTASIS TR, V5, P50;ASP M…	CANCER HAS BECOME ONE OF THE GREATEST THREATS TO HUMAN HEALTH, AND NEW TECHNOLOGIES ARE URGENTLY NEEDED TO FURTHER CLARIFY THE MECHANISMS OF CANCER SO THAT BETTER DETECTION AND TREATMENT STRATEGIES CAN BE DEVELOPED. AT PRESENT, EXTENSIVE GENOMIC ANALYSIS AND TESTING OF CLINICAL SPECIMENS SHAPE THE INSIGHTS INTO CARCINOMA. NEVERTHELESS, CARCINOMA OF HUMANS IS A COMPLEX ECOSYSTEM OF CELLS, INCLUDIN…		183	FUDAN UNIV, SHANGHAI CANC CTR, SHANGHAI MED COLL, DEPT MUSCULOSKELETAL SURG, SHANGHAI, PEOPLES R CHINA.; NANJING MED UNIV, NANJING HOSP 1, DEPT GEN SURG, NANJING, JIANGSU, PEOPLES R CHINA.; LUDWIG MAXIMILIANS UNIV MUNCHEN, DEPT HAND SURG PLAST SURG & AESTHET SURG, MUNICH, GERMANY.; NANJING MED UNIV, CHINESE ACAD MED SCI, HEPATOBILIARY LIVER TRANSPLANTAT CTR, KEY LAB LIVING DONOR TRANSPLANTAT,AFFI…	FUDAN UNIVERSITY; NANJING MEDICAL UNIVERSITY; UNIVERSITY OF MUNICH; CHINESE ACADEMY OF MEDICAL SCIENCES - PEKING UNION MEDICAL COLLEGE; NANJING MEDICAL UNIVERSITY; NAVAL MEDICAL UNIVERSITY		2025-03-28		10.1016/j.omto.2021.04.001	REVIEW	MAY 2021			CAOHONGY6167@163.COM; 1243773473TWWW@SINA.COM; DRSUNYB@FUDAN.EDU.CN	206				TA5EY			CIRCULATING TUMOR-CELLS; TRANSCRIPTOME ANALYSIS; GENE-EXPRESSION; STEM-CELLS; SUBCLONAL HETEROGENEITY; REVEALS; ADENOCARCINOMA; EVOLUTION; SEQ; IDENTIFICATION		MOL THER ONCOLYTICS	MOL. THER. ONCOLYTICS	ENGLISH	155	GOLD, GREEN PUBLISHED	CAO, HONGYONG/0000-0003-1188-991X	50 HAMPSHIRE ST, FLOOR 5, CAMBRIDGE, MA 02139 USA	JUN 25	24	CAMBRIDGE	34027052		J	CELL PRESS	2021	LI, ZHOUXIAO/ABC-5800-2020	SUN, YB (通讯作者)，FUDAN UNIV, SHANGHAI CANC CTR, SHANGHAI MED COLL, DEPT MUSCULOSKELETAL SURG, SHANGHAI, PEOPLES R CHINA.; CAO, HY (通讯作者)，NANJING MED UNIV, NANJING HOSP 1, DEPT GEN SURG, NANJING, JIANGSU, PEOPLES R CHINA.; TANG, WW (通讯作者)，NANJING MED UNIV, CHINESE ACAD MED SCI, HEPATOBILIARY LIVER TRANSPLANTAT CTR, KEY LAB LIVING DONOR TRANSPLANTAT,AFFILIATED HOSP, NANJING, JIANGSU, PEOPLES R CHINA.	ONCOLOGY; RESEARCH & EXPERIMENTAL MEDICINE		2372-7705	MOLECULAR THERAPY ONCOLYTICS		52	SINGLE-CELL RNA SEQUENCING IN CANCER: APPLICATIONS, ADVANCES, AND EMERGING CHALLENGES
NOGUCHI M;FURUKAWA KT;MORIMOTO M	NOGUCHI, MASAFUMI;FURUKAWA, KANA T.;MORIMOTO, MITSURU	ADRIAENSEN D, 1998, CELL TISSUE RES, V293, P395, DOI 10.1007/S004410051131;ADRIAENSEN D, 2004, CURR OPIN PHARMACOL, V4, P207, DOI 10.1016/J.COPH.2004.01.010;ADRIAENSEN D, 2006, J APPL PHYSIOL, V101, P960, DOI 10.1152/JAPPLPHYSIOL.00267.2006;AGARWALA S, 2018, TRENDS CELL BIOL, V28, P987, DOI 10.1016/J.TCB.2018.05.003;AGUAYO SM, 1989, J CLIN INVEST, V84, P1105, DOI 10.1172/JCI114273;AHMAD S, 2019, …	MAMMALIAN LUNGS HAVE THE ABILITY TO RECOGNIZE EXTERNAL ENVIRONMENTS BY SENSING DIFFERENT COMPOUNDS IN INHALED AIR. PULMONARY NEUROENDOCRINE CELLS (PNECS) ARE RARE, MULTI-FUNCTIONAL EPITHELIAL CELLS CURRENTLY GARNERING ATTENTION AS INTRAPULMONARY SENSORS; PNECS CAN DETECT HYPOXIC CONDITIONS THROUGH CHEMORECEPTION. BECAUSE PNEC OVERACTIVATION HAS BEEN REPORTED IN PATIENTS SUFFERING FROM RESPIRATORY…	DMM046920		RIKEN CTR BIOSYST DYNAM RES, LAB LUNG DEV & REGENERAT, KOBE, HYOGO 6500047, JAPAN.; UNIV PADUA, DEPT BIOL, VIA U BASSI 58B, I-35121 PADUA, ITALY.; VENETO INST MOL MED, VIA ORUS 2, I-35129 PADUA, ITALY.;	RIKEN; UNIVERSITY OF PADUA; VENETO INSTITUTE MOLECULAR MEDICINE		2025-03-28	DEVELOPMENT; LUNG; NEUROENDOCRINE; REGENERATION; RESPIRATORY DISEASES; VAGAL NERVES	10.1242/dmm.046920	REVIEW			1754-8411	MITSURU.MORIMOTO@RIKEN.JP			JAPAN SOCIETY FOR THE PROMOTION OF SCIENCE [17H04185]; GRANTS-IN-AID FOR SCIENTIFIC RESEARCH [17H04185] FUNDING SOURCE: KAKEN	THIS WORK WAS SUPPORTED BY THE JAPAN SOCIETY FOR THE PROMOTION OF SCIENCE (17H04185).	PQ7OW			NEUROEPITHELIAL BODY MICROENVIRONMENT; HYALINE-MEMBRANE DISEASE; NEURO-EPITHELIAL BODIES; GENE-RELATED PEPTIDE; LUNG-DISEASE; PERSISTENT TACHYPNEA; PROGENITOR CELLS; NERVE-TERMINALS; AIRWAY SENSORS; STEM-CELLS	12	DIS MODEL MECH	DIS. MODEL. MECH.	ENGLISH	142	GREEN PUBLISHED, GOLD	NOGUCHI, MASAFUMI/0000-0003-2274-648X; FURUKAWA, KANA/0000-0001-9317-3856	BIDDER BUILDING, STATION RD, HISTON, CAMBRIDGE CB24 9LF, ENGLAND	DEC	17	CAMBRIDGE	33355253		J	COMPANY BIOLOGISTS LTD	2020	充, 森本/ITT-4297-2023; FURUKAWA, KANA/AAS-3680-2020	MORIMOTO, M (通讯作者)，RIKEN CTR BIOSYST DYNAM RES, LAB LUNG DEV & REGENERAT, KOBE, HYOGO 6500047, JAPAN.	CELL BIOLOGY; RESEARCH & EXPERIMENTAL MEDICINE; PATHOLOGY		1754-8403	DISEASE MODELS & MECHANISMS		52	PULMONARY NEUROENDOCRINE CELLS: PHYSIOLOGY, TISSUE HOMEOSTASIS AND DISEASE
KIM MC;JIN Z;KOLB R;BORCHERDING N;CHATZKEL JA;FALZARANO SM;ZHANG WZ	KIM, MYUNG-CHUL;JIN, ZENG;KOLB, RYAN;BORCHERDING, NICHOLAS;CHATZKEL, JONATHAN ALEXANDER;FALZARANO, SARA MOSCOVITA;ZHANG, WEIZHOU	ABOU ALAIWI S, 2020, CANCER IMMUNOL RES, V8, P1075, DOI 10.1158/2326-6066.CIR-19-0866;ADOTEVI O, 2010, J IMMUNOTHER, V33, P991, DOI 10.1097/CJI.0B013E3181F4C208;AGGEN DH, 2021, CLIN CANCER RES, V27, P608, DOI 10.1158/1078-0432.CCR-20-1610;ALBIGES L, 2020, ESMO OPEN, V5, DOI 10.1136/ESMOOPEN-2020-001079;ALBIGES L, 2012, J CLIN ONCOL, V30, P482, DOI 10.1200/JCO.2011.37.2516;AMEZQUITA RA, 2020, NAT …	SIMPLE SUMMARY:& NBSP;CLEAR CELL RENAL CELL CARCINOMAS (CCRCC) HAVE SEVERAL DISTINCT IMMUNOLOGICAL FEATURES, INCLUDING A HIGH DEGREE OF IMMUNE INFILTRATION AND RELATIVELY LOW MUTATIONAL BURDENS, THE RESISTANCE TO CYTOTOXIC CHEMOTHERAPY, AND RELATIVE SENSITIVITY TO ANTI-ANGIOGENIC THERAPY AND IMMUNOTHERAPIES. IMMUNE CHECKPOINT INHIBITOR (ICI) THERAPY HAS BECOME STANDARD CARE IN THE TREATMENT OF CC…	5856		UNIV FLORIDA, DEPT PATHOL IMMUNOL & LAB MED, GAINESVILLE, FL 32610 USA.; UNIV FLORIDA, UF HLTH CANC CTR, GAINESVILLE, FL 32610 USA.; WASHINGTON UNIV, DEPT PATHOL & IMMUNOL, ST LOUIS, MO 63110 USA.; UNIV FLORIDA, DEPT MED HEMATOL, GAINESVILLE, FL 32610 USA.; UNIV FLORIDA, ONCOL DIV, GAINESVILLE, FL 32610 USA.;	STATE UNIVERSITY SYSTEM OF FLORIDA; UNIVERSITY OF FLORIDA; STATE UNIVERSITY SYSTEM OF FLORIDA; UNIVERSITY OF FLORIDA; WASHINGTON UNIVERSITY (WUSTL); STATE UNIVERSITY SYSTEM OF FLORIDA; UNIVERSITY OF FLORIDA; STATE UNIVERSITY SYSTEM OF FLORIDA; UNIVERSITY OF FLORIDA		2025-03-28	SINGLE-CELL RNA SEQUENCING; IMMUNE LANDSCAPE; CANCER IMMUNOTHERAPY; CLEAR CELL RENAL CELL CARCINOMA	10.3390/cancers13225856	REVIEW			2072-6694	MY.KIM@UFL.EDU; ZENGJIN@UFL.EDU; RYANKOLB@UFL.EDU; BORCHERDING.N@WUSTL.EDU; JONATHAN.CHATZKEL@MEDICINE.UFL.EDU; SFALZARANO@UFL.EDU; ZHANGW@UFL.EDU			NIH [CA200673, CA203834, CA260239]; DOD/CDMRP [BC180227, BC200100]; DR. AND MRS. JAMES ROBERT SPENSER FAMILY; CDMRP [1102074, BC180227] FUNDING SOURCE: FEDERAL REPORTER	THE WORK WAS PARTIALLY SUPPORTED BY NIH GRANTS CA200673 (W.Z.), CA203834 (W.Z.), CA260239 (W.Z.), DOD/CDMRP GRANTS BC180227 AND BC200100 (W.Z.). W.Z. WAS ALSO SUPPORTED BY AN ENDOWMENT FUND FROM THE DR. AND MRS. JAMES ROBERT SPENSER FAMILY.	XG1KG			DOSE RECOMBINANT INTERLEUKIN-2; TYROSINE KINASE INHIBITORS; PHASE-III TRIAL; SPONTANEOUS REGRESSION; T-CELLS; INTERFERON ALPHA-2A; OPEN-LABEL; INTERMEDIATE RISK; GENE-EXPRESSION; PLUS AXITINIB	22	CANCERS	CANCERS	ENGLISH	163	GREEN PUBLISHED, GOLD	BORCHERDING, NICHOLAS/0000-0003-1427-6342; ZHANG, WEIZHOU/0000-0002-8236-0346; KIM, MYUNG-CHUL/0000-0003-3389-1244	ST ALBAN-ANLAGE 66, CH-4052 BASEL, SWITZERLAND	NOV	26	BASEL	34831009		J	MDPI	2021		ZHANG, WZ (通讯作者)，UNIV FLORIDA, DEPT PATHOL IMMUNOL & LAB MED, GAINESVILLE, FL 32610 USA.; ZHANG, WZ (通讯作者)，UNIV FLORIDA, UF HLTH CANC CTR, GAINESVILLE, FL 32610 USA.	ONCOLOGY			CANCERS		51	UPDATES ON IMMUNOTHERAPY AND IMMUNE LANDSCAPE IN RENAL CLEAR CELL CARCINOMA
SINHA N;SUBEDI N;TEL J	SINHA, NIDHI;SUBEDI, NIKITA;TEL, JURJEN	ABALDE-CELA S, 2018, SCI REP-UK, V8, DOI 10.1038/S41598-018-20754-X;ABBASPOURRAD A, 2015, SCI REP-UK, V5, DOI 10.1038/SREP12756;ADEREM A, 2000, NATURE, V406, P782, DOI 10.1038/35021228;AHN RS, 2017, SCI REP-UK, V7, DOI 10.1038/S41598-017-01468-Y;AN XY, 2017, PLOS ONE, V12, DOI 10.1371/JOURNAL.PONE.0181904;ARACI IE, 2014, CURR OPIN BIOTECH, V25, P60, DOI 10.1016/J.COPBIO.2013.08.014;ARMBRECHT L, 2…	THE FIELD OF IMMUNOENGINEERING AIMS TO DEVELOP NOVEL THERAPIES AND MODERN VACCINES TO MANIPULATE AND MODULATE THE IMMUNE SYSTEM AND APPLIES INNOVATIVE TECHNOLOGIES TOWARD IMPROVED UNDERSTANDING OF THE IMMUNE SYSTEM IN HEALTH AND DISEASE. MICROFLUIDICS HAS PROVEN TO BE AN EXCELLENT TECHNOLOGY FOR ANALYTICS IN BIOLOGY AND CHEMISTRY. FROM SIMPLE MICROSYSTEM CHIPS TO COMPLEX MICROFLUIDIC DESIGNS, THE…	2373		EINDHOVEN UNIV TECHNOL, DEPT BIOMED ENGN, LAB IMMUNOENGN, EINDHOVEN, NETHERLANDS.; EINDHOVEN UNIV TECHNOL, INST COMPLEX MOL SYST, EINDHOVEN, NETHERLANDS.;	EINDHOVEN UNIVERSITY OF TECHNOLOGY; EINDHOVEN UNIVERSITY OF TECHNOLOGY		2025-03-28	IMMUNOENGINEERING; MICROFLUIDICS; SINGLE-CELL ANALYSIS; CELLULAR HETEROGENEITY; CELLULAR COMMUNICATION	10.3389/fimmu.2018.02373	REVIEW				J.TEL@TUE.NL			EINDHOVEN UNIVERSITY OF TECHNOLOGY	THE AUTHORS THANK DR. LEDA KLOUDA AND DR. NINA TEL-KARTHAUS FOR THE CRITICAL READING OF OUR MANUSCRIPT. FURTHERMORE, WE ACKNOWLEDGE GENEROUS SUPPORT BY THE EINDHOVEN UNIVERSITY OF TECHNOLOGY.	GX0AR			CIRCULATING TUMOR-CELLS; DROPLET-BASED MICROFLUIDICS; MASS CYTOMETRY ANALYSIS; LARGE-SCALE INTEGRATION; EMBRYONIC STEM-CELLS; HIGH-THROUGHPUT; T-CELLS; CANCER-IMMUNOTHERAPY; FLOW-CYTOMETRY; RNA-SEQ		FRONT IMMUNOL	FRONT. IMMUNOL.	ENGLISH	195	GREEN PUBLISHED, GOLD		AVENUE DU TRIBUNAL FEDERAL 34, LAUSANNE, CH-1015, SWITZERLAND	OCT 16	16	LAUSANNE	30459757		J	FRONTIERS MEDIA SA	2018	TEL, JURJEN/A-2712-2016	TEL, J (通讯作者)，EINDHOVEN UNIV TECHNOL, DEPT BIOMED ENGN, LAB IMMUNOENGN, EINDHOVEN, NETHERLANDS.; TEL, J (通讯作者)，EINDHOVEN UNIV TECHNOL, INST COMPLEX MOL SYST, EINDHOVEN, NETHERLANDS.	IMMUNOLOGY		1664-3224	FRONTIERS IN IMMUNOLOGY		50	INTEGRATING IMMUNOLOGY AND MICROFLUIDICS FOR SINGLE IMMUNE CELL ANALYSIS
JAMMES FC;MAERKL SJ	JAMMES, FABIEN C.;MAERKL, SEBASTIAN J.	AGLIARI E, 2014, SCI REP-UK, V4, DOI 10.1038/SREP06639;BARATCHI S, 2014, BIOTECHNOL ADV, V32, P333, DOI 10.1016/J.BIOTECHADV.2013.11.008;BONTOUX N, 2008, LAB CHIP, V8, P443, DOI 10.1039/B716543A;BOUSSOMMIER-CALLEJA A, 2016, TRENDS CANCER, V2, P6, DOI 10.1016/J.TRECAN.2015.12.003;CHATTOPADHYAY PK, 2014, NAT IMMUNOL, V15, P128, DOI 10.1038/NI.2796;CHEN HD, 2019, CELL MOL IMMUNOL, V16, P242, DOI 10.…	THE IMMUNE SYSTEM IS A COMPLEX NETWORK OF SPECIALIZED CELLS THAT WORK IN CONCERT TO PROTECT AGAINST INVADING PATHOGENS AND TISSUE DAMAGE. IMBALANCES IN THIS NETWORK OFTEN RESULT IN EXCESSIVE OR ABSENT IMMUNE RESPONSES LEADING TO ALLERGIES, AUTOIMMUNE DISEASES, AND CANCER. MANY OF THE MECHANISMS AND THEIR REGULATION REMAIN POORLY UNDERSTOOD. IMMUNE CELLS ARE HIGHLY DIVERSE, AND AN IMMUNE RESPONSE …	45		ECOLE POLYTECH FED LAUSANNE, SCH ENGN, INST BIOENGN, LAUSANNE, SWITZERLAND.;	SWISS FEDERAL INSTITUTES OF TECHNOLOGY DOMAIN; ECOLE POLYTECHNIQUE FEDERALE DE LAUSANNE		2025-03-28		10.1038/s41378-020-0140-8	REVIEW				SEBASTIAN.MAERKL@EPFL.CH			ISREC FOUNDATION; BILTEMA FOUNDATION	THIS WORK WAS SUPPORTED IN PART BY THE ISREC FOUNDATION, THANKS TO A DONATION FROM THE BILTEMA FOUNDATION.	MQ0VO			SECRETING CELLS; WHOLE-BLOOD; LABEL-FREE; SEPARATION; CHIP; ACTIVATION; RESPONSES; SYSTEMS; QUANTIFICATION; HETEROGENEITY	1	MICROSYST NANOENG	MICROSYST. NANOENG.	ENGLISH	101	GREEN SUBMITTED, GOLD, GREEN PUBLISHED	MAERKL, SEBASTIAN J./0000-0003-1917-5268; JAMMES, FABIEN/0000-0002-8349-7694	CAMPUS, 4 CRINAN ST, LONDON, N1 9XW, ENGLAND	JUL 13	14	LONDON	34567657		J	SPRINGERNATURE	2020	MAERKL, SEBASTIAN/C-5438-2008	MAERKL, SJ (通讯作者)，ECOLE POLYTECH FED LAUSANNE, SCH ENGN, INST BIOENGN, LAUSANNE, SWITZERLAND.	SCIENCE & TECHNOLOGY - OTHER TOPICS; INSTRUMENTS & INSTRUMENTATION		2055-7434	MICROSYSTEMS & NANOENGINEERING		48	HOW SINGLE-CELL IMMUNOLOGY IS BENEFITING FROM MICROFLUIDIC TECHNOLOGIES
CHUAH S;CHEW V	CHUAH, SAMUEL;CHEW, VALERIE	ALIZADEH AA, 2000, NATURE, V403, P503, DOI 10.1038/35000501;ANGELO M, 2014, NAT MED, V20, P436, DOI 10.1038/NM.3488;AZIZI E, 2018, CELL, V174, P1293, DOI 10.1016/J.CELL.2018.05.060;BARLOGIE B, 1983, CANCER RES, V43, P3982;BARNES TA, 2017, BRIT J CANCER, V117, P451, DOI 10.1038/BJC.2017.220;BARON M, 2016, CELL SYST, V3, P346, DOI 10.1016/J.CELS.2016.08.011;BEATTY GL, 2015, CLIN CANCER RES, V21, P6…	IMMUNOTHERAPY IS A RAPIDLY GROWING FIELD FOR CANCER TREATMENT. IN CONTRAST TO CONVENTIONAL CANCER THERAPIES, IMMUNOTHERAPEUTIC STRATEGIES FOCUS ON REACTIVATING THE IMMUNE SYSTEM TO MOUNT AN ANTITUMOR RESPONSE. DESPITE THE ENCOURAGING OUTCOME IN CLINICAL TRIALS, A LARGE PROPORTION OF PATIENTS STILL DO NOT RESPOND TO TREATMENT AND MANY EXPERIENCE DIFFERENT DEGREES OF IMMUNE-RELATED ADVERSE EVENTS. …	E000363		SINGHLTH DUKENUS ACAD MED CTR, TRANSLAT IMMUNOL INST TII, SINGAPORE, SINGAPORE.;			2025-03-28	IMMUNOLOGY; TUMORS; FUNCTIONAL IMAGING; GENETICS; ONCOLOGY	10.1136/jitc-2019-000363	REVIEW			2051-1426	VALERIE.CHEW.S.P@SINGHEALTH.COM.SG			NATIONAL MEDICAL RESEARCH COUNCIL (NMRC), SINGAPORE [TCR15JUN006, CIRG16MAY048, CSAS16NOV006, CSASI17MAY003, LCG17MAY003]	THIS WORK WAS SUPPORTED BY THE NATIONAL MEDICAL RESEARCH COUNCIL (NMRC), SINGAPORE (REF NUMBERS: TCR15JUN006, CIRG16MAY048, CSAS16NOV006, CSASI17MAY003 AND LCG17MAY003).	OV6UB			SINGLE-CELL ANALYSIS; SUBCELLULAR RESOLUTION; TUMOR MICROENVIRONMENT; GENE-EXPRESSION; TISSUE SAMPLES; T-CELLS; RNA; LANDSCAPE; CYTOMETRY; CHROMATIN	1	J IMMUNOTHER CANCER	J. IMMUNOTHER. CANCER	ENGLISH	62	GREEN PUBLISHED, GOLD	CHUAH, SAMUEL/0000-0002-7509-5126; CHEW, VALERIE/0000-0002-5617-0936	BRITISH MED ASSOC HOUSE, TAVISTOCK SQUARE, LONDON WC1H 9JR, ENGLAND	FEB	10	LONDON	32034066		J	BMJ PUBLISHING GROUP	2020	CHEW, VALERIE/LPP-3623-2024; CHEW, VALERIE/S-8793-2016	CHEW, V (通讯作者)，SINGHLTH DUKENUS ACAD MED CTR, TRANSLAT IMMUNOL INST TII, SINGAPORE, SINGAPORE.	ONCOLOGY; IMMUNOLOGY			JOURNAL FOR IMMUNOTHERAPY OF CANCER		48	HIGH-DIMENSIONAL IMMUNE-PROFILING IN CANCER: IMPLICATIONS FOR IMMUNOTHERAPY
ZHANG J;TAVAKOLI H;MA L;LI XC;HAN LC;LI XJ	ZHANG, JIE;TAVAKOLI, HAMED;MA, LEI;LI, XIAOCHUN;HAN, LICHUN;LI, XIUJUN	AGLIARI E, 2014, SCI REP-UK, V4, DOI 10.1038/SREP06639;AGUILAR-CAZARES D, 2019, FRONT ONCOL, V9, DOI 10.3389/FONC.2019.01399;AKINLEYE A, 2019, J HEMATOL ONCOL, V12, DOI 10.1186/S13045-019-0779-5;AL-SAMADI A, 2019, EXP CELL RES, V383, DOI 10.1016/J.YEXCR.2019.111508;ANASSI ENOCK, 2011, P T, V36, P197;ANDO Y, 2021, CELLS-BASEL, V10, DOI 10.3390/CELLS10092201;ANDO Y, 2021, ACTA BIOMATER, V132, P345,…	CANCER IMMUNOTHERAPY HAS ACHIEVED REMARKABLE SUCCESS OVER THE PAST DECADE BY MODULATING PATIENTS' OWN IMMUNE SYSTEMS AND UNLEASHING PRE-EXISTING IMMUNITY. HOWEVER, ONLY A MINORITY OF CANCER PATIENTS ACROSS DIFFERENT CANCER TYPES ARE ABLE TO BENEFIT FROM IMMUNOTHERAPY TREATMENT; MOREOVER, AMONG THOSE SMALL PORTIONS OF PATIENTS WITH RESPONSE, INTRINSIC AND ACQUIRED RESISTANCE REMAINS A PERSISTENT C…	114365		BEIJING UNIV CHINESE MED, SCH LIFE SCI, BEIJING 100029, PEOPLES R CHINA.; UNIV TEXAS EL PASO, DEPT CHEM & BIOCHEM, 500 UNIV AVE, EL PASO, TX 79968 USA.; TAIYUAN UNIV TECHNOL, COLL BIOMED ENGN, TAIYUAN 030024, PEOPLES R CHINA.; XIAN DAXING HOSP, XIAN 710016, PEOPLES R CHINA.; UNIV TEXAS EL PASO, BORDER BIOMED RES CTR FORENS SCI & ENVIRONM SCI &, 500 WEST UNIV AVE, EL PASO, TX 79968 USA.;	BEIJING UNIVERSITY OF CHINESE MEDICINE; UNIVERSITY OF TEXAS SYSTEM; UNIVERSITY OF TEXAS EL PASO; TAIYUAN UNIVERSITY OF TECHNOLOGY; UNIVERSITY OF TEXAS SYSTEM; UNIVERSITY OF TEXAS EL PASO		2025-03-28	TUMOR MICROENVIRONMENT; IMMUNOTHERAPY; TUMOR ORGANOID-ON-A-CHIP; MICROFLUIDIC DEVICES; PERSONALIZED THERAPY	10.1016/j.addr.2022.114365	REVIEW	JUN 2022		1872-8294	XLI4@UTEP.EDU			NATIONAL NATURAL SCIENCE FOUNDATION OF CHINA [82004220]; FUNDAMENTAL RESEARCH FUNDS FOR THE CENTRAL UNIVERSITIES [2020-JYB-XJSJJ-025]; U.S. CANCER PREVENTION AND RESEARCH INSTITUTE OF TEXAS (CPRIT) [RP210165]; NATIONAL INSTITUTE OF ALLERGY AND INFECTIOUS DISEASE OF THE NIH [R21AI107415]; U.S. NSF [IIP2122712, IIP2052347, IIP1953841]; PHILADELPHIA FOUNDATION; U.S. NIH/NIGMS [SC2GM105584]; NIH/NIMH…	WE WOULD LIKE TO ACKNOWLEDGE THE FINANCIAL SUPPORT FROM THE NATIONAL NATURAL SCIENCE FOUNDATION OF CHINA (82004220) , THE FUNDAMENTAL RESEARCH FUNDS FOR THE CENTRAL UNIVERSITIES (2020-JYB-XJSJJ-025) , THE U.S. CANCER PREVENTION AND RESEARCH INSTITUTE OF TEXAS (CPRIT. RP210165) , NATIONAL INSTITUTE OF ALLERGY AND INFECTIOUS DISEASE OF THE NIH (R21AI107415) , THE U.S. NSF (IIP2122712, IIP2052347, A…	2O0VH			IMMUNE CHECKPOINT BLOCKADE; SINGLE-CELL ANALYSIS; MICROFLUIDIC PLATFORM; PD-1 BLOCKADE; LYMPH-NODE; CROSS-TALK; CANCER; MODEL; RESISTANCE; SYSTEM		ADV DRUG DELIVER REV	ADV. DRUG DELIV. REV.	ENGLISH	247	BRONZE	MA, LEI/0000-0002-8555-5085	RADARWEG 29, 1043 NX AMSTERDAM, NETHERLANDS	AUG	25	AMSTERDAM	35667465		J	ELSEVIER	2022	MA, LEI/IQV-8716-2023; LI, XIUJUN/C-5707-2012; LI, BOTIAN/JAX-2570-2023	LI, XJ (通讯作者)，UNIV TEXAS EL PASO, DEPT CHEM & BIOCHEM, 500 UNIV AVE, EL PASO, TX 79968 USA.	PHARMACOLOGY & PHARMACY		0169-409X	ADVANCED DRUG DELIVERY REVIEWS		47	IMMUNOTHERAPY DISCOVERY ON TUMOR ORGANOID-ON-A-CHIP PLATFORMS THAT RECAPITULATE THE TUMOR MICROENVIRONMENT
LI XY;SHEN Y;ZHANG L;GUO X;WU J	LI, XIN-YUE;SHEN, YUE;ZHANG, LI;GUO, XIAO;WU, JIAN	AHMADZADEH M, 2009, BLOOD, V114, P1537, DOI 10.1182/BLOOD-2008-12-195792;AHN JC, 2021, HEPATOLOGY, V73, P422, DOI 10.1002/HEP.31165;ANDREWS TS, 2021, NAT PROTOC, V16, P1, DOI 10.1038/S41596-020-00409-W;BARTOSCHEK M, 2018, NAT COMMUN, V9, DOI 10.1038/S41467-018-07582-3;BECHT E, 2019, NAT BIOTECHNOL, V37, P38, DOI 10.1038/NBT.4314;BLANK CU, 2019, NAT REV IMMUNOL, V19, P665, DOI 10.1038/S41577-019-0…	UNSATISFIED CLINICAL OUTCOME DRIVES TO BETTER UNDERSTAND HEPATIC CARCINOGENESIS, MICROENVIRONMENT AND ESCAPE OF IMMUNE SURVEILLANCE IN HEPATOCELLULAR CARCINOMA (HCC). SINGLE CELL RNA SEQUENCING (SCRNA-SEQ) HAS GENERATED ENORMOUS DATA TO PINPOINT PATHOPHYSIOLOGIC ALTERATIONS IN TUMOR MICROENVIRONMENT (TME) OR TRACE LINEAGE DEVELOPMENT IN CANCER STEM CELLS (CSCS), CIRCULATING TUMOR CELLS (CTCS), AN…	188720		FUDAN UNIV, SCH BASIC MED SCI, DEPT MED MICROBIOL & PARASITOL, MOE NHC CAMS KEY LAB MED MOL VIROL,SHANGHAI MED C, SHANGHAI 200032, PEOPLES R CHINA.; FUDAN UNIV, DEPT GASTROENTEROL & HEPATOL, ZHONGSHAN HOSP, SHANGHAI 200032, PEOPLES R CHINA.; FUDAN UNIV, SHANGHAI INST LIVER DIS, SHANGHAI MED COLL, SHANGHAI 200032, PEOPLES R CHINA.; FUDAN UNIV, SCH BASIC MED SCI, PATHOGEN RES CORE FACIL, SHANGHAI 2…	FUDAN UNIVERSITY; FUDAN UNIVERSITY; FUDAN UNIVERSITY; FUDAN UNIVERSITY		2025-03-28	SINGLE CELL RNA SEQUENCING; HEPATOCELLULAR CARCINOMA; TUMOR MICROENVIRONMENT; T CELL EXHAUST; CANCER STEM CELL; TUMOR-ASSOCIATED MACROPHAGE	10.1016/j.bbcan.2022.188720	REVIEW			1879-2561	JIAN.WU@FUDAN.EDU.CN			NATIONAL NATURAL SCIENCE FOUNDATION OF CHINA [81572356, 81871997, 82170624]; NATIONAL KEY R&D PROGRAM OF CHINA [2016YFE0107400]	FUNDING SUPPORT THIS WORK WAS SUPPORTED BY THE NATIONAL NATURAL SCIENCE FOUNDATION OF CHINA (GRANT NUMBERS 81572356, 81871997 AND 82170624) AND THE NATIONAL KEY R&D PROGRAM OF CHINA (GRANT NUMBER 2016YFE0107400) TO J.W.	0V1HN			CIRCULATING TUMOR-CELLS; T-CELLS; HETEROGENEITY; LANDSCAPE; MACROPHAGES; ACTIVATION; ECOSYSTEM; IMMUNITY; SUBSETS; BIOLOGY	3	BBA-REV CANCER	BIOCHIM. BIOPHYS. ACTA-REV. CANCER	ENGLISH	104		LI, XINYUE/0009-0009-2791-8771; WU, JIAN/0000-0001-9933-7364	RADARWEG 29, 1043 NX AMSTERDAM, NETHERLANDS	JAN	12	AMSTERDAM	35304295		J	ELSEVIER	2022	SHEN, YUE/JHS-7510-2023	WU, J (通讯作者)，FUDAN UNIV, SCH BASIC MED SCI, DEPT MED MICROBIOL & PARASITOL, KEY LAB MOL VIROL, 138 YIXUE YUAN RD,POB 228, SHANGHAI 200032, PEOPLES R CHINA.	BIOCHEMISTRY & MOLECULAR BIOLOGY; BIOPHYSICS; ONCOLOGY		0304-419X	BIOCHIMICA ET BIOPHYSICA ACTA-REVIEWS ON CANCER		47	UNDERSTANDING INITIATION AND PROGRESSION OF HEPATOCELLULAR CARCINOMA THROUGH SINGLE CELL SEQUENCING
CRAIG M;JENNER AL;NAMGUNG B;LEE LP;GOLDMAN A	CRAIG, MORGAN;JENNER, ADRIANNE L.;NAMGUNG, BUMSEOK;LEE, LUKE P.;GOLDMAN, AARON	AKBARZADEH A, 2013, NANOSCALE RES LETT, V8, DOI 10.1186/1556-276X-8-102;ALI MRK, 2016, BIOMATERIALS, V102, P1, DOI 10.1016/J.BIOMATERIALS.2016.06.017;ALMENDRO V, 2013, ANNU REV PATHOL-MECH, V8, P277, DOI 10.1146/ANNUREV-PATHOL-020712-163923;ALTROCK PM, 2015, NAT REV CANCER, V15, P730, DOI 10.1038/NRC4029;ALVAREZ-ARENAS A, 2019, SCI REP-UK, V9, DOI 10.1038/S41598-019-45863-Z;ANDERSON ARA, 2008, NA…	DRUG RESISTANCE HAS PROFOUNDLY LIMITED THE SUCCESS OF CANCER TREATMENT, DRIVING RELAPSE, METASTASIS, AND MORTALITY. NEARLY ALL ANTICANCER DRUGS AND EVEN NOVEL IMMUNOTHERAPIES, WHICH RECALIBRATE THE IMMUNE SYSTEM FOR TUMOR RECOGNITION AND DESTRUCTION, HAVE SUCCUMBED TO RESISTANCE DEVELOPMENT. ENGINEERS HAVE EMERGED ACROSS MECHANICAL, PHYSICAL, CHEMICAL, MATHEMATICAL, AND BIOLOGICAL DISCIPLINES TO …		3352	UNIV MONTREAL, DEPT MATH & STAT, MONTREAL, PQ H3C 3J7, CANADA.; ST JUSTINE UNIV HOSP, RES CTR, MONTREAL, PQ H3S 2G4, CANADA.; BRIGHAM & WOMENS HOSP, DIV ENGN MED, 75 FRANCIS ST, BOSTON, MA 02115 USA.; HARVARD MED SCH, DEPT MED, BOSTON, MA 02139 USA.;	UNIVERSITE DE MONTREAL; UNIVERSITE DE MONTREAL; HARVARD UNIVERSITY; HARVARD UNIVERSITY MEDICAL AFFILIATES; BRIGHAM & WOMEN'S HOSPITAL; HARVARD UNIVERSITY; HARVARD MEDICAL SCHOOL		2025-03-28		10.1021/acs.chemrev.0c00356	REVIEW			1520-6890	AGOLDMAN@BWH.HARVARD.EDU	3389		BREAST CANCER ALLIANCE YOUNG INVESTIGATOR AWARD; NATURAL SCIENCE AND ENGINEERING RESEARCH COUNCIL (NSERC) OF CANADA [RGPIN-2018-04546]; FONDS DE RECHERCHE DU QUEBEC-SANTE INTERNATIONAL POSTDOCTORAL FELLOWSHIP; CENTRE FOR APPLIED MATHEMATICS IN BIOSCIENCES AND MEDICINE (CAMBAM); NSERC [RGPIN-2018-04546]	A.G. WAS FUNDED BY A BREAST CANCER ALLIANCE YOUNG INVESTIGATOR AWARD. M.C. WAS FUNDED BY A NATURAL SCIENCE AND ENGINEERING RESEARCH COUNCIL (NSERC) OF CANADA DISCOVERY AWARD RGPIN-2018-04546. A.J. WAS FUNDED BY A FONDS DE RECHERCHE DU QUEBEC-SANTE INTERNATIONAL POSTDOCTORAL FELLOWSHIP, CENTRE FOR APPLIED MATHEMATICS IN BIOSCIENCES AND MEDICINE (CAMBAM), AND NSERC DISCOVERY AWARD RGPIN-2018-04546.…	RF3SF			SINGLE-CELL ANALYSIS; GROWTH-FACTOR-BETA; PHOTODYNAMIC THERAPY; TUMOR HETEROGENEITY; ACQUIRED-RESISTANCE; CHECKPOINT BLOCKADE; MULTIDRUG-RESISTANCE; CISPLATIN RESISTANCE; PHOTOTHERMAL THERAPY; MOLECULAR EVOLUTION	6	CHEM REV	CHEM. REV.	ENGLISH	332		JENNER, ADRIANNE/0000-0001-9103-7092; CRAIG, MORGAN/0000-0003-4852-4770	1155 16TH ST, NW, WASHINGTON, DC 20036 USA	MAR 24	38	WASHINGTON	33152247		J	AMER CHEMICAL SOC	2021	JENNER, ADRIANNE/ABE-4991-2021; LEE, LUKE/AAN-6695-2021	GOLDMAN, A (通讯作者)，BRIGHAM & WOMENS HOSP, DIV ENGN MED, 75 FRANCIS ST, BOSTON, MA 02115 USA.; GOLDMAN, A (通讯作者)，HARVARD MED SCH, DEPT MED, BOSTON, MA 02139 USA.	CHEMISTRY		0009-2665	CHEMICAL REVIEWS		46	ENGINEERING IN MEDICINE TO ADDRESS THE CHALLENGE OF CANCER DRUG RESISTANCE: FROM MICRO- AND NANOTECHNOLOGIES TO COMPUTATIONAL AND MATHEMATICAL MODELING
OCHOCKA N;KAMINSKA B	OCHOCKA, NATALIA;KAMINSKA, BOZENA	AGUZZI A, 2013, SCIENCE, V339, P156, DOI 10.1126/SCIENCE.1227901;AJAMI B, 2018, NAT NEUROSCI, V21, P541, DOI 10.1038/S41593-018-0100-X;AJAMI B, 2011, NAT NEUROSCI, V14, P1142, DOI 10.1038/NN.2887;AMANKULOR NM, 2017, GENE DEV, V31, P774, DOI 10.1101/GAD.294991.116;ANDREWS TS, 2018, MOL ASPECTS MED, V59, P114, DOI 10.1016/J.MAM.2017.07.002;ASKEW K, 2017, CELL REP, V18, P391, DOI 10.1016/J.CELREP.20…	MICROGLIA ARE THE RESIDENT IMMUNE CELLS OF THE CENTRAL NERVOUS SYSTEM (CNS) THAT HAVE DISTINCT ONTOGENY FROM OTHER TISSUE MACROPHAGES AND PLAY A PIVOTAL ROLE IN HEALTH AND DISEASE. MICROGLIA RAPIDLY REACT TO THE CHANGES IN THEIR MICROENVIRONMENT. THIS PLASTICITY IS ATTRIBUTED TO THE ABILITY OF MICROGLIA TO ADAPT A CONTEXT-SPECIFIC PHENOTYPE. NUMEROUS GENE EXPRESSION PROFILING STUDIES OF IMMUNOSOR…	3027		POLISH ACAD SCI, LAB MOL NEUROBIOL, NENCKI INST EXPT BIOL, PL-02093 WARSAW, POLAND.;	POLISH ACADEMY OF SCIENCES; NENCKI INSTITUTE OF EXPERIMENTAL BIOLOGY OF THE POLISH ACADEMY OF SCIENCES		2025-03-28	MICROGLIA HETEROGENEITY; DISEASE-ASSOCIATED MICROGLIA; MALIGNANT GLIOMAS; GLIOMA ASSOCIATED MICROGLIA; MACROPHAGES; SINGLE-CELL RNA SEQUENCING; MASS CYTOMETRY	10.3390/ijms22063027	REVIEW			1422-0067	N.OCHOCKA@NENCKI.EDU.PL; B.KAMINSKA@NENCKI.EDU.PL			NATIONAL SCIENCE CENTER [2017/27/B/NZ3/01605]	THE STUDIES WERE FUNDED BY THE NATIONAL SCIENCE CENTER (GRANT 2017/27/B/NZ3/01605).	RV8CF			CENTRAL-NERVOUS-SYSTEM; MACROPHAGE ONTOGENY; HEMATOPOIETIC-CELLS; RESIDENT MICROGLIA; LANGERHANS CELLS; ANALYSIS REVEALS; ADULT; MOUSE; HETEROGENEITY; GLIOBLASTOMA	6	INT J MOL SCI	INT. J. MOL. SCI.	ENGLISH	120	GOLD, GREEN PUBLISHED	KAMINSKA, BOZENA/0000-0002-2642-4616	ST ALBAN-ANLAGE 66, CH-4052 BASEL, SWITZERLAND	MAR	24	BASEL	33809675		J	MDPI	2021	KAMINSKA, BOZENA/B-2915-2014; OCHOCKA, NATALIA/AAV-1357-2021; KAMINSKA, BOZENA/H-4592-2011	KAMINSKA, B (通讯作者)，POLISH ACAD SCI, LAB MOL NEUROBIOL, NENCKI INST EXPT BIOL, PL-02093 WARSAW, POLAND.	BIOCHEMISTRY & MOLECULAR BIOLOGY; CHEMISTRY			INTERNATIONAL JOURNAL OF MOLECULAR SCIENCES		46	MICROGLIA DIVERSITY IN HEALTHY AND DISEASED BRAIN: INSIGHTS FROM SINGLE-CELL OMICS
STEWART BJ;FERDINAND JR;CLATWORTHY MR	STEWART, BENJAMIN J.;FERDINAND, JOHN R.;CLATWORTHY, MENNA R.	A-GONZALEZ N, 2017, J EXP MED, V214, P1281, DOI 10.1084/JEM.20161375;ADAM M, 2017, DEVELOPMENT, V144, P3625, DOI 10.1242/DEV.151142;ANDERS HJ, 2014, J AM SOC NEPHROL, V25, P1387, DOI 10.1681/ASN.2014010117;ARAZI A, 2019, NAT IMMUNOL, V20, P902, DOI 10.1038/S41590-019-0398-X;ARDLIE KG, 2015, SCIENCE, V348, P648, DOI 10.1126/SCIENCE.1262110;BACCALA R, 2009, NAT REV RHEUMATOL, V5, P448, DOI 10.1038/…	ADVANCES IN SINGLE-CELL TECHNOLOGIES ARE TRANSFORMING OUR UNDERSTANDING OF CELLULAR IDENTITY. FOR INSTANCE, THE APPLICATION OF SINGLE-CELL RNA SEQUENCING AND MASS CYTOMETRY TECHNOLOGIES TO THE STUDY OF IMMUNE CELL POPULATIONS IN BLOOD, SECONDARY LYMPHOID ORGANS AND THE RENAL TRACT IS HELPING RESEARCHERS TO MAP THE COMPLEX IMMUNE LANDSCAPE WITHIN THE KIDNEY, DEFINE CELL ONTOGENY AND UNDERSTAND THE…		112	UNIV CAMBRIDGE, MOL IMMUN UNIT, DEPT MED, CAMBRIDGE, ENGLAND.; WELLCOME SANGER INST, CELLULAR GENET, CAMBRIDGE, ENGLAND.; CAMBRIDGE NIHR BIOMED RES CTR, CAMBRIDGE, ENGLAND.;	UNIVERSITY OF CAMBRIDGE; WELLCOME TRUST SANGER INSTITUTE		2025-03-28		10.1038/s41581-019-0227-3	REVIEW			1759-507X	MRC38@CAM.AC.UK	128		WELLCOME TRUST CLINICAL TRAINING FELLOWSHIP; MRC [MR/M003868/1, MR/N024907/1] FUNDING SOURCE: UKRI; SPF [MR/S035842/1] FUNDING SOURCE: UKRI	B.J.S. IS SUPPORTED BY A WELLCOME TRUST CLINICAL TRAINING FELLOWSHIP (216366/Z/19/Z), AND A CANCER RESEARCH UK PREDOCTORAL BURSARY (A25230). J.R.F. IS SUPPORTED BY THE NIHR CAMBRIDGE BLOOD AND TRANSPLANT RESEARCH UNIT IN ORGAN DONATION. M.R.C. IS SUPPORTED BY THE NATIONAL INSTITUTE OF HEALTH RESEARCH (NIHR) CAMBRIDGE BIOMEDICAL RESEARCH CENTRE, BY A CHAN-ZUCKERBERG INITIATIVE HUMAN CELL ATLAS TEC…	KF4EB			RNA-SEQ; CLONALITY INFERENCE; DENDRITIC CELLS; STROMAL CELLS; INNATE; KIDNEY; MACROPHAGES; EXPRESSION; REVEALS; GENOME	2	NAT REV NEPHROL	NAT. REV. NEPHROL.	ENGLISH	110		STEWART, BENJAMIN J/0000-0003-4522-0085; FERDINAND, JOHN ROBERT/0000-0003-0936-0128; CLATWORTHY, MENNA/0000-0002-3340-9828	HEIDELBERGER PLATZ 3, BERLIN, 14197, GERMANY	FEB	17	BERLIN	31831877		J	NATURE RESEARCH	2020		CLATWORTHY, MR (通讯作者)，UNIV CAMBRIDGE, MOL IMMUN UNIT, DEPT MED, CAMBRIDGE, ENGLAND.; CLATWORTHY, MR (通讯作者)，WELLCOME SANGER INST, CELLULAR GENET, CAMBRIDGE, ENGLAND.; CLATWORTHY, MR (通讯作者)，CAMBRIDGE NIHR BIOMED RES CTR, CAMBRIDGE, ENGLAND.	UROLOGY & NEPHROLOGY		1759-5061	NATURE REVIEWS NEPHROLOGY		45	USING SINGLE-CELL TECHNOLOGIES TO MAP THE HUMAN IMMUNE SYSTEM -IMPLICATIONS FOR NEPHROLOGY
VALDES-MORA F;HANDLER K;LAW AMK;SALOMON R;OAKES SR;ORMANDY CJ;GALLEGO-ORTEGA D	VALDES-MORA, FATIMA;HANDLER, KRISTINA;LAW, ANDREW M. K.;SALOMON, ROBERT;OAKES, SAMANTHA R.;ORMANDY, CHRISTOPHER J.;GALLEGO-ORTEGA, DAVID	ANONYMOUS, 2012, CANCER DISCOV, V2, P1068, DOI 10.1158/2159-8290.CD-NB2012-129;ANONYMOUS, 2015, NAT MED, V21, P99, DOI 10.1038/NM.3801;ARAS S, 2017, BRIT J CANCER, V117, P1583, DOI 10.1038/BJC.2017.356;AZIZI E, 2018, CELL, V174, P1293, DOI 10.1016/J.CELL.2018.05.060;BAILEY SR, 2014, FRONT IMMUNOL, V5, DOI 10.3389/FIMMU.2014.00276;BARAN-GALE J, 2018, BRIEF FUNCT GENOMICS, V17, P233, DOI 10.1093/BF…	CANCER IS A HETEROGENEOUS AND COMPLEX DISEASE. TUMORS ARE FORMED BY CANCER CELLS AND A MYRIAD OF NON-CANCEROUS CELL TYPES THAT TOGETHER WITH THE EXTRACELLULAR MATRIX FORM THE TUMOR MICROENVIRONMENT. THESE CANCER-ASSOCIATED CELLS AND COMPONENTS CONTRIBUTE TO SHAPE THE PROGRESSION OF CANCER AND ARE DEEPLY INVOLVED IN PATIENT OUTCOME. THE IMMUNE SYSTEM IS AN ESSENTIAL PART OF THE TUMOR MICROENVIRONM…	2582		GARVAN INST MED RES, GENOM & EPIGENET DIV, DARLINGHURST, NSW, AUSTRALIA.; UNIV NEW SOUTH WALES, FAC MED, ST VINCENT CLIN SCH, SYDNEY, NSW, AUSTRALIA.; GARVAN INST MED RES, KINGHORN CANC CTR, DARLINGHURST, NSW, AUSTRALIA.; GARVAN INST MED RES, GARVAN WEIZMANN CTR CELLULAR GENOM, DARLINGHURST, NSW, AUSTRALIA.;	GARVAN INSTITUTE OF MEDICAL RESEARCH; UNIVERSITY OF NEW SOUTH WALES SYDNEY; GARVAN INSTITUTE OF MEDICAL RESEARCH; THE KINGHORN CANCER CENTRE; GARVAN INSTITUTE OF MEDICAL RESEARCH		2025-03-28	SCRNA-SEQ; TUMOR IMMUNOLOGY; MDSCS; TUMOR HETEROGENEITY; STROMA; SINGLE-CELL TRANSCRIPTOMICS	10.3389/fimmu.2018.02582	REVIEW				F.VALDESMORA@GARVAN.ORG.AU; D.GALLEGO@GARVAN.ORG.AU			NATIONAL BREAST CANCER FOUNDATION [PF-11-13]; CANCER INSTITUTE NSW CAREER DEVELOPMENT FELLOWSHIP [DG00625, RG 18-03]; INTERNATIONAL SOCIETY FOR THE ADVANCEMENT OF CYTOMETRY SRL EL PROGRAM	FV-M IS SUPPORTED BY A POSTDOCTORAL FELLOWSHIP FROM THE NATIONAL BREAST CANCER FOUNDATION (PF-11-13). DG-O IS SUPPORTED BY A CANCER INSTITUTE NSW CAREER DEVELOPMENT FELLOWSHIP (DG00625 AND CANCER COUNCIL NSW RG 18-03). RS RECEIVES SUPPORT FROM THE INTERNATIONAL SOCIETY FOR THE ADVANCEMENT OF CYTOMETRY SRL EL PROGRAM.	HA0CV			REGULATORY T-CELLS; TUMOR-ASSOCIATED MACROPHAGES; INFILTRATING IMMUNE CELLS; HUMAN DENDRITIC CELLS; RNA-SEQ; SUPPRESSOR-CELLS; MYELOID CELLS; CHRONIC INFLAMMATION; MOLECULAR SUBTYPES; NK CELLS		FRONT IMMUNOL	FRONT. IMMUNOL.	ENGLISH	203	GREEN PUBLISHED, GOLD	SALOMON, ROBERT/0000-0003-4504-2901; ORMANDY, CHRISTOPHER/0000-0002-2504-7919; GALLEGO ORTEGA, DAVID/0000-0002-2347-7835; OAKES, SAMANTHA/0000-0003-1838-2310; VALDES-MORA, FATIMA/0000-0001-7490-0114; HANDLER, KRISTINA/0000-0001-8952-6487	AVENUE DU TRIBUNAL FEDERAL 34, LAUSANNE, CH-1015, SWITZERLAND	NOV 12	30	LAUSANNE	30483257		J	FRONTIERS MEDIA SA	2018	ORMANDY, CHRIS/G-4165-2014; MORA, FATIMA/AAB-9728-2021; GALLEGO-ORTEGA, DAVID/AAK-9067-2020; SALOMON, ROBERT/K-8448-2019; SALOMON, ROBERT/LQJ-0254-2024	VALDES-MORA, F (通讯作者)，GARVAN INST MED RES, GENOM & EPIGENET DIV, DARLINGHURST, NSW, AUSTRALIA.; VALDES-MORA, F; GALLEGO-ORTEGA, D (通讯作者)，UNIV NEW SOUTH WALES, FAC MED, ST VINCENT CLIN SCH, SYDNEY, NSW, AUSTRALIA.; GALLEGO-ORTEGA, D (通讯作者)，GARVAN INST MED RES, KINGHORN CANC CTR, DARLINGHURST, NSW, AUSTRALIA.	IMMUNOLOGY		1664-3224	FRONTIERS IN IMMUNOLOGY		45	SINGLE-CELL TRANSCRIPTOMICS IN CANCER IMMUNOBIOLOGY: THE FUTURE OF PRECISION ONCOLOGY
WU BC;SODJI QH;OYELERE AK	WU, BOCHENG;SODJI, QUAOVI H.;OYELERE, ADEGBOYEGA K.	ADCOCK IM, 2007, BRIT J PHARMACOL, V150, P829, DOI 10.1038/SJ.BJP.0707166;AGHAI ZH, 2006, PEDIATR RES, V59, P811, DOI 10.1203/01.PDR.0000219120.92049.B3;AKHURST RJ, 2012, NAT REV DRUG DISCOV, V11, P790, DOI 10.1038/NRD3810;AKL H, 2014, BBA-MOL CELL RES, V1843, P2240, DOI 10.1016/J.BBAMCR.2014.04.017;ANDERTON MJ, 2011, TOXICOL PATHOL, V39, P916, DOI 10.1177/0192623311416259;ANNES JP, 2004, J CELL …	SIMPLE SUMMARY: INFLAMMATION IS LIKE THE PROVERBIAL DOUBLE-EDGED SWORD. CONTROLLED SHORT-TERM INFLAMMATION COULD BE A PROTECTIVE RESPONSE WHILE UNCONTROLLED INFLAMMATION SUSTAINS MULTIPLE DISEASE TYPES, INCLUDING SEVERAL CHRONIC DISEASES AND CANCERS. THE AIM OF THIS REVIEW ARTICLE WAS TO PROVIDE AN IN-DEPTH ANALYSIS OF THE RELATIONSHIPS AND DISTINCTIONS BETWEEN UNCONTROLLED INFLAMMATION, FIBROSIS…	552		GEORGIA INST TECHNOL, SCH CHEM & BIOCHEM, ATLANTA, GA 30332 USA.; STANFORD UNIV, DEPT RADIAT ONCOL, STANFORD, CA 94305 USA.; GEORGIA INST TECHNOL, PARKER H PETIT INST BIOENGN & BIOSCI, ATLANTA, GA 30332 USA.;	UNIVERSITY SYSTEM OF GEORGIA; GEORGIA INSTITUTE OF TECHNOLOGY; STANFORD UNIVERSITY; UNIVERSITY SYSTEM OF GEORGIA; GEORGIA INSTITUTE OF TECHNOLOGY		2025-03-28	TISSUE INFLAMMATION; FIBROSIS; IDIOPATHIC PULMONARY FIBROSIS; CYSTIC FIBROSIS; HEPATOCIRRHOSIS; INTERSTITIAL LUNG DISEASE; CANCER; HEPATOCELLULAR CARCINOMA; TGF-BETA PATHWAY; NF-KAPPA B PATHWAY; STAT3 PATHWAY; COX; LOX PATHWAY; EPIGENETIC REGULATION; HDACI; IMMUNOTHERAPY; COMBINATIONAL TREATMENT; TISSUE TARGETING; PRODRUG; NANOPARTICLE DELIVERY; STRUCTURE-ACTIVITY RELATIONSHIP STUDY	10.3390/cancers14030552	REVIEW			2072-6694	BOCHENG.WU@GATECH.EDU; QSODJI@STANFORD.EDU; AOYELERE@GATECH.EDU			GEORGIA INSTITUTE OF TECHNOLOGY; NIH [R01 CA252720]; 2020 ATCC INNOVATION CHALLENGE AWARD; KAPLAN FELLOWSHIP FROM THE DEPARTMENT OF RADIATION ONCOLOGY AT STANFORD UNIVERSITY	WE ARE THANKFUL FOR THE SUPPORT FROM THE GEORGIA INSTITUTE OF TECHNOLOGY AND THE NIH, GRANT R01 CA252720 (A.K.O.). B.W. IS A RECIPIENT OF THE 2020 ATCC INNOVATION CHALLENG EAWARD. Q.S. IS SUPPORTED BY THE KAPLAN FELLOWSHIP FROM THE DEPARTMENT OF RADIATION ONCOLOGY AT STANFORD UNIVERSITY.	ZD1LQ			NF-KAPPA-B; GROWTH-FACTOR-BETA; IDIOPATHIC PULMONARY-FIBROSIS; EPITHELIAL-MESENCHYMAL TRANSITION; HISTONE DEACETYLASE INHIBITOR; T-CELL LYMPHOMA; TGF-BETA; CYSTIC-FIBROSIS; LUNG-CANCER; EXTRACELLULAR-MATRIX	3	CANCERS	CANCERS	ENGLISH	297	GREEN PUBLISHED, GOLD	OYELERE, ADEGBOYEGA/0000-0002-2248-9551; SODJI, QUAOVI/0000-0002-9469-1388; WU, BOCHENG/0000-0002-7381-9506	ST ALBAN-ANLAGE 66, CH-4052 BASEL, SWITZERLAND	FEB	37	BASEL	35158821		J	MDPI	2022	WU, BOCHENG/AAS-8821-2021	OYELERE, AK (通讯作者)，GEORGIA INST TECHNOL, SCH CHEM & BIOCHEM, ATLANTA, GA 30332 USA.; OYELERE, AK (通讯作者)，GEORGIA INST TECHNOL, PARKER H PETIT INST BIOENGN & BIOSCI, ATLANTA, GA 30332 USA.	ONCOLOGY			CANCERS		44	INFLAMMATION, FIBROSIS AND CANCER: MECHANISMS, THERAPEUTIC OPTIONS AND CHALLENGES
SRIVASTAVA S;GHOSH S;KAGAN J;MAZURCHUK R	SRIVASTAVA, SUDHIR;GHOSH, SHARMISTHA;KAGAN, JACOB;MAZURCHUK, RICHARD	ADJIRI A, 2017, ONCOL THER, V5, P85, DOI 10.1007/S40487-017-0047-1;AICHLER M, 2015, LAB INVEST, V95, P422, DOI 10.1038/LABINVEST.2014.156;ANGELO M, 2014, NAT MED, V20, P436, DOI 10.1038/NM.3488;BOLLI N, 2014, NAT COMMUN, V5, DOI 10.1038/NCOMMS3997;BONIFACI N, 2010, PLOS ONE, V5, DOI 10.1371/JOURNAL.PONE.0014078;BRAT DJ, 2015, NEW ENGL J MED, V372, P2481, DOI 10.1056/NEJMOA1402121;CAMPBELL JD, 201…	MANY CANCERS EVOLVE FROM BENIGN PRECANCEROUS LESIONS AND HAVE A NATURAL HISTORY OF PROGRESSION THAT PROVIDES A WINDOW OF OPPORTUNITY FOR INTERVENTION. THE BIOLOGICAL MECHANISMS UNDERLYING THIS EVOLUTIONARY TRAJECTORY CAN ONLY BE TRULY UNDERSTOOD THROUGH AN EXTENSIVE CHARACTERIZATION OF THE MOLECULAR, CELLULAR, AND NON-CELLULAR PROPERTIES OF PREMALIGNANT AND MALIGNANT TUMORS, AND MUST ALSO RECOGNI…		523	NCI, DIV CANC PREVENT, NIH, BETHESDA, MD 20892 USA.;	NATIONAL INSTITUTES OF HEALTH (NIH) - USA; NIH NATIONAL CANCER INSTITUTE (NCI)		2025-03-28		10.1016/j.trecan.2018.06.007	REVIEW			2405-8033	SRIVASTS@MAIL.NIH.GOV	536				GO5VU			IMAGING MASS-SPECTROMETRY; SINGLE-CELL ANALYSIS; GENE-EXPRESSION; BARRETTS-ESOPHAGUS; GENOMIC ANALYSIS; BREAST-CANCER; LUNG-CANCER; MUTATIONS; EVOLUTION; THERAPY	8	TRENDS CANCER	TRENDS CANCER	ENGLISH	56		LEE, JERRY/0000-0003-1515-0952	50 HAMPSHIRE ST, FLOOR 5, CAMBRIDGE, MA 02139 USA	AUG	14	CAMBRIDGE	30064661		J	CELL PRESS	2018	LEE, JERRY/A-3189-2008	SRIVASTAVA, S (通讯作者)，NCI, DIV CANC PREVENT, NIH, BETHESDA, MD 20892 USA.	ONCOLOGY		2405-8025	TRENDS IN CANCER		44	THE MAKING OF A PRECANCER ATLAS: PROMISES, CHALLENGES, AND OPPORTUNITIES
LIU JJ;FAN ZW;ZHAO WL;ZHOU XB	LIU, JIAJIA;FAN, ZHIWEI;ZHAO, WEILING;ZHOU, XIAOBO	ABDELAAL T, 2019, GENOME BIOL, V20, DOI 10.1186/S13059-019-1795-Z;AIBAR S, 2017, NAT METHODS, V14, P1083, DOI 10.1038/NMETH.4463, 10.1038/NMETH.4463;AITCHISON J, 1982, J ROY STAT SOC B, V44, P139;AMODIO M, 2019, NAT METHODS, V16, P1139, DOI 10.1038/S41592-019-0576-7;ANAFI RC, 2017, P NATL ACAD SCI USA, V114, P5312, DOI 10.1073/PNAS.1619320114;ANONYMOUS, 2021, NAT METHODS, V18, P1, DOI 10.1038/S41…	THE RAPID DEVELOPMENT OF SINGLE-CELL TECHNOLOGIES ALLOWS FOR DISSECTING CELLULAR HETEROGENEITY AT DIFFERENT OMICS LAYERS WITH AN UNPRECEDENTED RESOLUTION. IN-DEP ANALYSIS OF CELLULAR HETEROGENEITY WILL BOOST OUR UNDERSTANDING OF COMPLEX BIOLOGICAL SYSTEMS OR PROCESSES, INCLUDING CANCER, IMMUNE SYSTEM AND CHRONIC DISEASES, THEREBY PROVIDING VALUABLE INSIGHTS FOR CLINICAL AND TRANSLATIONAL RESEARCH…	655536		TONGJI UNIV, COLL ELECT & INFORMAT ENGN, SHANGHAI, PEOPLES R CHINA.; UNIV TEXAS HLTH SCI CTR HOUSTON, SCH BIOMED INFORMAT, HOUSTON, TX 77030 USA.; SICHUAN UNIV, WEST CHINA SCH PUBL HLTH, WEST CHINA HOSP 4, CHENGDU, PEOPLES R CHINA.;	TONGJI UNIVERSITY; UNIVERSITY OF TEXAS SYSTEM; UNIVERSITY OF TEXAS HEALTH SCIENCE CENTER HOUSTON; SICHUAN UNIVERSITY		2025-03-28	DATA IMPUTATION; BATCH EFFECTS REMOVAL; CELL CYCLE IDENTIFICATION; CELL TYPE IDENTIFICATION; CNV ESTIMATION; TRAJECTORY INFERENCE; CELL-CELL INTERACTION; REGULATORY NETWORK INFERENCE	10.3389/fgene.2021.655536	REVIEW			1664-8021	XIAOBO.ZHOU@UTH.TMC.EDU			NATIONAL INSTITUTES OF HEALTH [R01GM123037, U01AR069395-01A1, R01CA241930]; UNIVERSITY OF TEXAS HEALTH SCIENCE CENTER AT HOUSTON	THIS STUDY WAS SUPPORTED BY THE NATIONAL INSTITUTES OF HEALTH (R01GM123037, U01AR069395-01A1, AND R01CA241930 TO XZ); THE FUNDERS HAD NO ROLE IN STUDY DESIGN, DATA COLLECTION AND ANALYSIS, DECISION TO PUBLISH, OR PREPARATION OF THE MANUSCRIPT. FUNDING FOR OPEN ACCESS CHARGE: CARL V. VARTIAN CHAIR PROFESSORSHIP FUNDS TO ZHOU FROM THE UNIVERSITY OF TEXAS HEALTH SCIENCE CENTER AT HOUSTON.	SR6MK			RNA-SEQ DATA; GENE INTERACTIONS; COMMUNICATION; ATLAS; EXPRESSION; TRANSCRIPTOME; IMPUTATION; INFERENCE; PHASE		FRONT GENET	FRONT. GENET.	ENGLISH	153	GOLD, GREEN PUBLISHED	LIU, JIAJIA/0000-0002-0038-9592	AVENUE DU TRIBUNAL FEDERAL 34, LAUSANNE, CH-1015, SWITZERLAND	MAY 31	13	LAUSANNE	34135939		J	FRONTIERS MEDIA SA	2021	LIU, JIAJIA/MEO-7135-2025	ZHOU, XB (通讯作者)，UNIV TEXAS HLTH SCI CTR HOUSTON, SCH BIOMED INFORMAT, HOUSTON, TX 77030 USA.	GENETICS & HEREDITY			FRONTIERS IN GENETICS		42	MACHINE INTELLIGENCE IN SINGLE-CELL DATA ANALYSIS: ADVANCES AND NEW CHALLENGES
ZIELINSKI JM;LUKE JJ;GUGLIETTA S;KRIEG C	ZIELINSKI, JESSICA M.;LUKE, JASON J.;GUGLIETTA, SILVIA;KRIEG, CARSTEN	ABDELRAHMAN AI, 2010, J ANAL ATOM SPECTROM, V25, P260, DOI 10.1039/B921770C;ANGELO M, 2014, NAT MED, V20, P436, DOI 10.1038/NM.3488;BANDURA DR, 2009, ANAL CHEM, V81, P6813, DOI 10.1021/AC901049W;BATTLE A, 2015, SCIENCE, V347, P664, DOI 10.1126/SCIENCE.1260793;BEN-MOSHE NB, 2019, NAT COMMUN, V10, DOI 10.1038/S41467-019-11257-Y;BENDALL SC, 2014, CELL, V157, P714, DOI 10.1016/J.CELL.2014.04.005;BEND…	HIGH THROUGHPUT SINGLE CELL MULTI-OMICS PLATFORMS, SUCH AS MASS CYTOMETRY (CYTOMETRY BY TIME-OF-FLIGHT; CYTOF), HIGH DIMENSIONAL IMAGING (>6 MARKER; HYPERION, MIBISCOPE, CODEX, MACSIMA) AND THE RECENTLY EVOLVED GENOMIC CYTOMETRY (CITESEQ OR REAPSEQ) HAVE ENABLED UNPRECEDENTED INSIGHTS INTO MANY BIOLOGICAL AND CLINICAL QUESTIONS, SUCH AS HEMATOPOIESIS, TRANSPLANTATION, CANCER, AND AUTOIMMUNITY. IN…	590742		MED UNIV SOUTH CAROLINA MUSC, HOLLINGS CANC CTR, CHARLESTON, SC 29425 USA.; UNIV PITTSBURGH, DEPT MED, MED CTR, HILLMAN CANC CTR,DIV HEMATOL ONCOL, PITTSBURGH, PA USA.;	MEDICAL UNIVERSITY OF SOUTH CAROLINA; PENNSYLVANIA COMMONWEALTH SYSTEM OF HIGHER EDUCATION (PCSHE); UNIVERSITY OF PITTSBURGH		2025-03-28	CYTOF; MASS CYTOMETRY; CITE; REAP-SEQ; HIGH-DIMENSIONAL ANALYSIS; BIOINFORMATICS; MACHINE LEARNING; BIOMARKER	10.3389/fimmu.2021.590742	REVIEW				KRIEGC@MUSC.EDU			CELL EVALUATION & THERAPY SHARED RESOURCE, HOLLINGS CANCER CENTER, MEDICAL UNIVERSITY OF SOUTH CAROLINA [P30 CA138313]	WE THANK DRS. GARI HARDIMAN, MARK RUBINSTEIN, AND SHIKHAR MEHROTRA FOR VALUABLE DISCUSSIONS AND MIRJA LOTH FOR THE GRAPHICAL ABSTRACT. SUPPORTED IN PART BY THE CELL EVALUATION & THERAPY SHARED RESOURCE, HOLLINGS CANCER CENTER, MEDICAL UNIVERSITY OF SOUTH CAROLINA (P30 CA138313).	RM7HM					FRONT IMMUNOL	FRONT. IMMUNOL.	ENGLISH	79	GREEN PUBLISHED, GOLD	KRIEG, CARSTEN/0000-0002-5145-7591; GUGLIETTA, SILVIA/0000-0001-9998-5716; ZIELINSKI, JESSICA/0000-0002-8073-8835	AVENUE DU TRIBUNAL FEDERAL 34, LAUSANNE, CH-1015, SWITZERLAND	MAR 31	10	LAUSANNE	33868223		J	FRONTIERS MEDIA SA	2021	LUKE, JASON/AAB-9724-2022; ZIELINSKI, JESSICA/AAC-7963-2022; KRIEG, CARSTEN/ABA-6734-2020; GUGLIETTA, SILVIA/A-3918-2012	KRIEG, C (通讯作者)，MED UNIV SOUTH CAROLINA MUSC, HOLLINGS CANC CTR, CHARLESTON, SC 29425 USA.	IMMUNOLOGY		1664-3224	FRONTIERS IN IMMUNOLOGY		42	HIGH THROUGHPUT MULTI-OMICS APPROACHES FOR CLINICAL TRIAL EVALUATION AND DRUG DISCOVERY
WU T;WU X;WANG HY;CHEN L	WU, TONG;WU, XUAN;WANG, HONG-YANG;CHEN, LEI	AALTOMAA S, 1992, EUR J CANCER, V28A, P4, DOI DOI 10.1016/0959-8049(92)90134-N;AL-SHIBLI KI, 2008, CLIN CANCER RES, V14, P5220, DOI 10.1158/1078-0432.CCR-08-0133;ALBINI A, 2007, NAT REV CANCER, V7, P139, DOI 10.1038/NRC2067;ALI HR, 2014, ANN ONCOL, V25, P1536, DOI 10.1093/ANNONC/MDU191;ANGEL H, 2013, CURR OPIN IMMUNOL, V25, P261, DOI 10.1016/J.COI.2013.03.004;ANICHINI A, 2018, CANCER IMMUNOL IMMU…	TUMOR IMMUNE MICROENVIRONMENT IS CLOSELY RELATED TO TUMOR INITIATION, PROGNOSIS, AND RESPONSE TO IMMUNOTHERAPY. THE IMMUNE LANDSCAPES, NUMBER OF INFILTRATING IMMUNE CELLS, AND THE LOCALIZATION OF LYMPHOCYTES IN THE TUMOR VARY IN ACROSS DIFFERENT TYPES OF TUMORS. THE IMMUNE CONTEXTURE IN CANCER, WHICH IS DETERMINED BY THE DENSITY, COMPOSITION, FUNCTIONAL STATE AND ORGANIZATION OF THE LEUKOCYTE INF…	21		SECOND MIL MED UNIV, EASTERN HEPATOBILIARY SURG INST, INT COOPERAT LAB SIGNAL TRANSDUCT, SHANGHAI 200438, PEOPLES R CHINA.; NATL CTR LIVER CANC, SHANGHAI 201805, PEOPLES R CHINA.; TONGJI UNIV, SHANGHAI PEOPLES HOSP 10, CENT LAB, SHANGHAI 200070, PEOPLES R CHINA.; TONGJI UNIV, SHANGHAI PEOPLES HOSP 10, DEPT LAB MED, SHANGHAI 200070, PEOPLES R CHINA.;	NAVAL MEDICAL UNIVERSITY; TONGJI UNIVERSITY; TONGJI UNIVERSITY		2025-03-28	TUMOR MICROENVIRONMENT; SINGLE CELL TECHNOLOGY; IMMUNE CONTEXTURE; TUMOR INFILTRATING LEUKOCYTES; PROGNOSIS; IMMUNOTHERAPY	10.1186/s40880-019-0365-9	REVIEW				HYWANGK@VIP.SINA.COM; CHENLEI@SMMU.EDU.CN			STATE KEY PROJECT FOR LIVER CANCER [2018ZX10732202-001]; NATIONAL RESEARCH PROGRAM OF CHINA [2017YFA0505803, 2017YFC0908100]; NATIONAL NATURAL SCIENCE FOUNDATION OF CHINA [81790633, 91729303, 81672860, 81702298, 81422032]; NATIONAL NATURAL SCIENCE FOUNDATION OF SHANGHAI [17ZR143800]	THIS WORK WAS SUPPORTED BY THE STATE KEY PROJECT FOR LIVER CANCER (2018ZX10732202-001), THE NATIONAL RESEARCH PROGRAM OF CHINA (2017YFA0505803, 2017YFC0908100), NATIONAL NATURAL SCIENCE FOUNDATION OF CHINA (81790633, 91729303, 81672860, 81702298 AND 81422032), NATIONAL NATURAL SCIENCE FOUNDATION OF SHANGHAI (17ZR143800).	HU2VW			TUMOR-ASSOCIATED MACROPHAGES; INFILTRATING LYMPHOCYTES; LUNG ADENOCARCINOMA; CHECKPOINT BLOCKADE; DENDRITIC CELLS; MYELOID CELLS; T-CELLS; MICROENVIRONMENT; PROGRESSION; LANDSCAPE		CANCER COMMUN	CANCER COMMUN.	ENGLISH	117	GREEN PUBLISHED, GOLD		CAMPUS, 4 CRINAN ST, LONDON N1 9XW, ENGLAND	APR 18	9	LONDON	30999966		J	BMC	2019	WANG, HONGYANG/B-1340-2010; CHEN, LEI/AAG-6304-2020; WU, XUAN/ISS-8430-2023	WANG, HY; CHEN, L (通讯作者)，SECOND MIL MED UNIV, EASTERN HEPATOBILIARY SURG INST, INT COOPERAT LAB SIGNAL TRANSDUCT, SHANGHAI 200438, PEOPLES R CHINA.	ONCOLOGY		2523-3548	CANCER COMMUNICATIONS		42	IMMUNE CONTEXTURE DEFINED BY SINGLE CELL TECHNOLOGY FOR PROGNOSIS PREDICTION AND IMMUNOTHERAPY GUIDANCE IN CANCER
XU Z;HU K;BAILEY P;SPRINGFELD C;ROTH S;KURILOV R;BRORS B;GRESS T;BUCHHOLZ M;AN JY;WEI KY;PECCERELLA T;BÜCHLER MW;HACKERT T;NEOPTOLEMOS JP	XU, ZHOU;HU, KAI;BAILEY, PETER;SPRINGFELD, CHRISTOPH;ROTH, SUSANNE;KURILOV, ROMA;BRORS, BENEDIKT;GRESS, THOMAS;BUCHHOLZ, MALTE;AN, JINGYU;WEI, KONGYUAN;PECCERELLA, TERESA;BUECHLER, MARKUS W.;HACKERT, THILO;NEOPTOLEMOS, JOHN P.	AMRUTKAR M, 2017, CANCERS, V9, DOI 10.3390/CANCERS9110157;AUNG KL, 2018, CLIN CANCER RES, V24, P1344, DOI 10.1158/1078-0432.CCR-17-2994;BAILEY P, 2016, NATURE, V531, P47, DOI 10.1038/NATURE16965;BALACHANDRAN VP, 2017, NATURE, V551, P512, DOI 10.1038/NATURE24462;BEAR AS, 2020, CANCER CELL, V38, P788, DOI 10.1016/J.CCELL.2020.08.004;BOCKORNY B, 2020, NAT MED, V26, P878, DOI 10.1038/S41591-020-0880-…	PANCREATIC DUCTAL ADENOCARCINOMA IS A HIGHLY LETHAL MALIGNANCY, WHICH HAS NOW BECOME THE SEVENTH MOST COMMON CAUSE OF CANCER DEATH IN THE WORLD, WITH THE HIGHEST MORTALITY RATES IN EUROPE AND NORTH AMERICA. IN THE PAST 30 YEARS, THERE HAS BEEN SOME PROGRESS IN 5-YEAR SURVIVAL (RATES INCREASING FROM 2.5 TO 10%), BUT THIS IS STILL EXTREMELY POOR COMPARED TO ALL OTHER COMMON CANCER TYPES. TARGETED T…	743908		HEIDELBERG UNIV HOSP, DEPT GEN VISCERAL & TRANSPLANTAT SURG, HEIDELBERG, GERMANY.; HEIDELBERG UNIV HOSP, SECT SURG RES, HEIDELBERG, GERMANY.; UNIV GLASGOW, INST CANC SCI, GLASGOW, LANARK, SCOTLAND.; HEIDELBERG UNIV HOSP, NATL CTR TUMOR DIS, DEPT MED ONCOL, HEIDELBERG, GERMANY.; GERMAN CANC RES CTR, DIV APPL BIOINFORMAT, HEIDELBERG, GERMANY.; PHILIPPS UNIV MARBURG, DEPT GASTROENTEROL & ENDOCRINOL,…	RUPRECHT KARLS UNIVERSITY HEIDELBERG; RUPRECHT KARLS UNIVERSITY HEIDELBERG; UNIVERSITY OF GLASGOW; HELMHOLTZ ASSOCIATION; GERMAN CANCER RESEARCH CENTER (DKFZ); RUPRECHT KARLS UNIVERSITY HEIDELBERG; NATIONAL CENTER FOR TUMOR DISEASES; HELMHOLTZ ASSOCIATION; GERMAN CANCER RESEARCH CENTER (DKFZ); PHILIPPS UNIVERSITY MARBURG		2025-03-28	MOLECULAR SUBTYPES; TRANSCRIPTOMES; STRUCTURAL VARIANTS; PRECISION MEDICINE; NEXT GENERATION SEQUENCING; CLINICAL TRIALS; ESPAC	10.3389/fcell.2021.743908	REVIEW				JOHN.NEOPTOLEMOS@MED.UNI-HEIDELBERG.DE					XA8DD			ADJUVANT CHEMOTHERAPY; OPEN-LABEL; GEMCITABINE; TUMOR; SURVIVAL; CHEMORADIOTHERAPY; FOLFIRINOX; RESECTION; THERAPY; TRIAL		FRONT CELL DEV BIOL	FRONT. CELL. DEV. BIOL.	ENGLISH	87	GOLD, GREEN PUBLISHED, GREEN ACCEPTED	GRESS, THOMAS/0000-0002-9333-5461; PECCERELLA, TERESA/0000-0001-5520-0243; BRORS, BENEDIKT/0000-0001-5940-3101	AVENUE DU TRIBUNAL FEDERAL 34, LAUSANNE, CH-1015, SWITZERLAND	NOV 5	16	LAUSANNE	34805152		J	FRONTIERS MEDIA SA	2021	BUECHLER, MARKUS/ABE-3716-2022; NEOPTOLEMOS, JOHN/HGU-7742-2022; BRORS, BENEDIKT/E-5620-2013	NEOPTOLEMOS, JP (通讯作者)，HEIDELBERG UNIV HOSP, DEPT GEN VISCERAL & TRANSPLANTAT SURG, HEIDELBERG, GERMANY.; NEOPTOLEMOS, JP (通讯作者)，HEIDELBERG UNIV HOSP, SECT SURG RES, HEIDELBERG, GERMANY.	CELL BIOLOGY; DEVELOPMENTAL BIOLOGY		2296-634X	FRONTIERS IN CELL AND DEVELOPMENTAL BIOLOGY		41	CLINICAL IMPACT OF MOLECULAR SUBTYPING OF PANCREATIC CANCER
LI LY;XIONG F;WANG YM;ZHANG SS;GONG ZJ;LI XY;HE Y;SHI L;WANG FY;LIAO QJ;XIANG B;ZHOU M;LI XL;LI Y;LI GY;ZENG ZY;XIONG W;GUO C	LI, LVYUAN;XIONG, FANG;WANG, YUMIN;ZHANG, SHANSHAN;GONG, ZHAOJIAN;LI, XIAYU;HE, YI;SHI, LEI;WANG, FUYAN;LIAO, QIANJIN;XIANG, BO;ZHOU, MING;LI, XIAOLING;LI, YONG;LI, GUIYUAN;ZENG, ZHAOYANG;XIONG, WEI;GUO, CAN	ANONYMOUS, 2012, NAT BIOTECHNOL, V30, P1, DOI 10.1038/NBT.2096;ANONYMOUS, 2010, GENOME BIOL, DOI DOI 10.1186/GB-2010-11-10-R106;AZIZI E, 2018, CELL, V174, P1293, DOI 10.1016/J.CELL.2018.05.060;BAN YY, 2020, MOL ONCOL, V14, P1282, DOI 10.1002/1878-0261.12676;BAR-JOSEPH Z, 2008, P NATL ACAD SCI USA, V105, P955, DOI 10.1073/PNAS.0704723105;BENSON M, 2016, J INTERN MED, V279, P229, DOI 10.1111/JOIM.1…	SINGLE-CELL RNA SEQUENCING (SCRNA-SEQ) IS A TOOL FOR STUDYING GENE EXPRESSION AT THE SINGLE-CELL LEVEL THAT HAS BEEN WIDELY USED DUE TO ITS UNPRECEDENTED HIGH RESOLUTION. IN THE PRESENT REVIEW, WE OUTLINE THE PREPARATION PROCESS AND SEQUENCING PLATFORMS FOR THE SCRNA-SEQ ANALYSIS OF SOLID TUMOR SPECIMENS AND DISCUSS THE MAIN STEPS AND METHODS USED DURING DATA ANALYSIS, INCLUDING QUALITY CONTROL, …	163		CENT SOUTH UNIV, HUNAN CANC HOSP, NHC KEY LAB CARCINOGENESIS, CHANGSHA, PEOPLES R CHINA.; CENT SOUTH UNIV, HUNAN CANC HOSP, HUNAN KEY LAB CANC METAB, CHANGSHA, PEOPLES R CHINA.; CENT SOUTH UNIV, XIANGYA SCH MED, AFFILIATED CANC HOSP, CHANGSHA, HUNAN, PEOPLES R CHINA.; CENT SOUTH UNIV, CANC RES INST, CHINESE MINIST EDUC, KEY LAB CARCINOGENESIS & CANC INVAS, CHANGSHA, PEOPLES R CHINA.; CENT SOUTH U…	CENTRAL SOUTH UNIVERSITY; CENTRAL SOUTH UNIVERSITY; CENTRAL SOUTH UNIVERSITY; CENTRAL SOUTH UNIVERSITY; CENTRAL SOUTH UNIVERSITY; CENTRAL SOUTH UNIVERSITY; CENTRAL SOUTH UNIVERSITY; BAYLOR COLLEGE OF MEDICINE		2025-03-28	SINGLE-CELL RNA SEQUENCING; SEQUENCING PLATFORM; TUMOR; SPECIMEN PREPARATION; DATA ANALYSIS	10.1186/s13046-021-01955-1	REVIEW			1756-9966	XIONGWEI@CSU.EDU.CN; GUOCDE@CSU.EDU.CN			NATIONAL NATURAL SCIENCE FOUNDATION OF CHINA [81903138, 81972776, 81803025, 81772928, 81702907, 81772901, 81672993, 81672683]; NATURAL SCIENCE FOUNDATION OF HUNAN PROVINCE [2019JJ50778, 2018SK21210, 2018SK21211, 2018JJ3704, 2018JJ3815]	THIS WORK WAS SUPPORTED PARTIALLY BY GRANTS FROM THE NATIONAL NATURAL SCIENCE FOUNDATION OF CHINA (81903138, 81972776, 81803025, 81772928, 81702907, 81772901, 81672993, 81672683), AND THE NATURAL SCIENCE FOUNDATION OF HUNAN PROVINCE (2019JJ50778, 2018SK21210, 2018SK21211, 2018JJ3704, 2018JJ3815).	SK5BI			DIFFERENTIAL EXPRESSION ANALYSIS; BATCH-EFFECT CORRECTION; GENE SET ENRICHMENT; LUNG ADENOCARCINOMA; QUALITY-CONTROL; TRANSCRIPTOME ANALYSIS; TUMOR; HETEROGENEITY; NORMALIZATION; MECHANISMS	1	J EXP CLIN CANC RES	J. EXP. CLIN. CANCER RES.	ENGLISH	154	GREEN PUBLISHED, GOLD		CAMPUS, 4 CRINAN ST, LONDON N1 9XW, ENGLAND	MAY 11	12	LONDON	33975628		J	BMC	2021	WANG, YUMIN/C-9551-2014; ZHANG, SHANSHAN/HLP-6320-2023; ZENG, ZHAOYANG/LLL-3057-2024; ZHOU, YONGGANG/HJJ-8642-2023; XIONG, WEI/GXZ-9586-2022	XIONG, W; GUO, C (通讯作者)，CENT SOUTH UNIV, HUNAN CANC HOSP, NHC KEY LAB CARCINOGENESIS, CHANGSHA, PEOPLES R CHINA.; XIONG, W; GUO, C (通讯作者)，CENT SOUTH UNIV, HUNAN CANC HOSP, HUNAN KEY LAB CANC METAB, CHANGSHA, PEOPLES R CHINA.; XIONG, W; GUO, C (通讯作者)，CENT SOUTH UNIV, XIANGYA SCH MED, AFFILIATED CANC HOSP, CHANGSHA, HUNAN, PEOPLES R CHINA.; XIONG, W; GUO, C (通讯作者)，CENT SOUTH UNIV, CANC RES INST, CH…	ONCOLOGY			JOURNAL OF EXPERIMENTAL & CLINICAL CANCER RESEARCH		40	WHAT ARE THE APPLICATIONS OF SINGLE-CELL RNA SEQUENCING IN CANCER RESEARCH: A SYSTEMATIC REVIEW
PETITPREZ F;SUN CM;LACROIX L;SAUTÈS-FRIDMAN C;DE REYNIÈS A;FRIDMAN WH	PETITPREZ, FLORENT;SUN, CHENG-MING;LACROIX, LAETITIA;SAUTES-FRIDMAN, CATHERINE;DE REYNIES, AURELIEN;FRIDMAN, WOLF H.	ABBAS AR, 2009, PLOS ONE, V4, DOI 10.1371/JOURNAL.PONE.0006098;ALMAND B, 2001, J IMMUNOL, V166, P678, DOI 10.4049/JIMMUNOL.166.1.678;ANGELO M, 2014, NAT MED, V20, P436, DOI 10.1038/NM.3488;ARAN D, 2017, GENOME BIOL, V18, DOI 10.1186/S13059-017-1349-1;BANDURA DR, 2009, ANAL CHEM, V81, P6813, DOI 10.1021/AC901049W;BECHT E, 2016, GENOME BIOL, V17, DOI 10.1186/S13059-016-1070-5;BINDEA G, 2013, IMMUNI…	TUMORS ARE FORMED BY AGGREGATES OF CELLS OF VARIOUS ORIGINS INCLUDING MALIGNANT, STROMAL AND IMMUNE CELLS. THE NUMBER OF THERAPIES TARGETING THE MICROENVIRONMENT IS INCREASING AS THE TUMOR MICROENVIRONMENT IS MORE AND MORE RECOGNIZED AS PLAYING AN ESSENTIAL ROLE IN TUMOR CONTROL. IN THE ERA OF PRECISION MEDICINE, IT IS ESSENTIAL TO PRECISELY ESTIMATE THE COMPOSITION, ORGANIZATION AND FUNCTIONALIT…	390		INSERM, CORDELIERS RES CTR, TEAM CANC IMMUNE CONTROL & ESCAPE, UMR S 1138, PARIS, FRANCE.; UNIV PARIS DESCARTES PARIS 5, CTR RECH CORDELIERS, UMR S 1138, SORBONNE PARIS CITE, PARIS, FRANCE.; SORBONNE UNIV, CTR RECH CORDELIERS, UMR S 1138, PARIS, FRANCE.; LIGUE NATL CANC, PROGRAMME CARTES IDENTITE TUMEURS, PARIS, FRANCE.;	UNIVERSITE PARIS CITE; INSTITUT NATIONAL DE LA SANTE ET DE LA RECHERCHE MEDICALE (INSERM); SORBONNE UNIVERSITE; INSTITUT NATIONAL DE LA SANTE ET DE LA RECHERCHE MEDICALE (INSERM); SORBONNE UNIVERSITE; UNIVERSITE PARIS CITE; SORBONNE UNIVERSITE; INSTITUT NATIONAL DE LA SANTE ET DE LA RECHERCHE MEDICALE (INSERM); UNIVERSITE PARIS CITE		2025-03-28	TUMOR MICROENVIRONMENT; PROGNOSTIC MARKERS; QUANTITATIVE ANALYSIS; HUMAN CANCER; IMMUNOTHERAPY	10.3389/fonc.2018.00390	REVIEW				HERVE.FRIDMAN@CRC.JUSSIEU.FR			EUROPEAN UNION'S HORIZON 2020 RESEARCH AND INNOVATION PROGRAMME [754923]; H2020 SOCIETAL CHALLENGES PROGRAMME [754923] FUNDING SOURCE: H2020 SOCIETAL CHALLENGES PROGRAMME	THIS PROJECT HAS RECEIVED FUNDING FROM THE EUROPEAN UNION'S HORIZON 2020 RESEARCH AND INNOVATION PROGRAMME UNDER GRANT AGREEMENT NO 754923. THE MATERIAL PRESENTED AND VIEWS EXPRESSED HERE ARE THE RESPONSIBILITY OF THE AUTHORS ONLY. THE EU COMMISSION TAKES NO RESPONSIBILITY FOR ANY USE MADE OF THE INFORMATION SET OUT.	GU7UR			TERTIARY LYMPHOID STRUCTURES; SIGNAL AMPLIFICATION; IMMUNE CONTEXTURE; GENE-EXPRESSION; RNA-ANALYSIS; CANCER; TISSUE; CELLS; LANDSCAPE; IMMUNOLOGY		FRONT ONCOL	FRONT. ONCOL.	ENGLISH	65	GREEN PUBLISHED, GOLD	SUN, CHENG-MING/0000-0002-2392-7701; FRIDMAN, WOLF HERMAN/0000-0002-1332-0973; PETITPREZ, FLORENT/0000-0002-5117-6466; SAUTES-FRIDMAN, CATHERINE/0000-0003-1735-8722; DE REYNIES, AURELIEN/0000-0002-1328-5290	AVENUE DU TRIBUNAL FEDERAL 34, LAUSANNE, CH-1015, SWITZERLAND	SEP 25	6	LAUSANNE	30319963		J	FRONTIERS MEDIA SA	2018	FRIDMAN, WOLF/AED-4296-2022; PETITPREZ, FLORENT/AAD-5296-2020; DE REYNIÈS, AURÉLIEN/JCD-9760-2023; SUN, CHENG-MING/G-6505-2018; SAUTES-FRIDMAN, CATHERINE/JOZ-3968-2023	FRIDMAN, WH (通讯作者)，INSERM, CORDELIERS RES CTR, TEAM CANC IMMUNE CONTROL & ESCAPE, UMR S 1138, PARIS, FRANCE.; FRIDMAN, WH (通讯作者)，UNIV PARIS DESCARTES PARIS 5, CTR RECH CORDELIERS, UMR S 1138, SORBONNE PARIS CITE, PARIS, FRANCE.; FRIDMAN, WH (通讯作者)，SORBONNE UNIV, CTR RECH CORDELIERS, UMR S 1138, PARIS, FRANCE.	ONCOLOGY		2234-943X	FRONTIERS IN ONCOLOGY		39	QUANTITATIVE ANALYSES OF THE TUMOR MICROENVIRONMENT COMPOSITION AND ORIENTATION IN THE ERA OF PRECISION MEDICINE
LABELLE CA;MASSARO A;CORTÉS-LLANOS B;SIMS CE;ALLBRITTON NL	LABELLE, CODY A.;MASSARO, ANGELO;CORTES-LLANOS, BELEN;SIMS, CHRISTOPHER E.;ALLBRITTON, NANCY L.	ANAGNOSTIDIS V, 2020, LAB CHIP, V20, P889, DOI 10.1039/D0LC00055H;ATTAYEK PJ, 2017, BIOSENS BIOELECTRON, V91, P175, DOI 10.1016/J.BIOS.2016.12.019;ATTAYEK PJ, 2016, INTEGR BIOL-UK, V8, P1208, DOI 10.1039/C6IB00168H;BEN-MOSHE NB, 2019, NAT COMMUN, V10, DOI 10.1038/S41467-019-11257-Y;BUENROSTRO JD, 2018, CELL, V173, P1535, DOI 10.1016/J.CELL.2018.03.074;COLE RH, 2017, P NATL ACAD SCI USA, V114, P87…	SINGLE-CELL ANALYSIS AND SORTING PAVES THE WAY FOR BIOMEDICAL BREAKTHROUGHS THE ABILITY TO ANALYZE INDIVIDUAL CELLS HAS REVOLUTIONIZED BIOMEDICAL RESEARCH AND CLINICAL MEDICINE, LEADING TO INNOVATIONS THAT ENCOMPASS GENETIC ENGINEERING, REGENERATIVE MEDICINE, AND CANCER IMMUNOTHERAPIES. WHILE CELL POPULATION DATA PROVIDE A WEALTH OF INFORMATION, THERE IS AN INHERENT LOSS OF INFORMATION FROM BULK …		613	UNIV N CAROLINA, JOINT DEPT BIOMED ENGN, CHAPEL HILL, NC USA.; NORTH CAROLINA STATE UNIV, RALEIGH, NC USA.; UNIV WASHINGTON, DEPT BIOENGN, SEATTLE, WA 98195 USA.; UNIV WASHINGTON, DEPT MED, SEATTLE, WA USA.;	UNIVERSITY OF NORTH CAROLINA; UNIVERSITY OF NORTH CAROLINA CHAPEL HILL; NORTH CAROLINA STATE UNIVERSITY; UNIVERSITY OF WASHINGTON; UNIVERSITY OF WASHINGTON SEATTLE; UNIVERSITY OF WASHINGTON; UNIVERSITY OF WASHINGTON SEATTLE		2025-03-28		10.1016/j.tibtech.2020.10.006	REVIEW	MAY 2021		1879-3096	NLALLBR@UW.EDU	623		NATIONAL CANCER INSTITUTE [CA224763, CA233811]	THIS WORK WAS SUPPORTED BY THE NATIONAL CANCER INSTITUTE AWARDS CA224763 AND CA233811.	SE2QL			SINGLE CELLS; SELECTION; PLATFORM; IDENTIFICATION; MICROFLUIDICS; TECHNOLOGIES; CYTOMETRY; ARRAYS	6	TRENDS BIOTECHNOL	TRENDS BIOTECHNOL.	ENGLISH	57	GREEN ACCEPTED	ALLBRITTON, NANCY/0000-0002-9242-768X; LABELLE, CODY/0000-0002-0947-6545; CORTES LLANOS, BELEN/0000-0002-8069-4908; MASSARO, ANGELO/0000-0002-0529-4410	50 HAMPSHIRE ST, FLOOR 5, CAMBRIDGE, MA 02139 USA	JUN	11	CAMBRIDGE	33190968		J	CELL PRESS	2021	CORTÉS-LLANOS, BELÉN/AAC-5983-2022	ALLBRITTON, NL (通讯作者)，UNIV WASHINGTON, DEPT BIOENGN, SEATTLE, WA 98195 USA.	BIOTECHNOLOGY & APPLIED MICROBIOLOGY		0167-7799	TRENDS IN BIOTECHNOLOGY		38	IMAGE-BASED LIVE CELL SORTING
GURUPRASAD P;LEE YG;KIM KH;RUELLA M	GURUPRASAD, PUNEETH;LEE, YONG GU;KIM, KI HYUN;RUELLA, MARCO	AIZARANI N, 2019, NATURE, V572, P199, DOI 10.1038/S41586-019-1373-2;ALSAHAFI E, 2019, CELL DEATH DIS, V10, DOI 10.1038/S41419-019-1769-9;ALSHETAIWI H, 2020, SCI IMMUNOL, V5, DOI 10.1126/SCIIMMUNOL.AAY6017;ANDO MAKOTO, 2020, IMMUNOL MED, V43, P1, DOI 10.1080/25785826.2019.1698261;ANDOR N, 2019, BLOOD, V133, P1119, DOI 10.1182/BLOOD-2018-08-862292;ANDREWS TS, 2018, MOL ASPECTS MED, V59, P114, DOI 1…	IMMUNOTHERAPIES SUCH AS IMMUNE CHECKPOINT BLOCKADE AND ADOPTIVE CELL TRANSFER HAVE REVOLUTIONIZED CANCER TREATMENT, BUT FURTHER PROGRESS IS HINDERED BY OUR LIMITED UNDERSTANDING OF TUMOR RESISTANCE MECHANISMS. EMERGING TECHNOLOGIES NOW ENABLE THE STUDY OF TUMORS AT THE SINGLE-CELL LEVEL, PROVIDING UNPRECEDENTED HIGH-RESOLUTION INSIGHTS INTO THE GENETIC MAKEUP OF THE TUMOR MICROENVIRONMENT AND IMM…	E20201574		UNIV PENN, DEPT BIOENGN, PHILADELPHIA, PA 19104 USA.; UNIV PENN, CTR CELLULAR IMMUNOTHERAPIES, PERELMAN SCH MED, PHILADELPHIA, PA 19104 USA.; UNIV PENN, DEPT MED, DIV HEMATOL & ONCOL, PERELMAN SCH MED, PHILADELPHIA, PA 19104 USA.; UNIV PENN, ABRAMSON CANC CTR, PHILADELPHIA, PA 19104 USA.;	UNIVERSITY OF PENNSYLVANIA; UNIVERSITY OF PENNSYLVANIA; UNIVERSITY OF PENNSYLVANIA; UNIVERSITY OF PENNSYLVANIA		2025-03-28		10.1084/jem.20201574	REVIEW			1540-9538	MRUELLA@UPENN.EDU			LAFFEY-MCHUGH FOUNDATION; MARK FOUNDATION ASPIRE AWARD; GILEAD SCIENCES RESEARCH SCHOLARS PROGRAM, A NATIONAL INSTITUTES OF HEALTH NATIONAL CANCER INSTITUTE GRANT [R00-CA-212302-05]; EMERSON COLLECTIVE, GABRIELLE'S ANGEL FOUNDATION; PARKER INSTITUTE FOR CANCER IMMUNOTHERAPY; LYMPHOMA RESEARCH FOUNDATION	THIS WORK WAS SUPPORTED BY THE LAFFEY-MCHUGH FOUNDATION, THE MARK FOUNDATION ASPIRE AWARD, THE GILEAD SCIENCES RESEARCH SCHOLARS PROGRAM, A NATIONAL INSTITUTES OF HEALTH NATIONAL CANCER INSTITUTE GRANT (R00-CA-212302-05), THE EMERSON COLLECTIVE, GABRIELLE'S ANGEL FOUNDATION, THE PARKER INSTITUTE FOR CANCER IMMUNOTHERAPY (PRINCIPAL INVESTIGATOR: M. RUELLA), AND THE LYMPHOMA RESEARCH FOUNDATION (PR…	PS8AS			IMMUNE CHECKPOINT BLOCKADE; NATURAL-KILLER-CELLS; MESSENGER-RNA-SEQ; T-CELLS; OVARIAN-CANCER; TUMOR MICROENVIRONMENT; METASTATIC MELANOMA; COMBINATION THERAPY; COLORECTAL-CANCER; PROGNOSTIC VALUE	1	J EXP MED	J. EXP. MED.	ENGLISH	187	GREEN PUBLISHED, HYBRID	LEE, YONG GU/0000-0001-8099-628X; GURUPRASAD, PUNEETH/0000-0001-9615-1935; KIM, KI HYUN/0000-0001-8835-7511; RUELLA, MARCO/0000-0003-4301-5811	950 THIRD AVE, 2ND FLR, NEW YORK, NY 10022 USA	JAN 4	16	NEW YORK	33601414		J	ROCKEFELLER UNIV PRESS	2021	RUELLA, MARCO/GQP-8473-2022; KIM, KI HYUN/F-2031-2019	RUELLA, M (通讯作者)，UNIV PENN, DEPT BIOENGN, PHILADELPHIA, PA 19104 USA.; RUELLA, M (通讯作者)，UNIV PENN, CTR CELLULAR IMMUNOTHERAPIES, PERELMAN SCH MED, PHILADELPHIA, PA 19104 USA.; RUELLA, M (通讯作者)，UNIV PENN, DEPT MED, DIV HEMATOL & ONCOL, PERELMAN SCH MED, PHILADELPHIA, PA 19104 USA.; RUELLA, M (通讯作者)，UNIV PENN, ABRAMSON CANC CTR, PHILADELPHIA, PA 19104 USA.	IMMUNOLOGY; RESEARCH & EXPERIMENTAL MEDICINE		0022-1007	JOURNAL OF EXPERIMENTAL MEDICINE		38	THE CURRENT LANDSCAPE OF SINGLE-CELL TRANSCRIPTOMICS FOR CANCER IMMUNOTHERAPY
AZAM Z;TO SST;TANNOUS BA	AZAM, ZULFIKAR;TO, SHING-SHUN TONY;TANNOUS, BAKHOS A.	AZAM ZULFIKAR, 2019, ACTA ONCOL, V58, P353, DOI 10.1080/0284186X.2018.1551621;BEHNAN J, 2019, BRAIN, V142, P847, DOI 10.1093/BRAIN/AWZ044;BEHNAN J, 2017, CELL DEATH DIS, V8, DOI 10.1038/CDDIS.2017.368;BEIER CP, 2012, STEM CELLS DEV, V21, P2753, DOI 10.1089/SCD.2011.0660;BERENDSEN S, 2019, PLOS ONE, V14, DOI 10.1371/JOURNAL.PONE.0222717;BHAT KPL, 2013, CANCER CELL, V24, P331, DOI 10.1016/J.CCR.201…	DESPITE DECADES OF RESEARCH, GLIOBLASTOMA (GBM) REMAINS INVARIABLY FATAL AMONG ALL FORMS OF CANCERS. THE HIGH LEVEL OF INTER- AND INTRATUMORAL HETEROGENEITY ALONG WITH ITS BIOLOGICAL LOCATION, THE BRAIN, ARE MAJOR BARRIERS AGAINST EFFECTIVE TREATMENT. MOLECULAR AND SINGLE CELL ANALYSIS IDENTIFIES DIFFERENT MOLECULAR SUBTYPES WITH VARYING PROGNOSIS, WHILE MULTIPLE SUBTYPES CAN RESIDE IN THE SAME T…	2002015		MASSACHUSETTS GEN HOSP, NEUROL DEPT, NEUROONCOL DIV, EXPT THERAPEUT & MOL IMAGING UNIT, BOSTON, MA 02129 USA.; HONG KONG POLYTECH UNIV, DEPT HLTH TECHNOL & INFORMAT, HONG KONG 999077, PEOPLES R CHINA.;	HARVARD UNIVERSITY; HARVARD UNIVERSITY MEDICAL AFFILIATES; MASSACHUSETTS GENERAL HOSPITAL; HONG KONG POLYTECHNIC UNIVERSITY		2025-03-28	CLINICAL OUTCOME; GLIOBLASTOMA (GBM); MESENCHYMAL TRANSITION; MOLECULAR SUBTYPES; THERAPY RESPONSES; TUMOR MICROENVIRONMENT	10.1002/advs.202002015	REVIEW	SEP 2020		2198-3844	BTANNOUS@HMS.HARVARD.EDU			NATIONAL INSTITUTES OF HEALTH; NATIONAL CANCER INSTITUTE [2P01CA069246]; NATIONAL INSTITUTE OF NEUROLOGICAL DISORDERS AND STROKE [R01NS064983]	THIS WORK WAS SUPPORTED BY GRANTS FROM THE NATIONAL INSTITUTES OF HEALTH, THE NATIONAL CANCER INSTITUTE 2P01CA069246 (BAT) AND THE NATIONAL INSTITUTE OF NEUROLOGICAL DISORDERS AND STROKE R01NS064983 (BAT).	PA5XH			GLIOMA STEM-CELLS; ADJUVANT TEMOZOLOMIDE; TARGETING ZEB1; TRANSITION; BRAIN; DIFFERENTIATION; MIGRATION; SUBTYPES; EXPRESSION; INVASION	22	ADV SCI	ADV. SCI.	ENGLISH	144	GREEN PUBLISHED, GOLD	TANNOUS, BAKHOS/0000-0001-7062-0684	111 RIVER ST, HOBOKEN 07030-5774, NJ USA	NOV	13	HOBOKEN	33240762		J	WILEY	2020		TANNOUS, BA (通讯作者)，MASSACHUSETTS GEN HOSP, NEUROL DEPT, NEUROONCOL DIV, EXPT THERAPEUT & MOL IMAGING UNIT, BOSTON, MA 02129 USA.	CHEMISTRY; SCIENCE & TECHNOLOGY - OTHER TOPICS; MATERIALS SCIENCE			ADVANCED SCIENCE		38	MESENCHYMAL TRANSFORMATION: THE ROSETTA STONE OF GLIOBLASTOMA PATHOGENESIS AND THERAPY RESISTANCE
FATTORE L;RUGGIERO CF;LIGUORO D;MANCINI R;CILIBERTO G	FATTORE, LUIGI;RUGGIERO, CIRO FRANCESCO;LIGUORO, DOMENICO;MANCINI, RITA;CILIBERTO, GENNARO	ACUNZO M, 2017, P NATL ACAD SCI USA, V114, PE4203, DOI 10.1073/PNAS.1620562114;AHN A, 2017, MOL CANCER THER, V16, P1002, DOI 10.1158/1535-7163.MCT-16-0535;AKBANI R, 2015, CELL, V161, P1681, DOI 10.1016/J.CELL.2015.05.044;AMIROUCHENE-ANGELOZZI N, 2017, CANCER DISCOV, V7, P805, DOI 10.1158/2159-8290.CD-17-0343;ANGELOVA M, 2018, CELL, V175, P751, DOI 10.1016/J.CELL.2018.09.018;AROZARENA I, 2019, NAT…	ORIGINALLY DESCRIBED AS INTERPATIENT VARIABILITY, TUMOUR HETEROGENEITY HAS NOW BEEN DEMONSTRATED TO OCCUR INTRAPATIENTLY, WITHIN THE SAME LESION, OR IN DIFFERENT LESIONS OF THE SAME PATIENT. TUMOUR HETEROGENEITY INVOLVES BOTH GENETIC AND EPIGENETIC CHANGES. INTRAPATIENT HETEROGENEITY IS RESPONSIBLE FOR GENERATING SUBPOPULATIONS OF CANCER CELLS WHICH UNDERGO CLONAL EVOLUTION WITH TIME. TUMOUR HETE…	827		SAPIENZA UNIV ROME, FDN CENCI BOLOGNETTI, DEPT MOL & CLIN MED, LAB IST PASTEUR ITALIA, ROME, ITALY.; IRCCS, REGINA ELENA NATL CANC INST, ROME, ITALY.; SAPIENZA UNIV ROME, DEPT MOL & CLIN MED, ROME, ITALY.;	SAPIENZA UNIVERSITY ROME; FONDAZIONE CENCI BOLOGNETTI; SAPIENZA UNIVERSITY ROME		2025-03-28		10.1038/s41419-019-2048-5	REVIEW				LUIGIFATTORE1985@GMAIL.COM			ITALIAN ASSOCIATION FOR CANCER RESEARCH (AIRC) [IG15216, IG19865, IG17009]; LAZIOINNOVA GRANT 2018 [85-2017-13750]; ISTITUTO PASTEUR ITALIA-FONDAZIONE CENCI BOLOGNETTI; INTERGRUPPO MELANOMA ITALIANO (IMI)	THIS WORK WAS SUPPORTED BY ITALIAN ASSOCIATION FOR CANCER RESEARCH (AIRC) GRANTS IG15216 AND IG19865 TO G. CILIBERTO AND IG17009 TO R. MANCINI AND BY THE LAZIOINNOVA GRANT 2018 N. 85-2017-13750 TO R. MANCINI. L.F. IS A RECIPIENT OF A FELLOWSHIP GRANTED BY ISTITUTO PASTEUR ITALIA-FONDAZIONE CENCI BOLOGNETTI. C.F. R. IS A RECIPIENT OF A FELLOWSHIP BY INTERGRUPPO MELANOMA ITALIANO (IMI). WE THANK TA…	JP0NZ			ACQUIRED-RESISTANCE; RNA-SEQ; CLONAL EVOLUTION; DYNAMICS; FEATURES; THERAPY		CELL DEATH DIS	CELL DEATH DIS.	ENGLISH	65	GREEN PUBLISHED, GOLD	LIGUORO, DOMENICO/0000-0002-9218-6134; CILIBERTO, GENNARO/0000-0003-2851-8605; MANCINI, RITA/0000-0002-5491-2449; FATTORE, LUIGI/0000-0002-9245-0126	CAMPUS, 4 CRINAN ST, LONDON, N1 9XW, ENGLAND	OCT 31	12	LONDON	31672982		J	SPRINGERNATURE	2019	FATTORE, LUIGI/K-7791-2016; CILIBERTO, GENNARO/J-4131-2017	FATTORE, L (通讯作者)，SAPIENZA UNIV ROME, FDN CENCI BOLOGNETTI, DEPT MOL & CLIN MED, LAB IST PASTEUR ITALIA, ROME, ITALY.	CELL BIOLOGY		2041-4889	CELL DEATH & DISEASE		38	SINGLE CELL ANALYSIS TO DISSECT MOLECULAR HETEROGENEITY AND DISEASE EVOLUTION IN METASTATIC MELANOMA
DERAKHSHANI A;ROSTAMI Z;SAFARPOUR H;SHADBAD MA;NOURBAKHSH NS;ARGENTIERO A;TAEFEHSHOKR S;TABRIZI NJ;KOOSHKAKI O;ASTAMAL RV;SINGH PK;TAEFEHSHOKR N;ALIZADEH N;SILVESTRIS N;BARADARAN B	DERAKHSHANI, AFSHIN;ROSTAMI, ZEINAB;SAFARPOUR, HOSSEIN;SHADBAD, MAHDI ABDOLI;NOURBAKHSH, NILOUFAR SADAT;ARGENTIERO, ANTONELLA;TAEFEHSHOKR, SINA;TABRIZI, NEDA JALILI;KOOSHKAKI, OMID;ASTAMAL, REZA VAEZI;SINGH, PANKAJ KUMAR;TAEFEHSHOKR, NIMA;ALIZADEH, NAZILA;SILVESTRIS, NICOLA;BARADARAN, BEHZAD	ABURJANIA Z, 2018, ONCOLOGIST, V23, P900, DOI 10.1634/THEONCOLOGIST.2017-0677;AJANI JA, 2015, SEMIN ONCOL, V42, PS3, DOI 10.1053/J.SEMINONCOL.2015.01.001;ALBINI A, 2018, FRONT IMMUNOL, V9, DOI 10.3389/FIMMU.2018.00527;ALEXANDER CM, 2000, NAT GENET, V25, P329, DOI 10.1038/77108;ALQUDAH MAY, 2013, PLOS ONE, V8, DOI 10.1371/JOURNAL.PONE.0077299;BAKAN I, 2012, CURR OPIN LIPIDOL, V23, P226, DOI 10.109…	OVER THE PAST DECADE, THERE HAVE BEEN REMARKABLE ADVANCES IN UNDERSTANDING THE SIGNALING PATHWAYS INVOLVED IN CANCER DEVELOPMENT. IT IS WELL-ESTABLISHED THAT CANCER IS CAUSED BY THE DYSREGULATION OF CELLULAR PATHWAYS INVOLVED IN PROLIFERATION, CELL CYCLE, APOPTOSIS, CELL METABOLISM, MIGRATION, CELL POLARITY, AND DIFFERENTIATION. BESIDES, GROWING EVIDENCE INDICATES THAT EXTRACELLULAR MATRIX SIGNAL…	2278		TABRIZ UNIV MED SCI, IMMUNOL RES CTR, TABRIZ 5165665811, IRAN.; IRCCS IST TUMORI GIOVANNI PAOLO II BARI, I-70124 BARI, ITALY.; BIRJAND UNIV MED SCI, STUDENT RES COMM, BIRJAND 9717853577, IRAN.; BIRJAND UNIV MED SCI, CELLULAR & MOL RES CTR, BIRJAND 9717853577, IRAN.; TABRIZ UNIV MED SCI, STUDENT RES COMM, TABRIZ 5166614766, IRAN.; ISLAMIC AZAD UNIV, VARAMIN PISHVA BRANCH, DEPT BIOL, TEHRAN 3381774…	TABRIZ UNIVERSITY OF MEDICAL SCIENCE; IRCCS ISTITUTO TUMORI BARI GIOVANNI PAOLO II; TABRIZ UNIVERSITY OF MEDICAL SCIENCE; ISLAMIC AZAD UNIVERSITY; MAYO CLINIC; WESTERN UNIVERSITY (UNIVERSITY OF WESTERN ONTARIO); UNIVERSITA DEGLI STUDI DI BARI ALDO MORO; TABRIZ UNIVERSITY OF MEDICAL SCIENCE		2025-03-28	CANCER; TUMOR MICROENVIRONMENT; SIGNALING PATHWAYS; SINGLE-CELL OMICS; TUMOR-INFILTRATING IMMUNE CELLS; SINGLE-CELL SEQUENCING OF IMMUNE CELLS; IMMUNE CHECKPOINTS	10.3390/molecules26082278	REVIEW			1420-3049	AFSHIN.DERAKHSHANI94@GMAIL.COM; ZEINABROSTAMY73@GMAIL.COM; SAFARPOUR701@YAHOO.COM; ABDOLI.MED99@GMAIL.COM; NILOUFARNOURBAKHSH1994@GMAIL.COM; A.ARGENTIERO@ONCOLOGICO.BARI.IT; SINATAEFEHSHOKR@GMAIL.COM; JALILI.T.NEDA@GMAIL.COM; OMIDKOSHKI@GMAIL.COM; REZAVAEZI72@GMAIL.COM; SINGH.PANKAJ@MAYO.EDU; N.TAEFEHSHOKR@GMAIL.COM; ALIZADEH_IMM@YAHOO.COM; N.SILVESTRIS@ONCOLOGICO.BARI.IT; BARADARANB@TBZMED.AC.IR			APULIAN REGIONAL PROJECT "MEDICINA DI PRECISIONE"	THIS RESEARCH WAS FUNDED BY THE APULIAN REGIONAL PROJECT "MEDICINA DI PRECISIONE" TO N.S.	RT6TQ			PAR3 POLARITY PROTEIN; DEPENDENT PHOSPHORYLATION; PI3K/AKT/MTOR PATHWAY; EXTRACELLULAR-MATRIX; PYRIMIDINE SYNTHESIS; THERAPEUTIC TARGET; MULTIPLE-MYELOMA; TUMOR-GROWTH; HUMAN BREAST; T-CELLS	8	MOLECULES	MOLECULES	ENGLISH	173	GOLD, GREEN PUBLISHED	DERAKHSHANI, AFSHIN/0000-0002-3243-233X; TAEFEHSHOKR, NIMA/0000-0001-6039-2921; SAFARPOUR, HOSSEIN/0000-0001-9883-9186; TAEFEHSHOKR, SINA/0000-0002-8949-0493; ROSTAMY, ZEINAB/0000-0002-1896-521X; KOOSHKAKI, OMID/0000-0002-0398-6587	ST ALBAN-ANLAGE 66, CH-4052 BASEL, SWITZERLAND	APR	18	BASEL	33920054		J	MDPI	2021	KOOSHKAKI, OMID/AAY-6115-2020; ALIZADEH, NAZILA/AGS-3802-2022; SAFARPOUR, HOSSEIN/AAD-7304-2019; DERAKHSHANI, AFSHIN/P-9085-2019; TAEFEHSHOKR, NIMA/ABI-5974-2020; ABDOLI SHADBAD, MAHDI/AAR-2537-2021; BARADARAN, BEHZAD/AAQ-5177-2020; ARGENTIERO, ANTONELLA/AAG-2643-2020; SAFARPOUR, HOSSEIN/M-9171-2017; TAEFEHSHOKR, SINA/L-1641-2016	BARADARAN, B (通讯作者)，TABRIZ UNIV MED SCI, IMMUNOL RES CTR, TABRIZ 5165665811, IRAN.; ARGENTIERO, A (通讯作者)，IRCCS IST TUMORI GIOVANNI PAOLO II BARI, I-70124 BARI, ITALY.; BARADARAN, B (通讯作者)，TABRIZ UNIV MED SCI, DEPT IMMUNOL, FAC MED, TABRIZ 5166614766, IRAN.	BIOCHEMISTRY & MOLECULAR BIOLOGY; CHEMISTRY			MOLECULES		37	FROM ONCOGENIC SIGNALING PATHWAYS TO SINGLE-CELL SEQUENCING OF IMMUNE CELLS: CHANGING THE LANDSCAPE OF CANCER IMMUNOTHERAPY
PAPAIT A;ROMOLI J;STEFANI FR;CHIODELLI P;MONTRESOR MC;AGONI L;SILINI AR;PAROLINI O	PAPAIT, ANDREA;ROMOLI, JACOPO;STEFANI, FRANCESCA ROMANA;CHIODELLI, PAOLA;MONTRESOR, MARIA CRISTINA;AGONI, LORENZO;SILINI, ANTONIETTA ROSA;PAROLINI, ORNELLA	ABANGAN RS, 2010, AM J PATHOL, V176, P1914, DOI 10.2353/AJPATH.2010.080839;ANDERSSON P, 2018, JCI INSIGHT, V3, DOI 10.1172/JCI.INSIGHT.122375;ANGELUCCI C, 2012, PLOS ONE, V7, DOI 10.1371/JOURNAL.PONE.0050804;ARINA A, 2016, P NATL ACAD SCI USA, V113, P7551, DOI 10.1073/PNAS.1600363113;BALSAMO M, 2009, P NATL ACAD SCI USA, V106, P20847, DOI 10.1073/PNAS.0906481106;BARTOSCHEK M, 2018, NAT COMMUN, V9…	SIMPLE SUMMARY IN THE LAST 20 YEARS, THE TUMOR MICROENVIRONMENT (TME) HAS RAISED AN INCREASING INTEREST FROM THE THERAPEUTIC POINT OF VIEW. INDEED, DIFFERENT STRATEGIES TARGETING EITHER THE ENDOTHELIAL OR THE IMMUNE COMPONENT HAVE BEEN IMPLEMENTED. FURTHERMORE, CANCER-ASSOCIATED FIBROBLASTS (CAF) HAVE ATTRACTED EVEN MORE INTEREST DUE TO THEIR ABILITY TO PRIME THE TME IN ORDER TO FAVOR TUMOR PROGR…	3570		UNIV CATTOLICA SACRO CUORE, DEPT LIFE SCI & PUBL HLTH, I-00168 ROME, ITALY.; FDN POLICLIN UNIV AGOSTINO GEMELLI IRCCS, I-00168 ROME, ITALY.; FDN POLIAMBULANZA IST OSPED, CTR RIC E MENNI, I-25124 BRESCIA, ITALY.; FDN POLIAMBULANZA IST OSPED, PATHOL ANAT UNIT, I-25124 BRESCIA, ITALY.; FDN POLIAMBULANZA IST OSPED, OBSTET & GYNECOL UNIT, I-25124 BRESCIA, ITALY.;	CATHOLIC UNIVERSITY OF THE SACRED HEART; IRCCS POLICLINICO GEMELLI; CATHOLIC UNIVERSITY OF THE SACRED HEART; IRCCS POLICLINICO GEMELLI		2025-03-28	CANCER-ASSOCIATED FIBROBLASTS (CAF); STROMA; TUMOR MICROENVIRONMENT (TME); PRECLINICAL STUDIES; CLINICAL TRIALS	10.3390/cancers14153570	REVIEW			2072-6694	ANDREA.PAPAIT@UNICATT.IT; JACOPO.ROMOLI@UNICATT.IT; FRANCESCA.STEFANI@POLIAMBULANZA.IT; PAOLA.CHIODELLI@POLIAMBULANZA.IT; CRISTINA.MONTRESOR@POLIAMBULANZA.IT; LORENZO.AGONI@POLIAMBULANZA.IT; ANTONIETTA.SILINI@POLIAMBULANZA.IT; ORNELLA.PAROLINI@UNICATT.IT			ITALIAN MINISTRY OF RESEARCH AND UNIVERSITY (MIUR); FONDAZIONE ALESSANDRA BONO ONLUS	THIS RESEARCH WAS FUNDED BY THE ITALIAN MINISTRY OF RESEARCH AND UNIVERSITY (MIUR, 5 - 1000), CONTRIBUTI PER IL FUNZIONAMENTO DEGLI ENTI PRIVATI CHE SVOLGONO ATTIVITA DI RICERCAR-C.E.P.R. (2020-2021) AND THE "FONDAZIONE ALESSANDRA BONO ONLUS".	3R9WA			FIBROBLAST ACTIVATION PROTEIN; CARCINOMA-ASSOCIATED FIBROBLASTS; TGF-BETA; T-CELLS; COLORECTAL-CANCER; STROMAL CELLS; TUMOR-GROWTH; MESENCHYMAL TRANSITION; OXIDATIVE STRESS; PANCREAS CANCER	15	CANCERS	CANCERS	ENGLISH	127	GOLD, GREEN PUBLISHED	PAROLINI, ORNELLA/0000-0002-5211-6430; PAPAIT, ANDREA/0000-0003-1229-9671; SILINI, ANTONIETTA ROSA/0000-0001-6208-3583; STEFANI, FRANCESCA ROMANA/0000-0002-8536-7420	ST ALBAN-ANLAGE 66, CH-4052 BASEL, SWITZERLAND	AUG	18	BASEL	35892828		J	MDPI	2022	PAPAIT, ANDREA/S-7782-2019; STEFANI, FRANCESCA ROMANA/ABB-4027-2021; PAROLINI, ORNELLA/ABI-7862-2020; SILINI, ANTONIETTA ROSA/K-7638-2016	PAROLINI, O (通讯作者)，UNIV CATTOLICA SACRO CUORE, DEPT LIFE SCI & PUBL HLTH, I-00168 ROME, ITALY.; PAROLINI, O (通讯作者)，FDN POLICLIN UNIV AGOSTINO GEMELLI IRCCS, I-00168 ROME, ITALY.	ONCOLOGY			CANCERS		36	FIGHT THE CANCER, HIT THE CAF!
RAMALINGAM N;JEFFREY SS	RAMALINGAM, NAVEEN;JEFFREY, STEFANIE S.	ADALSTEINSSON VA, 2017, NAT COMMUN, V8, DOI 10.1038/S41467-017-00965-Y;ADAMS DL, 2014, P NATL ACAD SCI USA, V111, P3514, DOI 10.1073/PNAS.1320198111;AKYÜZ N, 2017, INT J CANCER, V140, P2535, DOI 10.1002/IJC.30549;ALIZADEH AA, 2015, NAT MED, V21, P846, DOI 10.1038/NM.3915;ANONYMOUS, CANC DISCOV;BEAUSANG JF, 2017, P NATL ACAD SCI USA, V114, PE10409, DOI 10.1073/PNAS.1713863114;BERRY JL, 2017, JAMA …	LIQUID BIOPSY PROVIDES MINIMALLY INVASIVE AND READILY OBTAINABLE ACCESS TO TUMOR-ASSOCIATED BIOLOGICAL MATERIAL IN BLOOD OR OTHER BODY FLUIDS. THESE SAMPLES PROVIDE IMPORTANT INSIGHTS INTO CANCER BIOLOGY, SUCH AS PRIMARY TUMOR HETEROGENEITY; REAL-TIME TUMOR EVOLUTION; RESPONSE TO THERAPY, INCLUDING IMMUNOTHERAPY; AND MECHANISMS OF CANCER METASTASIS. INITIAL BIOLOGICAL MATERIALS STUDIED WERE CIRCU…		104	FLUIDIGM CORP, NEW TECHNOL GRP, SAN FRANCISCO, CA USA.; STANFORD UNIV, DIV SURG ONCOL, DEPT SURG, SCH MED, STANFORD, CA USA.;	STANDARD BIOTOOLS INC.; STANFORD UNIVERSITY		2025-03-28	CIRCULATING TUMOR CELLS; CIRCULATING TUMOR DNA; LIQUID BIOPSY; SINGLE-CELL ANALYSIS; TUMOR HETEROGENEITY	10.1097/PPO.0000000000000308	REVIEW			1540-336X	SSJ@STANFORD.EDU	108		NCI IMAT GRANT [R21CA177447]; SUSAN G. KOMEN FOUNDATION [SAB1500003]; JOHN AND MARVA WARNOCK RESEARCH FUND	THIS REVIEW WAS SUPPORTED IN PART BY NCI IMAT GRANT R21CA177447 (TO S.S.J.), SUSAN G. KOMEN FOUNDATION SAB1500003 (TO S.S.J.), AND THE JOHN AND MARVA WARNOCK RESEARCH FUND (TO S.S.J.).	GE4JP			GENE-EXPRESSION PATTERNS; LABEL-FREE ISOLATION; RNA-SEQ; BREAST-CANCER; LUNG-CANCER; SENSITIVE DETECTION; OF-ORIGIN; FREE DNA; MUTATIONS; SAMPLES	2	CANCER J	CANCER J.	ENGLISH	73	GREEN ACCEPTED	JEFFREY, STEFANIE/0000-0003-4478-2764; RAMALINGAM, NAVEEN/0000-0003-2584-8094	TWO COMMERCE SQ, 2001 MARKET ST, PHILADELPHIA, PA 19103 USA	MAR-APR	5	PHILADELPHIA	29601337		J	LIPPINCOTT WILLIAMS & WILKINS	2018	RAMALINGAM, NAVEEN/B-6632-2008	JEFFREY, SS (通讯作者)，MED SCH LAB SURGE BLDG,P214,1201 WELCH RD, STANFORD, CA 94305 USA.	ONCOLOGY		1528-9117	CANCER JOURNAL		36	FUTURE OF LIQUID BIOPSIES WITH GROWING TECHNOLOGICAL AND BIOINFORMATICS STUDIES: OPPORTUNITIES AND CHALLENGES IN DISCOVERING TUMOR HETEROGENEITY WITH SINGLE-CELL LEVEL ANALYSIS
DELHALLE S;BODE SFN;BALLING R;OLLERT M;HE FQ	DELHALLE, SYLVIE;BODE, SEBASTIAN F. N.;BALLING, RUDI;OLLERT, MARKUS;HE, FENG Q.	AGGARWAL CC, 2008, ADV DATABASE SYST, V34, P11;AKDIS CA, 2015, WORLD ALLERGY ORGAN, V8, DOI 10.1186/S40413-015-0063-2;ANONYMOUS, 2016, NATURE, V539, P467, DOI 10.1038/539467B;ANONYMOUS, DATABASE OXFORD;ANONYMOUS, WORLD ALL ORG WAO WH;ARAI E, 2014, INT J CANCER, V135, P1330, DOI 10.1002/IJC.28768;ARCHER SN, 2014, P NATL ACAD SCI USA, V111, PE682, DOI 10.1073/PNAS.1316335111;ARMITAGE EG, 2014, J PH…	BIG DATA GENERATION AND COMPUTATIONAL PROCESSING WILL ENABLE MEDICINE TO EVOLVE FROM A "ONE-SIZE-FITS-ALL" APPROACH TO PRECISE PATIENT STRATIFICATION AND TREATMENT. SIGNIFICANT ACHIEVEMENTS USING "OMICS" DATA HAVE BEEN MADE ESPECIALLY IN PERSONALIZED ONCOLOGY. HOWEVER, IMMUNE CELLS RELATIVE TO TUMOR CELLS SHOW A MUCH HIGHER DEGREE OF COMPLEXITY IN HETEROGENEITY, DYNAMICS, MEMORY-CAPABILITY, PLAST…	9		LIH, DEPT INFECT & IMMUN, 29,RUE HENRI KOCH, L-4354 ESCH SUR ALZETTE, LUXEMBOURG.; UNIV FREIBURG, CTR PEDIAT, DEPT GEN PEDIAT ADOLESCENT MED & NEONATOL, MED CTR,FAC MED, MATHILDENSTR 1, D-79106 FREIBURG, GERMANY.; UNIV LUXEMBOURG, LCSB, CAMPUS BELVAL,6,AVE SWING, L-4367 BELVAUX, LUXEMBOURG.; UNIV SOUTHERN DENMARK, DEPT DERMATOL, ORCA, DK-5000 ODENSE C, DENMARK.; UNIV SOUTHERN DENMARK, ALLERGY CTR…	LUXEMBOURG INSTITUTE OF HEALTH; UNIVERSITY OF FREIBURG; UNIVERSITY OF LUXEMBOURG; UNIVERSITY OF SOUTHERN DENMARK; UNIVERSITY OF SOUTHERN DENMARK		2025-03-28		10.1038/s41540-017-0045-9	REVIEW			2056-7189	FENG.HE@LIH.LU			LUXEMBOURG PERSONALIZED MEDICINE CONSORTIUM (PMC), LUXEMBOURG NATIONAL RESEARCH FUND (FNR) CORE PROGRAM [CORE/14/BM/8231540/GEDES]; FNR AFR-RIKEN BILATERAL PROGRAM (TREGBAR); PRIDE PROGRAM [PRIDE/11012546/NEXTIMMUNE, PRIDE/10907093/CRITICS]; EUROPEAN ACADEMY OF ALLERGY AND CLINICAL IMMUNOLOGY (EAACI)	THIS WORK WAS SUPPORTED BY THE LUXEMBOURG PERSONALIZED MEDICINE CONSORTIUM (PMC), LUXEMBOURG NATIONAL RESEARCH FUND (FNR) CORE PROGRAM GRANT (CORE/14/BM/8231540/GEDES, F.H.), FNR AFR-RIKEN BILATERAL PROGRAM (TREGBAR, F.H. AND M.O.), PRIDE PROGRAM GRANTS (PRIDE/11012546/NEXTIMMUNE AND PRIDE/10907093/CRITICS, FOR M.O., R.B. AND F.H.) AND EUROPEAN ACADEMY OF ALLERGY AND CLINICAL IMMUNOLOGY (EAACI) L…	HM7IX			SINGLE-CELL ANALYSIS; API M 10; DNA-METHYLATION; SYSTEMS BIOLOGY; MULTI-OMICS; T-CELLS; CANCER; DISEASE; MICROBIOTA; BIOMARKERS		NPJ SYST BIOL APPL	NPJ SYST. BIOL. APPL.	ENGLISH	135	GREEN PUBLISHED, GOLD	BODE, SEBASTIAN/0000-0001-7217-3312; HE, FENG Q./0000-0003-2657-7361; OLLERT, MARKUS W./0000-0002-8055-0103; BALLING, RUDI/0000-0003-2902-5650	HEIDELBERGER PLATZ 3, BERLIN, 14197, GERMANY	FEB 6	14	BERLIN	29423275		J	NATURE PORTFOLIO	2018	HEFENG, FENG/LKM-3049-2024; BALLING, RUDI/E-9680-2010; OLLERT, MARKUS W./LZI-1881-2025	HE, FQ (通讯作者)，LIH, DEPT INFECT & IMMUN, 29,RUE HENRI KOCH, L-4354 ESCH SUR ALZETTE, LUXEMBOURG.	MATHEMATICAL & COMPUTATIONAL BIOLOGY			NPJ SYSTEMS BIOLOGY AND APPLICATIONS		35	A ROADMAP TOWARDS PERSONALIZED IMMUNOLOGY
DAUM S;HAGEN H;NAISMITH E;WOLF D;PIRCHER A	DAUM, SOPHIA;HAGEN, HANNES;NAISMITH, ERIN;WOLF, DOMINIK;PIRCHER, ANDREAS	ADIGHIBE O, 2006, BRIT J CANCER, V94, P1176, DOI 10.1038/SJ.BJC.6603039;AGER A, 2015, ONCOIMMUNOLOGY, V4, DOI 10.1080/2162402X.2015.1008791;AGUAYO A, 2001, LEUKEMIA RES, V25, P279, DOI 10.1016/S0145-2126(00)00139-9;ALLEN E, 2017, SCI TRANSL MED, V9, DOI 10.1126/SCITRANSLMED.AAK9679;ALSHANGITI A, 2018, CURR ONCOL, V25, PS45, DOI 10.3747/CO.25.3747;ANNAN DA, 2019, CELL COMMUN SIGNAL, V17, DOI 10.11…	TUMOR PROGRESSION DEPENDS PRIMARILY ON VASCULAR SUPPLY, WHICH IS FACILITATED BY ANGIOGENIC ACTIVITY WITHIN THE MALIGNANT TISSUE. NON-SMALL CELL LUNG CANCER (NSCLC) IS A HIGHLY VASCULARIZED TUMOR, AND INHIBITION OF ANGIOGENESIS WAS PROJECTED TO BE A PROMISING THERAPEUTIC APPROACH. OVER A DECADE AGO, THE FIRST ANTI-ANGIOGENIC AGENTS WERE APPROVED FOR ADVANCED STAGE NSCLC PATIENTS, HOWEVER, THEY ONL…	610903		MED UNIV INNSBRUCK, DEPT HEMATOL & ONCOL, INTERNAL MED 5, INNSBRUCK, AUSTRIA.; UNIV HOSP BONN UKB, DEPT ONCOL HEMATOL IMMUNONCOL & RHEUMATOL, MED CLIN 3, BONN, GERMANY.;	MEDICAL UNIVERSITY OF INNSBRUCK; UNIVERSITY OF BONN		2025-03-28	NON-SMALL CELL LUNG CANCER; ANGIOGENESIS; VASCULAR ENDOTHELIAL GROWTH FACTOR; TUMOR MICROENVIRONMENT; TUMOR ENDOTHELIAL CELLS; IMMUNOTHERAPY; COMBINATIONAL THERAPY	10.3389/fcell.2020.610903	REVIEW				ANDREAS.PIRCHER@I-MED.AC.AT					PT2SA			ENDOTHELIAL GROWTH-FACTOR; VESSEL CO-OPTION; RANDOMIZED PHASE-III; 1ST-LINE THERAPY; MAST-CELLS; PATHOLOGICAL ANGIOGENESIS; TUMOR ANGIOGENESIS; DOUBLE-BLIND; FACTOR VEGF; IN-VITRO		FRONT CELL DEV BIOL	FRONT. CELL. DEV. BIOL.	ENGLISH	145	GREEN PUBLISHED, GOLD	WOLF, DOMINIK/0000-0002-4761-075X; PIRCHER, ANDREAS/0000-0002-7747-3012; NAISMITH, ERIN/0000-0001-8132-5293	AVENUE DU TRIBUNAL FEDERAL 34, LAUSANNE, CH-1015, SWITZERLAND	JAN 5	17	LAUSANNE	33469537		J	FRONTIERS MEDIA SA	2021	PIRCHER, ANDREAS/L-2150-2019	PIRCHER, A (通讯作者)，MED UNIV INNSBRUCK, DEPT HEMATOL & ONCOL, INTERNAL MED 5, INNSBRUCK, AUSTRIA.	CELL BIOLOGY; DEVELOPMENTAL BIOLOGY		2296-634X	FRONTIERS IN CELL AND DEVELOPMENTAL BIOLOGY		34	THE ROLE OF ANTI-ANGIOGENESIS IN THE TREATMENT LANDSCAPE OF NON-SMALL CELL LUNG CANCER - NEW COMBINATIONAL APPROACHES AND STRATEGIES OF NEOVESSEL INHIBITION
DE VRIES NL;MAHFOUZ A;KONING F;DE MIRANDA NFCC	DE VRIES, NATASJA L.;MAHFOUZ, AHMED;KONING, FRITS;DE MIRANDA, NOEL F. C. C.	ALI HR, 2020, NAT CANC, V1, P163, DOI 10.1038/S43018-020-0026-6, DOI 10.1038/S43018-020-0026-6;ANONYMOUS, 2019, J IMMUNOTHER CANCER;ANONYMOUS, 2018, NAT COMMUN;ANONYMOUS, 2018, CELL;ANONYMOUS, 2015, SCIENCE, DOI DOI 10.1126/SCIENCE.AAB0917;ANONYMOUS, 2019, NATURE;ANONYMOUS, 2016, NATURE;ANONYMOUS, 2018, SCIENCE;ANONYMOUS, 2019, CELL;ANONYMOUS, 2018, NAT METHODS;ANONYMOUS, 2015, NAT PROTOC;ANONYMO…	CANCERS ARE CHARACTERIZED BY EXTENSIVE HETEROGENEITY THAT OCCURS INTRATUMORALLY, BETWEEN LESIONS, AND ACROSS PATIENTS. TO STUDY CANCER AS A COMPLEX BIOLOGICAL SYSTEM, MULTIDIMENSIONAL ANALYSES OF THE TUMOR MICROENVIRONMENT ARE PARAMOUNT. SINGLE-CELL TECHNOLOGIES SUCH AS FLOW CYTOMETRY, MASS CYTOMETRY, OR SINGLE-CELL RNA-SEQUENCING HAVE REVOLUTIONIZED OUR ABILITY TO CHARACTERIZE INDIVIDUAL CELLS I…	1254		LEIDEN UNIV, PATHOL, MED CTR, LEIDEN, NETHERLANDS.; LEIDEN UNIV, IMMUNOHEMATOL & BLOOD TRANSFUS, MED CTR, LEIDEN, NETHERLANDS.; LEIDEN UNIV, HUMAN GENET, MED CTR, LEIDEN, NETHERLANDS.; DELFT UNIV TECHNOL, DELFT BIOINFORMAT LAB, DELFT, NETHERLANDS.; LEIDEN UNIV, LEIDEN COMPUTAT BIOL CTR, MED CTR, LEIDEN, NETHERLANDS.;	LEIDEN UNIVERSITY - EXCL LUMC; LEIDEN UNIVERSITY; LEIDEN UNIVERSITY MEDICAL CENTER (LUMC); LEIDEN UNIVERSITY - EXCL LUMC; LEIDEN UNIVERSITY; LEIDEN UNIVERSITY MEDICAL CENTER (LUMC); LEIDEN UNIVERSITY; LEIDEN UNIVERSITY MEDICAL CENTER (LUMC); LEIDEN UNIVERSITY - EXCL LUMC; DELFT UNIVERSITY OF TECHNOLOGY; LEIDEN UNIVERSITY; LEIDEN UNIVERSITY MEDICAL CENTER (LUMC); LEIDEN UNIVERSITY - EXCL LUMC		2025-03-28	CANCER MICROENVIRONMENT; SINGLE-CELL; DATA INTEGRATION; MULTI-OMICS; MASS CYTOMETRY; SPATIAL ANALYSIS; IMMUNOPHENOTYPING	10.3389/fonc.2020.01254	REVIEW				N.F.DE_MIRANDA@LUMC.NL			EUROPEAN COMMISSION UNDER A MSCA-ITN AWARD [675743: ISPIC]; KWF BAS MULDER AWARD UL [2015-7664]; ZONMW VENI GRANT [916171144]; EUROPEAN RESEARCH COUNCIL (ERC) UNDER THE EUROPEAN UNION [852832]	THE AUTHORS ACKNOWLEDGE FUNDING FROM THE EUROPEAN COMMISSION UNDER A MSCA-ITN AWARD (675743: ISPIC), THE KWF BAS MULDER AWARD UL (2015-7664), THE ZONMW VENI GRANT (916171144), AND THE EUROPEAN RESEARCH COUNCIL (ERC) UNDER THE EUROPEAN UNION'S HORIZON 2020 RESEARCH AND INNOVATION PROGRAMME (GRANT AGREEMENT NO. 852832).	NB2HP			CELL RNA-SEQ; CIRCULATING TUMOR-CELLS; MASS CYTOMETRY; SEQUENCING REVEALS; GENE-EXPRESSION; MESSENGER-RNA; SUBCELLULAR RESOLUTION; IMMUNE CONTEXTURE; SINGLE-NUCLEOTIDE; STEM-CELLS		FRONT ONCOL	FRONT. ONCOL.	ENGLISH	189	GREEN PUBLISHED, GOLD	DE VRIES, NATASJA/0000-0003-4966-7036; KONING, FRITS/0000-0002-4007-5715; DE MIRANDA, NOEL/0000-0001-6122-1024	AVENUE DU TRIBUNAL FEDERAL 34, LAUSANNE, CH-1015, SWITZERLAND	JUL 23	15	LAUSANNE	32793500		J	FRONTIERS MEDIA SA	2020	; DE MIRANDA, NOEL/I-2520-2015	DE MIRANDA, NFCC (通讯作者)，LEIDEN UNIV, PATHOL, MED CTR, LEIDEN, NETHERLANDS.	ONCOLOGY		2234-943X	FRONTIERS IN ONCOLOGY		34	UNRAVELING THE COMPLEXITY OF THE CANCER MICROENVIRONMENT WITH MULTIDIMENSIONAL GENOMIC AND CYTOMETRIC TECHNOLOGIES
ZHANG Q;LOU Y;BAI XL;LIANG TB	ZHANG, QI;LOU, YU;BAI, XUE-LI;LIANG, TING-BO	ABDEL-RAHMAN O, 2018, HPB, V20, P41, DOI 10.1016/J.HPB.2017.08.017;AN FQ, 2001, INT J CANCER, V93, P468, DOI 10.1002/IJC.1367;ANDOR N, 2016, NAT MED, V22, P105, DOI 10.1038/NM.3984;ARAN D, 2017, GENOME BIOL, V18, DOI 10.1186/S13059-017-1349-1;BATLLE E, 2017, NAT MED, V23, P1124, DOI 10.1038/NM.4409;BELGHITI JACQUES, 2005, HPB (OXFORD), V7, P42, DOI 10.1080/13651820410024067;BROWN HK, 2017, CANCER…	HEPATOCELLULAR CARCINOMA (HCC) IS CHARACTERIZED BY HIGH HETEROGENEITY IN BOTH INTRATUMORAL AND INTERPATIENT MANNERS. WHILE INTERPATIENT HETEROGENEITY IS RELATED TO PERSONALIZED THERAPY, INTRATUMORAL HETEROGENEITY (ITH) LARGELY INFLUENCES THE EFFICACY OF THERAPIES IN INDIVIDUALS. ITH CONTRIBUTES TO TUMOR GROWTH, METASTASIS, RECURRENCE, AND DRUG RESISTANCE AND CONSEQUENTLY LIMITS THE PROGNOSIS OF P…			ZHEJIANG UNIV, AFFILIATED HOSP 1, DEPT HEPATOBILIARY & PANCREAT SURG, SCH MED, 79 QINGCHUN RD, HANGZHOU 310003, ZHEJIANG, PEOPLES R CHINA.; KEY LAB PANCREAT DIS ZHEJIANG PROV, HANGZHOU 310003, ZHEJIANG, PEOPLES R CHINA.; INNOVAT CTR STUDY PANCREAT DIS ZHEJIANG PROV, HANGZHOU 310003, ZHEJIANG, PEOPLES R CHINA.; ZHEJIANG CLIN RES CTR HEPATOBILIARY & PANCREAT DI, HANGZHOU 310003, ZHEJIANG, PEOPLES R…	ZHEJIANG UNIVERSITY		2025-03-28	HEPATOCELLULAR CARCINOMA; TUMOR HETEROGENEITY; TUMOR MICROENVIRONMENT; SINGLE-CELL ANALYSIS; LOCAL IMMUNITY	10.3748/wjg.v26.i26.3720	REVIEW			2219-2840	LIANGTINGBO@ZJU.EDU.CN			NATIONAL NATURAL SCIENCE FOUNDATION OF CHINA [81871320, 81830089]; ZHEJIANG PROVINCIAL NATURAL SCIENCE FOUNDATION OF CHINA [LR20H160002]	SUPPORTED BY THE NATIONAL NATURAL SCIENCE FOUNDATION OF CHINA, NO. 81871320 AND NO. 81830089; AND ZHEJIANG PROVINCIAL NATURAL SCIENCE FOUNDATION OF CHINA, NO. LR20H160002.	MV9FD			CANCER STEM-CELLS; CIRCULATING TUMOR DNA; GENOMIC HETEROGENEITY; CLONAL EVOLUTION; LIVER-CANCER; GENETIC-HETEROGENEITY; TARGETED THERAPY; IMMUNE CELLS; LUNG-CANCER; RESISTANCE	26	WORLD J GASTROENTERO	WORLD J. GASTROENTEROL.	ENGLISH	121	HYBRID, GREEN PUBLISHED		7041 KOLL CENTER PARKWAY, SUITE 160, PLEASANTON, CA, UNITED STATES	JUL 14	18	PLEASANTON	32774053		J	BAISHIDENG PUBLISHING GROUP INC	2020	LIANG, TINGBO/IVV-7969-2023; LOU, YU/ACD-8118-2022	LIANG, TB (通讯作者)，ZHEJIANG UNIV, AFFILIATED HOSP 1, DEPT HEPATOBILIARY & PANCREAT SURG, SCH MED, 79 QINGCHUN RD, HANGZHOU 310003, ZHEJIANG, PEOPLES R CHINA.	GASTROENTEROLOGY & HEPATOLOGY		1007-9327	WORLD JOURNAL OF GASTROENTEROLOGY		34	INTRATUMORAL HETEROGENEITY OF HEPATOCELLULAR CARCINOMA: FROM SINGLE-CELL TO POPULATION-BASED STUDIES
YUAN X;WANG JX;HUANG YX;SHANGGUAN DG;ZHANG P	YUAN, XIAO;WANG, JINXI;HUANG, YIXUAN;SHANGGUAN, DANGANG;ZHANG, PENG	ANONYMOUS, 2014, NAT METHODS, V11, P1, DOI 10.1038/NMETH.2801;AZIZI E, 2018, CELL, V174, P1293, DOI 10.1016/J.CELL.2018.05.060;BAO XW, 2021, CANCER IMMUNOL IMMUN, V70, P189, DOI 10.1007/S00262-020-02669-7;BLONDEL VD, 2008, J STAT MECH-THEORY E, DOI 10.1088/1742-5468/2008/10/P10008;CHUNG W, 2017, NAT COMMUN, V8, DOI 10.1038/NCOMMS15081;DAL MOLIN A, 2019, BRIEF BIOINFORM, V20, P1384, DOI 10.1093/BI…	IMMUNE INFILTRATES IN THE TUMOR MICROENVIRONMENT (TME) OF BREAST CANCER (BRCA) HAVE BEEN SHOWN TO PLAY A CRITICAL ROLE IN TUMORIGENESIS, PROGRESSION, INVASION, AND THERAPY RESISTANCE, AND THEREBY WILL AFFECT THE CLINICAL OUTCOMES OF BRCA PATIENTS. HOWEVER, A WIDE RANGE OF INTRATUMORAL HETEROGENEITY SHAPED BY THE TUMOR CELLS AND IMMUNE CELLS IN THE SURROUNDING MICROENVIRONMENT IS A MAJOR OBSTACLE …	643692		CHANGSHA KINGMED CTR CLIN LAB CO LTD, CHANGSHA, PEOPLES R CHINA.; HUNAN UNIV TRADIT CHINESE MED, AFFILIATED HOSP 1, CHANGSHA, PEOPLES R CHINA.; UNIV MARYLAND, SCH MED, INST HUMAN VIROL, DIV IMMUNOTHERAPY, BALTIMORE, MD 21201 USA.; HUNAN CANC HOSP, CHANGSHA, PEOPLES R CHINA.;	HUNAN UNIVERSITY OF CHINESE MEDICINE; UNIVERSITY SYSTEM OF MARYLAND; UNIVERSITY OF MARYLAND BALTIMORE		2025-03-28	SINGLE-CELL SEQUENCING; BREAST CANCER; SINGLE CELL MASS CYTOMETRY; TUMOR MICROENVIROMENT; IMMUNE CELL	10.3389/fimmu.2021.643692	REVIEW				SHANGGUANDG@163.COM; PENG.ZHANG@IHV.UMARYLAND.EDU					QU5NC					FRONT IMMUNOL	FRONT. IMMUNOL.	ENGLISH	34	GOLD, GREEN PUBLISHED	ZHANG, PENG/0000-0002-6218-1885; YUAN, XIAO/0000-0002-0955-2931	AVENUE DU TRIBUNAL FEDERAL 34, LAUSANNE, CH-1015, SWITZERLAND	FEB 25	7	LAUSANNE	33717201		J	FRONTIERS MEDIA SA	2021	ZHANG, PENG/P-3215-2014	ZHANG, P (通讯作者)，UNIV MARYLAND, SCH MED, INST HUMAN VIROL, DIV IMMUNOTHERAPY, BALTIMORE, MD 21201 USA.; SHANGGUAN, DG (通讯作者)，HUNAN CANC HOSP, CHANGSHA, PEOPLES R CHINA.	IMMUNOLOGY		1664-3224	FRONTIERS IN IMMUNOLOGY		33	SINGLE-CELL PROFILING TO EXPLORE IMMUNOLOGICAL HETEROGENEITY OF TUMOR MICROENVIRONMENT IN BREAST CANCER
PENG AH;MAO XY;ZHONG JW;FAN SX;HU YJ	PENG, ANGHUI;MAO, XIYING;ZHONG, JIAWEI;FAN, SHUXIN;HU, YOUJIN	ANGERMUELLER C, 2016, NAT METHODS, V13, P229, DOI 10.1038/NMETH.3728;ARGELAGUET R, 2018, MOL SYST BIOL, V14, DOI 10.15252/MSB.20178124;BACCIN C, 2020, NAT CELL BIOL, V22, P38, DOI 10.1038/S41556-019-0439-6;BENDALL SC, 2011, SCIENCE, V332, P687, DOI 10.1126/SCIENCE.1198704;BOEYNAEMS S, 2019, P NATL ACAD SCI USA, V116, P7889, DOI 10.1073/PNAS.1821038116;BRADY SW, 2017, NAT COMMUN, V8, DOI 10.1038/S…	IN RECENT YEARS, THE EMERGENCE OF SINGLE-CELL OMICS TECHNOLOGIES, WHICH CAN PROFILE GENOMICS, TRANSCRIPTOMICS, EPIGENOMICS, AND PROTEOMICS, HAS PROVIDED UNPRECEDENTED INSIGHTS INTO CHARACTERISTICS OF CANCER, ENABLING HIGHER RESOLUTION AND ACCURACY TO DECIPHER THE CELLULAR AND MOLECULAR MECHANISMS RELATING TO TUMORIGENESIS, EVOLUTION, METASTASIS, AND IMMUNE RESPONSES. SINGLE-CELL MULTI-OMICS TECHN…	1900271		SUN YAT SEN UNIV, ZHONGSHAN OPHTHALM CTR, STATE KEY LAB OPHTHALMOL, GUANGZHOU 510000, PEOPLES R CHINA.; NANJING MED UNIV, DEPT OPHTHALMOL, AFFILIATED HOSP 1, NANJING 210029, PEOPLES R CHINA.;	SUN YAT SEN UNIVERSITY; NANJING MEDICAL UNIVERSITY		2025-03-28	CANCER IMMUNOTHERAPY; DRUG-RESISTANCE; MULTI-OMICS; SINGLE-CELL; TUMOR HETEROGENEITY	10.1002/pmic.201900271	REVIEW	APR 2020		1615-9861	HUYOUJIN@GZZOC.COM			NATIONAL KEY R&D PROGRAM OF CHINA [2018YFA0108300, 2017YFC1001300]; NATIONAL NATURAL SCIENCE FOUNDATION OF CHINA [31700900]	THIS WORK WAS SUPPORTED BY NATIONAL KEY R&D PROGRAM OF CHINA (2018YFA0108300, 2017YFC1001300) AND NATIONAL NATURAL SCIENCE FOUNDATION OF CHINA (31700900).	MM0IL			GENOME; IMMUNE; HETEROGENEITY; SEQ; RESISTANCE; PROTEINS	13	PROTEOMICS	PROTEOMICS	ENGLISH	71		ZHONG, JIAWEI/0000-0002-2802-0770; PENG, ANGHUI/0000-0003-2791-4163; HU, YOUJIN/0000-0002-7758-8733	111 RIVER ST, HOBOKEN 07030-5774, NJ USA	JUL	9	HOBOKEN	32223079		J	WILEY	2020	ZHONG, JIAWEI/KVY-6775-2024; PENG, ANGHUI/AAB-4061-2021	HU, YJ (通讯作者)，SUN YAT SEN UNIV, ZHONGSHAN OPHTHALM CTR, STATE KEY LAB OPHTHALMOL, GUANGZHOU 510000, PEOPLES R CHINA.	BIOCHEMISTRY & MOLECULAR BIOLOGY	SI	1615-9853	PROTEOMICS		33	SINGLE-CELL MULTI-OMICS AND ITS PROSPECTIVE APPLICATION IN CANCER BIOLOGY
GREENPLATE AR;JOHNSON DB;FERRELL PB;IRISH JM	GREENPLATE, ALLISON R.;JOHNSON, DOUGLAS B.;FERRELL, P. BRENT, JR.;IRISH, JONATHAN M.	AMIR ED, 2013, NAT BIOTECHNOL, V31, P545, DOI 10.1038/NBT.2594;ANGELO M, 2014, NAT MED, V20, P436, DOI 10.1038/NM.3488;BALKWILL F, 2013, TRENDS IMMUNOL, V34, P169, DOI 10.1016/J.IT.2012.10.007;BECHER B, 2014, NAT IMMUNOL, V15, P1181, DOI 10.1038/NI.3006;BENDALL SC, 2014, CELL, V157, P714, DOI 10.1016/J.CELL.2014.04.005;BENDALL SC, 2012, TRENDS IMMUNOL, V33, P323, DOI 10.1016/J.IT.2012.02.010;BEND…	TREATMENTS THAT SUCCESSFULLY MODULATE ANTI-CANCER IMMUNITY HAVE SIGNIFICANTLY IMPROVED OUTCOMES FOR ADVANCED STAGE MALIGNANCIES AND SPARKED INTENSE STUDY OF THE CELLULAR MECHANISMS GOVERNING THERAPY RESPONSE AND RESISTANCE. THESE RESPONSES ARE GOVERNED BY AN EVOLVING MILIEU OF CANCER AND IMMUNE CELL SUBPOPULATIONS THAT CAN BE A RICH SOURCE OF BIOMARKERS AND BIOLOGICAL INSIGHT, BUT IT IS ONLY RECE…		77	VANDERBILT UNIV, MED CTR, DEPT PATHOL MICROBIOL & IMMUNOL, NASHVILLE, TN USA.; VANDERBILT UNIV, DEPT CANC BIOL, 221 KIRKLAND HALL, NASHVILLE, TN 37235 USA.; VANDERBILT UNIV, MED CTR, DEPT MED, NASHVILLE, TN USA.;	VANDERBILT UNIVERSITY; VANDERBILT UNIVERSITY; VANDERBILT UNIVERSITY		2025-03-28	SYSTEMS IMMUNOLOGY; TUMOUR IMMUNOLOGY; IMMUNOTHERAPY; MASS CYTOMETRY; HUMAN IMMUNE MONITORING	10.1016/j.ejca.2016.03.085	REVIEW			1879-0852	JONATHAN.IRISH@VANDERBILT.EDU	84		NIH/NCI [R00 CA143231, F31 CA199993, K12 CA090625]	NIH/NCI R00 CA143231 ( J. M. I.), F31 CA199993 ( A. R. G.), AND K12 CA090625 ( D. B. J. AND P. B. F.) - PROVIDED SALARY OR FELLOWSHIP SUPPORT FOR AUTHORS OF THIS REVIEW.	DN9FK			MASS CYTOMETRY ANALYSIS; SINGLE-CELL ANALYSIS; REGULATORY T-CELLS; FLOW-CYTOMETRY; B-CELL; IFN-GAMMA; EXPRESSION; HETEROGENEITY; PROGRESSION; IMMUNOLOGY		EUR J CANCER	EUR. J. CANCER	ENGLISH	63	GREEN ACCEPTED	IRISH, JONATHAN/0000-0001-9428-8866	THE BOULEVARD, LANGFORD LANE, KIDLINGTON, OXFORD OX5 1GB, OXON, ENGLAND	JUL	8	OXFORD	27155446		J	ELSEVIER SCI LTD	2016	GREENPLATE, ALLISON/F-7360-2015; IRISH, JONATHAN/E-1180-2013	IRISH, JM (通讯作者)，VANDERBILT UNIV, 740B PRESTON BLDG,2220 PIERCE AVE, NASHVILLE, TN 37232 USA.	ONCOLOGY		0959-8049	EUROPEAN JOURNAL OF CANCER		32	SYSTEMS IMMUNE MONITORING IN CANCER THERAPY
HUDSON WH;WIELAND A	HUDSON, WILLIAM H.;WIELAND, ANDREAS	ABDEL-HAKEEM MS, 2021, NAT IMMUNOL, V22, P1008, DOI 10.1038/S41590-021-00975-5;ACHARYA N, 2020, IMMUNITY, V53, P658, DOI 10.1016/J.IMMUNI.2020.08.005;AHN E, 2018, P NATL ACAD SCI USA, V115, P4749, DOI 10.1073/PNAS.1718217115;AKONDY RS, 2017, NATURE, V552, P362, DOI 10.1038/NATURE24633;AKONDY RS, 2009, J IMMUNOL, V183, P7919, DOI 10.4049/JIMMUNOL.0803903;ALFEI F, 2019, NATURE, V571, P265, DOI 10.1…	T CELLS ARE AT THE CENTER OF CANCER IMMUNOLOGY BECAUSE OF THEIR ABILITY TO RECOGNIZE MUTATIONS IN TUMOR CELLS AND DIRECTLY MEDIATE CANCER CELL KILLING. IMMUNOTHERAPIES TO REJUVENATE EXHAUSTED T CELL RESPONSES HAVE TRANSFORMED THE CLINICAL MANAGEMENT OF SEVERAL MALIGNANCIES. IN PARALLEL, THE DEVELOPMENT OF NOVEL MULTIDIMENSIONAL ANALYSIS PLATFORMS, SUCH AS SINGLE-CELL RNA SEQUENCING AND HIGH-DIMEN…		41	BAYLOR COLL MED, DEPT MOL & CELLULAR BIOL, HOUSTON, TX 77030 USA.; BAYLOR COLL MED, DAN L DUNCAN COMPREHENS CANC CTR, HOUSTON, TX 77030 USA.; BAYLOR COLL MED, CTR CELL & GENE THERAPY, HOUSTON, TX 77030 USA.; OHIO STATE UNIV, DEPT OTOLARYNGOL, COLUMBUS, OH 43210 USA.; OHIO STATE UNIV, DEPT MICROBIAL INFECT & IMMUN, COLUMBUS, OH 43210 USA.; OHIO STATE UNIV, PELOTONIA INST IMMUNO ONCOL, COLUMBUS, OH…	BAYLOR COLLEGE OF MEDICINE; BAYLOR COLLEGE OF MEDICINE; BAYLOR COLLEGE OF MEDICINE; BAYLOR COLLEGE MEDICAL HOSPITAL; UNIVERSITY SYSTEM OF OHIO; OHIO STATE UNIVERSITY; UNIVERSITY SYSTEM OF OHIO; OHIO STATE UNIVERSITY; UNIVERSITY SYSTEM OF OHIO; OHIO STATE UNIVERSITY		2025-03-28		10.1016/j.ccell.2022.09.011	REVIEW	JAN 2023		1878-3686	WILLIAM.HUDSON@BCM.EDU; ANDREAS.WIELAND@OSUMC.EDU	57		NATIONAL INSTITUTE OF ALLERGY AND INFECTIOUS DISEASES OF THE NATIONAL INSTITUTES OF HEALTH [K99AI153736]; PELOTONIA INSTITUTE FOR IMMUNO -ONCOLOGY (PIIO)	WE THANK ANDRES CHANG, ANDREW GUNDERSON, AND DANIEL MCMANUS FOR CRITICAL READING OF THE MANUSCRIPT. W.H.H. IS SUPPORTED BY THE NATIONAL INSTITUTE OF ALLERGY AND INFECTIOUS DISEASES OF THE NATIONAL INSTITUTES OF HEALTH UNDER AWARD K99AI153736. A.W. IS SUPPORTED BY THE PELOTONIA INSTITUTE FOR IMMUNO- ONCOLOGY (PIIO) . THE CONTENT IS SOLELY THE RESPONSIBILITY OF THE AUTHORS AND DOES NOT NECESSARILY …	8J0US			EPSTEIN-BARR-VIRUS; EXPRESSION; EFFECTOR; DIFFERENTIATION; PD-1; EXHAUSTION; RESPONSES; IMMUNOTHERAPY; HETEROGENEITY; SIGNATURE	1	CANCER CELL	CANCER CELL	ENGLISH	184	BRONZE, GREEN ACCEPTED		50 HAMPSHIRE ST, FLOOR 5, CAMBRIDGE, MA 02139 USA	JAN 9	17	CAMBRIDGE	36206755		J	CELL PRESS	2023	HUDSON, WILLIAM/JAC-4066-2023	HUDSON, WH (通讯作者)，BAYLOR COLL MED, DEPT MOL & CELLULAR BIOL, HOUSTON, TX 77030 USA.; HUDSON, WH (通讯作者)，BAYLOR COLL MED, DAN L DUNCAN COMPREHENS CANC CTR, HOUSTON, TX 77030 USA.; HUDSON, WH (通讯作者)，BAYLOR COLL MED, CTR CELL & GENE THERAPY, HOUSTON, TX 77030 USA.; WIELAND, A (通讯作者)，OHIO STATE UNIV, DEPT OTOLARYNGOL, COLUMBUS, OH 43210 USA.; WIELAND, A (通讯作者)，OHIO STATE UNIV, DEPT MICROBIAL INFECT & …	ONCOLOGY; CELL BIOLOGY		1535-6108	CANCER CELL		31	PERSPECTIVE TECHNOLOGY MEETS TILS: DECIPHERING T CELL FUNCTION IN THE -OMICS ERA
DERAKHSHAN T;BOYCE JA;DWYER DF	DERAKHSHAN, TAHEREH;BOYCE, JOSHUA A.;DWYER, DANIEL F.	ABONIA JP, 2010, J ALLERGY CLIN IMMUN, V126, P140, DOI 10.1016/J.JACI.2010.04.009;ACKERMANN L, 1999, BRIT J DERMATOL, V140, P624;ADAMS TS, 2020, SCI ADV, V6, DOI 10.1126/SCIADV.ABA1983;ADOLFSSON J, 2005, CELL, V121, P295, DOI 10.1016/J.CELL.2005.02.013;AKASHI K, 2000, NATURE, V404, P193, DOI 10.1038/35004599;ANDERSSON CK, 2018, ERJ OPEN RES, V4, DOI 10.1183/23120541.00038-2018;ARINOBU Y, 2005, P …	MAST CELLS (MCS) ARE WIDELY RECOGNIZED AS CENTRAL EFFECTOR CELLS DURING TYPE 2 INFLAMMATORY REACTIONS AND THOUGHT TO ALSO PLAY A ROLE IN INNATE IMMUNE RESPONSES, WOUND HEALING, AND POTENTIALLY CANCER. CIRCULATING PROGENITOR CELLS MATURE TO MCS IN PERIPHERAL TISSUES, WHERE THEY EXHIBIT PHENOTYPIC AND FUNCTIONAL HETEROGENEITY. THIS DIVERSITY LIKELY ORIGINATES FROM DIFFERENCES IN MC DEVELOPMENT IMPR…		739	BRIGHAM & WOMENS HOSP, DIV ALLERGY & CLIN IMMUNOL, JEFF & PENNY VINIK CTR ALLERG DIS RES, BOSTON, MA 02115 USA.; HARVARD MED SCH, BOSTON, MA 02115 USA.;	HARVARD UNIVERSITY; HARVARD UNIVERSITY MEDICAL AFFILIATES; BRIGHAM & WOMEN'S HOSPITAL; HARVARD UNIVERSITY; HARVARD MEDICAL SCHOOL		2025-03-28	MAST CELL PROGENITORS; MAST CELL HETEROGENEITY; SINGLE-CELL RNA-SEQUENCING; TYPE 2 INFLAMMATION	10.1016/j.jaci.2022.08.011	REVIEW	OCT 2022		1097-6825	DFDWYER@BWH.HARVARD.EDU	747		NATIONAL INSTITUTES OF HEALTH [U19 AI095219, K22 AI146281]; NATIONAL INSTITUTE OF ALLERGY AND INFECTIOUS DISEASES [K22AI146281, R37AI052353] FUNDING SOURCE: NIH REPORTER	THIS WORK WAS SUPPORTED BY THE NATIONAL INSTITUTES OF HEALTH (GRANT NOS. U19 AI095219 AND K22 AI146281), AND BY GENEROUS CONTRIBUTIONS FROM THE VINIK FAMILY.	6A3QR			HEMATOPOIETIC STEM; LINEAGE COMMITMENT; MYELOID PROGENITOR; EXPRESSION; PHENOTYPE; ALLERGEN; ORIGIN; MAP; IDENTIFICATION; POPULATION	4	J ALLERGY CLIN IMMUN	J. ALLERGY CLIN. IMMUNOL.	ENGLISH	84	GREEN ACCEPTED, BRONZE		360 PARK AVENUE SOUTH, NEW YORK, NY 10010-1710 USA	OCT	9	NEW YORK	36205448		J	MOSBY-ELSEVIER	2022		DWYER, DF (通讯作者)，BRIGHAM & WOMENS HOSP, 60 FENWOOD RD, BOSTON, MA 02115 USA.	ALLERGY; IMMUNOLOGY		0091-6749	JOURNAL OF ALLERGY AND CLINICAL IMMUNOLOGY		31	DEFINING MAST CELL DIFFERENTIATION AND HETEROGENEITY THROUGH SINGLE-CELL TRANSCRIPTOMICS ANALYSIS
LIU LX;CHEN DY;WANG JB;CHEN J	LIU, LIXING;CHEN, DEYONG;WANG, JUNBO;CHEN, JIAN	ADAN A, 2017, CRIT REV BIOTECHNOL, V37, P163, DOI 10.3109/07388551.2015.1128876;AGRESTI JJ, 2010, P NATL ACAD SCI USA, V107, P4004, DOI 10.1073/PNAS.0910781107;ALBAYRAK C, 2016, MOL CELL, V61, P914, DOI 10.1016/J.MOLCEL.2016.02.030;ANGELO M, 2014, NAT MED, V20, P436, DOI 10.1038/NM.3488;BAKKER OB, 2018, NAT IMMUNOL, V19, P776, DOI 10.1038/S41590-018-0121-3;BARABAS S, 2017, BMC IMMUNOL, V18, DOI 1…	PROTEINS PLAY A SIGNIFICANT ROLE IN THE KEY ACTIVITIES OF CELLS. SINGLE-CELL PROTEIN ANALYSIS PROVIDES CRUCIAL INSIGHTS IN STUDYING CELLULAR HETEROGENEITIES. HOWEVER, THE LOW ABUNDANCE AND ENORMOUS COMPLEXITY OF THE PROTEOME POSIT CHALLENGES IN ANALYZING PROTEIN EXPRESSIONS AT THE SINGLE-CELL LEVEL. THIS REVIEW SUMMARIZES RECENT ADVANCES OF VARIOUS APPROACHES TO SINGLE-CELL PROTEIN ANALYSIS. WE B…						2025-03-28	SINGLE-CELL ANALYSIS; PROTEIN CHARACTERIZATION; CONVENTIONAL APPROACHES; MICROFLUIDIC TECHNOLOGIES	10.3390/cells9051271	REVIEW			2073-4409	LIULIXING16@MAILS.UCAS.AC.CN; DYCHEN@MAIL.IE.AC.CN; JBWANG@MAIL.IE.AC.CN; CHENJIAN@MAIL.IE.AC.CN			NATIONAL NATURAL SCIENCE FOUNDATION OF CHINA [61431019, 61825107, 61671430, 61922079]; KEY PROJECT, YOUTH INNOVATION PROMOTION ASSOCIATION AND INTERDISCIPLINARY INNOVATION TEAM OF CHINESE ACADEMY OF SCIENCES [QYZDB-SSW-JSC011]	THE AUTHORS WOULD LIKE TO ACKNOWLEDGE FINANCIAL SUPPORTS FROM THE NATIONAL NATURAL SCIENCE FOUNDATION OF CHINA (GRANT NO. 61431019, 61825107, 61671430, 61922079); KEY PROJECT (QYZDB-SSW-JSC011), YOUTH INNOVATION PROMOTION ASSOCIATION AND INTERDISCIPLINARY INNOVATION TEAM OF CHINESE ACADEMY OF SCIENCES.	LW7RF			FLOW-CYTOMETRY; CAPILLARY-ELECTROPHORESIS; T-CELLS; MASS CYTOMETRY; SIGNALING PATHWAYS; ELISPOT ASSAY; IMMUNE; MICROFLUIDICS; IMMUNOASSAY; RESOLUTION	5	CELLS-BASEL	CELLS	ENGLISH	111	GREEN PUBLISHED, GOLD	LIU, LIXING/0000-0002-9962-1688; CHEN, JIAN/0000-0003-4612-3279	ST ALBAN-ANLAGE 66, CH-4052 BASEL, SWITZERLAND	MAY	20	BASEL	32443882		J	MDPI	2020			CELL BIOLOGY			CELLS		31	ADVANCES OF SINGLE-CELL PROTEIN ANALYSIS
ADDALA V;NEWELL F;PEARSON JV;REDWOOD A;ROBINSON BW;CREANEY J;WADDELL N	ADDALA, VENKATESWAR;NEWELL, FELICITY;PEARSON, JOHN V.;REDWOOD, ALEC;ROBINSON, BRUCE W.;CREANEY, JENETTE;WADDELL, NICOLA	AGGARWAL C, 2023, JAMA NETW OPEN, V6, DOI 10.1001/JAMANETWORKOPEN.2023.11181;AHLMANN-ELTZE C, 2023, NAT METHODS, V20, P665, DOI 10.1038/S41592-023-01814-1;AIBAR S, 2017, NAT METHODS, V14, P1083, DOI 10.1038/NMETH.4463, 10.1038/NMETH.4463;AKDEMIR KC, 2020, NAT GENET, V52, P1178, DOI 10.1038/S41588-020-0708-0;ALEXANDROV LB, 2013, NATURE, V500, P415, DOI 10.1038/NATURE12477;ALIOTO TS, 2015, NAT COMM…	CANCER IMMUNOGENOMICS IS AN EMERGING FIELD THAT BRIDGES GENOMICS AND IMMUNOLOGY. THE ESTABLISHMENT OF LARGE-SCALE GENOMIC COLLABORATIVE EFFORTS ALONG WITH THE DEVELOPMENT OF NEW SINGLE-CELL TRANSCRIPTOMIC TECHNIQUES AND MULTI-OMICS APPROACHES HAVE ENABLED CHARACTERIZATION OF THE MUTATIONAL AND TRANSCRIPTIONAL PROFILES OF MANY CANCER TYPES AND HELPED TO IDENTIFY CLINICALLY ACTIONABLE ALTERATIONS A…		28	QIMR BERGHOFER MED RES INST, CANC PROGRAM, BRISBANE, QLD, AUSTRALIA.; UNIV QUEENSLAND, FAC MED, BRISBANE, QLD, AUSTRALIA.; UNIV WESTERN AUSTRALIA, NATL CTR ASBESTOS RELATED DIS, PERTH, WA, AUSTRALIA.; INST RESP HLTH, PERTH, WA, AUSTRALIA.; UNIV WESTERN AUSTRALIA, SCH BIOMED SCI, PERTH, WA, AUSTRALIA.; SIR CHARLES GAIRDNER HOSP, DEPT RESP MED, PERTH, WA, AUSTRALIA.; UNIV WESTERN AUSTRALIA, MED SCH…	QIMR BERGHOFER MEDICAL RESEARCH INSTITUTE; UNIVERSITY OF QUEENSLAND; UNIVERSITY OF WESTERN AUSTRALIA; INSTITUTE FOR RESPIRATORY HEALTH; UNIVERSITY OF WESTERN AUSTRALIA; UNIVERSITY OF WESTERN AUSTRALIA; SIR CHARLES GAIRDNER HOSPITAL; UNIVERSITY OF WESTERN AUSTRALIA		2025-03-28		10.1038/s41571-023-00830-6	REVIEW	OCT 2023		1759-4782	VENKATESWAR.ADDALA@QIMRBERGHOFER.EDU.AU; NIC.WADDELL@QIMRBERGHOFER.EDU.AU	46		N.W. IS SUPPORTED BY THE AUSTRALIAN NATIONAL HEALTH AND MEDICAL RESEARCH COUNCIL RESEARCH FELLOWSHIP. THE AUTHORS THANK K. TRAN, R. L. JOHNSTON AND M. W. L. TENG (ALL AT QIMR BERGHOFER MEDICAL RESEARCH INSTITUTE) FOR INTELLECTUAL INPUT AND HELPFUL DISCUSSI; AUSTRALIAN NATIONAL HEALTH AND MEDICAL RESEARCH COUNCIL RESEARCH FELLOWSHIP	N.W. IS SUPPORTED BY THE AUSTRALIAN NATIONAL HEALTH AND MEDICAL RESEARCH COUNCIL RESEARCH FELLOWSHIP. THE AUTHORS THANK K. TRAN, R. L. JOHNSTON AND M. W. L. TENG (ALL AT QIMR BERGHOFER MEDICAL RESEARCH INSTITUTE) FOR INTELLECTUAL INPUT AND HELPFUL DISCUSSIONS.	CH9K7			TUMOR MUTATIONAL BURDEN; IMMUNE CHECKPOINT BLOCKADE; EPIGENOME-WIDE ASSOCIATION; PD-1 BLOCKADE; SUPPRESSOR-CELLS; LUNG-CANCER; T-CELLS; METASTATIC MELANOMA; CLINICAL-RESPONSE; DNA METHYLATION	1	NAT REV CLIN ONCOL	NAT. REV. CLIN. ONCOL.	ENGLISH	311	BRONZE	ADDALA, VENKATESWAR/0000-0002-3569-2065; PEARSON, JOHN/0000-0003-0904-4598; NEWELL, FELICITY/0000-0003-0469-2705; REDWOOD, ALEC/0000-0001-8601-8292; CREANEY, JENETTE/0000-0002-9391-9395; WADDELL, NICOLA/0000-0002-3950-2476	HEIDELBERGER PLATZ 3, BERLIN, 14197, GERMANY	JAN	19	BERLIN	37907723		J	NATURE PORTFOLIO	2024	PEARSON, JOHN/F-2249-2011; ADDALA, VENKATESWAR/ABB-8071-2020; REDWOOD, ALEC/Z-3387-2019; NEWELL, FELICITY/AAN-1253-2020; REDWOOD, ALEC/A-6138-2008	ADDALA, V; WADDELL, N (通讯作者)，QIMR BERGHOFER MED RES INST, CANC PROGRAM, BRISBANE, QLD, AUSTRALIA.; ADDALA, V; WADDELL, N (通讯作者)，UNIV QUEENSLAND, FAC MED, BRISBANE, QLD, AUSTRALIA.	ONCOLOGY		1759-4774	NATURE REVIEWS CLINICAL ONCOLOGY		30	COMPUTATIONAL IMMUNOGENOMIC APPROACHES TO PREDICT RESPONSE TO CANCER IMMUNOTHERAPIES
ERFANIAN N;HEYDARI AA;FERIZ AM;IAÑEZ P;DERAKHSHANI A;GHASEMIGOL M;FARAHPOUR M;RAZAVI SM;NASSERI S;SAFARPOUR H;SAHEBKAR A	ERFANIAN, NAFISEH;HEYDARI, A. ALI;FERIZ, ADIB MIRAKI;IANEZ, PABLO;DERAKHSHANI, AFSHIN;GHASEMIGOL, MOHAMMAD;FARAHPOUR, MOHSEN;RAZAVI, SEYYED MOHAMMAD;NASSERI, SAEED;SAFARPOUR, HOSSEIN;SAHEBKAR, AMIRHOSSEIN	ALBRECHT S., 2021, INTERPRETABLE MACHIN, V2019;ALDRIDGE S, 2020, NAT COMMUN, V11, DOI 10.1038/S41467-020-18158-5;AMODIO M, 2018, PR MACH LEARN RES, V80;AMODIO M, 2019, NAT METHODS, V16, P1139, DOI 10.1038/S41592-019-0576-7;ANCHANG B, 2016, NAT PROTOC, V11, P1264, DOI 10.1038/NPROT.2016.066;ANDERSSON A, 2020, COMMUN BIOL, V3, DOI 10.1038/S42003-020-01247-Y;ANGERMUELLER C, 2017, GENOME BIOL, V18, D…	TRADITIONAL BULK SEQUENCING METHODS ARE LIMITED TO MEASURING THE AVERAGE SIGNAL IN A GROUP OF CELLS, POTENTIALLY MASKING HETEROGENEITY, AND RARE POPULATIONS. THE SINGLE-CELL RESOLUTION, HOWEVER, ENHANCES OUR UNDERSTANDING OF COMPLEX BIOLOGICAL SYSTEMS AND DISEASES, SUCH AS CANCER, THE IMMUNE SYSTEM, AND CHRONIC DISEASES. HOWEVER, THE SINGLE-CELL TECHNOLOGIES GENERATE MASSIVE AMOUNTS OF DATA THAT …	115077		BIRJAND UNIV MED SCI, STUDENT RES COMM, BIRJAND, IRAN.; UNIV CALIF MERCED, DEPT APPL MATH, MERCED, CA USA.; UNIV CALIF MERCED, HLTH SCI RES INST, MERCED, CA USA.; JOSEP CARRERAS RES INST, CELLULAR SYST GENOM GRP, BARCELONA, SPAIN.; UNIV CALGARY, DEPT BIOCHEM & MOL BIOL, CALGARY, AB, CANADA.; UNIV NORTH DAKOTA, COLL ENGN & MINES, GRAND FORKS, ND USA.; UNIV BIRJAND, FAC ELECT & COMP ENGN, DEPT ELEC…	UNIVERSITY OF CALIFORNIA SYSTEM; UNIVERSITY OF CALIFORNIA MERCED; UNIVERSITY OF CALIFORNIA SYSTEM; UNIVERSITY OF CALIFORNIA MERCED; INSTITUT DE RECERCA CONTRA LA LEUCEMIA JOSEP CARRERAS (IJC); UNIVERSITY OF CALGARY; UNIVERSITY OF NORTH DAKOTA GRAND FORKS; UNIVERSITY OF BIRJAND; MASHHAD UNIVERSITY OF MEDICAL SCIENCES; MASHHAD UNIVERSITY OF MEDICAL SCIENCES; MASHHAD UNIVERSITY OF MEDICAL SCIENCES		2025-03-28	DEEP LEARNING; SINGLE -CELL OMICS; GENOMICS; TRANSCRIPTOMICS; MULTI-OMICS INTEGRATION	10.1016/j.biopha.2023.115077	REVIEW	JUL 2023		1950-6007	SAFARPOUR701@YAHOO.COM; AMIR_SAHEB2000@YAHOO.COM					M7AK3			RNA-SEQUENCING DATA; SEQ DATA; DIMENSIONALITY REDUCTION; GENE-EXPRESSION; INFERENCE; MODEL; NORMALIZATION; VISUALIZATION; IMPUTATION; OMICS		BIOMED PHARMACOTHER	BIOMED. PHARMACOTHER.	ENGLISH	218	GREEN PUBLISHED, GOLD	IANEZ PICAZO, PABLO/0000-0001-7174-3264	65 RUE CAMILLE DESMOULINS, CS50083, 92442 ISSY-LES-MOULINEAUX, FRANCE	SEP	23	ISSY-LES-MOULINEAUX	37393865		J	ELSEVIER FRANCE-EDITIONS SCIENTIFIQUES MEDICALES ELSEVIER	2023	GHASEMIGOL, MOHAMMAD/AAF-4750-2021; NASSERI, SAEED/JXL-4149-2024; HEYDARI, ABBAS-ALI/ABG-3620-2021; SAHEBKAR, AMIRHOSSEIN/B-5124-2018; DERAKHSHANI, AFSHIN/P-9085-2019	SAFARPOUR, H (通讯作者)，BIRJAND UNIV MED SCI, CELLULAR & MOL RES CTR, BIRJAND, IRAN.; SAHEBKAR, A (通讯作者)，MASHHAD UNIV MED SCI, PHARMACEUT TECHNOL INST, BIOTECHNOL RES CTR, MASHHAD, IRAN.	RESEARCH & EXPERIMENTAL MEDICINE; PHARMACOLOGY & PHARMACY		0753-3322	BIOMEDICINE & PHARMACOTHERAPY		30	DEEP LEARNING APPLICATIONS IN SINGLE-CELL GENOMICS AND TRANSCRIPTOMICS DATA ANALYSIS
LI JX;ZHOU J;HUANG HH;JIANG JH;ZHANG T;NI C	LI, JIAXIN;ZHOU, JUN;HUANG, HUANHUAN;JIANG, JIAHUAN;ZHANG, TING;NI, CHAO	ABDULRAHMAN Z, 2022, J IMMUNOTHER CANCER, V10, DOI 10.1136/JITC-2021-004346;AHMED FS, 2020, CLIN CANCER RES, V26, P5456, DOI 10.1158/1078-0432.CCR-20-1303;ALESSANDRINI F, 2017, SEMIN ONCOL, V44, P239, DOI 10.1053/J.SEMINONCOL.2017.10.013;ANTUNES ARP, 2021, NAT NEUROSCI, V24, P595, DOI 10.1038/S41593-020-00789-Y;ARDOUIN L, 2016, IMMUNITY, V45, P305, DOI 10.1016/J.IMMUNI.2016.07.019;BALDOMINOS P, 2…	BACKGROUNDDENDRITIC CELLS (DCS) MEDIATE DIVERGENT IMMUNE EFFECTS BY ACTIVATING T CELLS OR NEGATIVELY REGULATING THE IMMUNE RESPONSE TO PROMOTE IMMUNE TOLERANCE. THEY PERFORM SPECIFIC FUNCTIONS DETERMINED BY THEIR TISSUE DISTRIBUTION AND MATURATION STATE. TRADITIONALLY, IMMATURE AND SEMIMATURE DCS WERE DESCRIBED TO HAVE IMMUNOSUPPRESSIVE EFFECTS, LEADING TO IMMUNE TOLERANCE. NONETHELESS, RECENT RE…	E1199		ZHEJIANG UNIV, AFFILIATED HOSP 2, DEPT BREAST SURG, HANGZHOU 310009, ZHEJIANG, PEOPLES R CHINA.; ZHEJIANG UNIV, AFFILIATED HOSP 2, KEY LAB TUMOR MICROENVIRONM & IMMUNE THERAPY ZHEJI, HANGZHOU, ZHEJIANG, PEOPLES R CHINA.; ZHEJIANG UNIV, CANC CTR, HANGZHOU, ZHEJIANG, PEOPLES R CHINA.; ZHEJIANG UNIV, AFFILIATED HANGZHOU PEOPLES HOSP 1, DEPT BREAST SURG, HANGZHOU, ZHEJIANG, PEOPLES R CHINA.; ZHEJIANG…	ZHEJIANG UNIVERSITY; ZHEJIANG UNIVERSITY; ZHEJIANG UNIVERSITY; ZHEJIANG UNIVERSITY; ZHEJIANG UNIVERSITY		2025-03-28	DENDRITIC CELLS; TUMOUR ANTIGEN-PRESENTATION; TUMOUR IMMUNE MICROENVIRONMENT; TUMOUR IMMUNOLOGY; VACCINATION	10.1002/ctm2.1199	REVIEW				ZEZHT@ZJU.EDU.CN; NICAHO428@ZJU.EDU.CN			NATURAL SCIENCE FOUNDATION OF ZHEJIANG PROVINCE [LR19H160001, LY21H100004]; NATURAL SCIENCE FOUNDATION OF CHINA [81773065, 81800024, 81502463, 82173089]; LEADING INNOVATIVE AND ENTREPRENEUR TEAM INTRODUCTION PROGRAM OF ZHEJIANG [2019R01007]	NATURAL SCIENCE FOUNDATION OF ZHEJIANG PROVINCE, GRANT/AWARD NUMBERS: LR19H160001, LY21H100004; NATURAL SCIENCE FOUNDATION OF CHINA, GRANT/AWARD NUMBERS: 81773065, 81800024, 81502463, 82173089; LEADING INNOVATIVE AND ENTREPRENEUR TEAM INTRODUCTION PROGRAM OF ZHEJIANG, GRANT/AWARD NUMBER: 2019R01007	9B3YE			SENTINEL LYMPH-NODES; SINGLE-CELL; LUNG-CANCER; LANDSCAPE; MELANOMA; TISSUE; ACCUMULATION; MACROPHAGES; MECHANISMS; MONOCYTES	2	CLIN TRANSL MED	CLIN. TRANSL. MED.	ENGLISH	100	GOLD, GREEN PUBLISHED	NI, CHAO/0000-0002-2724-8896	THE ATRIUM, SOUTHERN GATE, CHICHESTER PO19 8SQ, W SUSSEX, ENGLAND	FEB	20	CHICHESTER	36808888		J	JOHN WILEY & SONS LTD	2023	张, 婷/IUP-8170-2023; LI, JIAXIN/ABA-8425-2021; NI, CHAO/Q-9565-2017	NI, C (通讯作者)，ZHEJIANG UNIV, AFFILIATED HOSP 2, DEPT BREAST SURG, HANGZHOU 310009, ZHEJIANG, PEOPLES R CHINA.; ZHANG, T (通讯作者)，ZHEJIANG UNIV, AFFILIATED HOSP 2, SCH MED, DEPT RADIOTHERAPY, HANGZHOU 310000, ZHEJIANG, PEOPLES R CHINA.	ONCOLOGY; RESEARCH & EXPERIMENTAL MEDICINE		2001-1326	CLINICAL AND TRANSLATIONAL MEDICINE		30	MATURE DENDRITIC CELLS ENRICHED IN IMMUNOREGULATORY MOLECULES (MREGDCS): A NOVEL POPULATION IN THE TUMOUR MICROENVIRONMENT AND IMMUNOTHERAPY TARGET
GISINA A;KHOLODENKO I;KIM Y;ABAKUMOV M;LUPATOV A;YARYGIN K	GISINA, ALISA;KHOLODENKO, IRINA;KIM, YAN;ABAKUMOV, MAXIM;LUPATOV, ALEXEY;YARYGIN, KONSTANTIN	ABDELFATTAH N, 2022, NAT COMMUN, V13, DOI 10.1038/S41467-022-28372-Y;ABOU-ANTOUN TJ, 2017, NEUROTHERAPEUTICS, V14, P372, DOI 10.1007/S13311-017-0524-0;AFONSO M, 2022, INT J MOL SCI, V23, DOI 10.3390/IJMS23105351;AHMED YW, 2022, CLIN EPIGENETICS, V14, DOI 10.1186/S13148-022-01323-6;AL-HAJJ M, 2003, P NATL ACAD SCI USA, V100, P3983, DOI 10.1073/PNAS.0530291100;AMARASINGHE SL, 2020, GENOME BIOL, V21…	GLIOMA IS THE MOST COMMON TYPE OF PRIMARY CNS TUMOR, COMPOSED OF CELLS THAT RESEMBLE NORMAL GLIAL CELLS. RECENT GENETIC STUDIES HAVE PROVIDED INSIGHT INTO THE INTER-TUMORAL HETEROGENEITY OF GLIOMAS, RESULTING IN THE UPDATED 2021 WHO CLASSIFICATION OF GLIOMAS. THOROUGH UNDERSTANDING OF INTER-TUMORAL HETEROGENEITY HAS ALREADY IMPROVED THE PROGNOSIS AND TREATMENT OUTCOMES OF SOME TYPES OF GLIOMAS. C…	14224		VN OREKHOVICH INST BIOMED CHEM, LAB CELL BIOL, MOSCOW 119121, RUSSIA.; D MENDELEEV UNIV CHEM TECHNOL RUSSIA, DRUG DELIVERY SYST LAB, MOSCOW 125047, RUSSIA.;	RUSSIAN ACADEMY OF MEDICAL SCIENCES; INSTITUTE OF BIOMEDICAL CHEMISTRY; MENDELEEV UNIVERSITY OF CHEMICAL TECHNOLOGY OF RUSSIA		2025-03-28	INTRATUMORAL HETEROGENEITY; GLIOMA STEM CELLS; ASTROCYTOMA; OLIGODENDROGLIOMA; GLIOBLASTOMA; ADULT-TYPE DIFFUSE GLIOMAS; HIGH-THROUGHPUT SINGLE-CELL ANALYSIS; SINGLE-CELL SEQUENCING; SINGLE-CELL OMICS; CAR-T CELLS	10.3390/ijms232214224	REVIEW			1422-0067	ALISA.GISINA@GMAIL.COM			MINISTRY OF SCIENCE AND HIGHER EDUCATION OF THE RUSSIAN FEDERATION [075-15-2020-792, RF-190220X0031]	THIS WORK WAS FINANCIALLY SUPPORTED BY THE GRANT OF THE MINISTRY OF SCIENCE AND HIGHER EDUCATION OF THE RUSSIAN FEDERATION NO. 075-15-2020-792 (UNIQUE IDENTIFIER RF-190220X0031).	6L3VE			TUMOR-INITIATING CELLS; ACUTE MYELOID-LEUKEMIA; CENTRAL-NERVOUS-SYSTEM; INTRATUMOR HETEROGENEITY; PROSPECTIVE IDENTIFICATION; SOLID TUMORS; PHASE-III; CANCER; GLIOBLASTOMA; EVOLUTION	22	INT J MOL SCI	INT. J. MOL. SCI.	ENGLISH	169	GOLD, GREEN PUBLISHED	YARYGIN, KONSTANTIN/0000-0002-2261-851X; KIM, YAN/0000-0002-7032-6781; GISINA, ALISA/0000-0001-7691-9265; ABAKUMOV, MAXIM/0000-0003-2622-9201	ST ALBAN-ANLAGE 66, CH-4052 BASEL, SWITZERLAND	NOV	20	BASEL	36430704		J	MDPI	2022	GISINA, ALISA/AAO-3987-2020; YARYGIN, KONSTANTIN/C-4047-2009; LUPATOV, ALEXEY/ABF-7776-2020; KHOLODENKO, IRINA/F-7313-2017; KIM, YAN/S-1450-2016; ABAKUMOV, MAXIM/O-5728-2017	GISINA, A (通讯作者)，VN OREKHOVICH INST BIOMED CHEM, LAB CELL BIOL, MOSCOW 119121, RUSSIA.	BIOCHEMISTRY & MOLECULAR BIOLOGY; CHEMISTRY		1661-6596	INTERNATIONAL JOURNAL OF MOLECULAR SCIENCES		30	GLIOMA STEM CELLS: NOVEL DATA OBTAINED BY SINGLE-CELL SEQUENCING
YAN XQ;XIE YH;YANG F;HUA YJ;ZENG TY;SUN CX;YANG MZ;HUANG X;WU H;FU ZY;LI W;JIAO SP;YIN YM	YAN, XUEQI;XIE, YINGHONG;YANG, FAN;HUA, YIJIA;ZENG, TIANYU;SUN, CHUNXIAO;YANG, MENGZHU;HUANG, XIANG;WU, HAO;FU, ZIYI;LI, WEI;JIAO, SHIPING;YIN, YONGMEI	ALCÁNTARA-HERNÁNDEZ M, 2017, IMMUNITY, V47, P1037, DOI 10.1016/J.IMMUNI.2017.11.001;AMIN MB, 2017, CA-CANCER J CLIN, V67, P93, DOI 10.3322/CAAC.21388;AMMIRANTE M, 2010, NATURE, V464, P302, DOI 10.1038/NATURE08782;ANJANAPPA M, 2017, CANCER RES, V77, P2759, DOI 10.1158/0008-5472.CAN-16-3308;AZIZI E, 2018, CELL, V174, P1293, DOI 10.1016/J.CELL.2018.05.060;BARTOSCHEK M, 2018, NAT COMMUN, V9, DOI 10.1…	BREAST CANCER IS A HETEROGENEOUS DISEASE WITH A COMPLEX MICROENVIRONMENT CONSISTING OF TUMOR CELLS, IMMUNE CELLS, FIBROBLASTS AND VASCULAR CELLS. THESE CANCER-ASSOCIATED CELLS SHAPE THE TUMOR MICROENVIRONMENT (TME) AND INFLUENCE THE PROGRESSION OF BREAST CANCER AND THE THERAPEUTIC RESPONSES IN PATIENTS. THE EXACT COMPOSITION OF THE INTRA-TUMORAL CELLS IS MIXED AS THE HIGHLY HETEROGENEOUS AND DYNA…	142		NANJING MED UNIV, AFFILIATED HOSP 1, DEPT ONCOL, NANJING 210029, PEOPLES R CHINA.; NANJING UNIV, AFFILIATED DRUM TOWER HOSP, MED SCH, DEPT HEPATOBILIARY SURG, NANJING 210029, JIANGSU, PEOPLES R CHINA.; NANJING UNIV, DRUM TOWER INST CLIN MED, NANJING 210029, JIANGSU, PEOPLES R CHINA.; NANJING MED UNIV, COLLABORAT INNOVAT CTR PERSONALIZED CANC MED, JIANGSU KEY LAB CANC BIOMARKERS PREVENT & TREATME,…	NANJING MEDICAL UNIVERSITY; NANJING UNIVERSITY; NANJING UNIVERSITY; NANJING MEDICAL UNIVERSITY		2025-03-28	BREAST CANCER; TUMOR MICROENVIRONMENT; SINGLE-CELL RNA SEQUENCING; SINGLE-CELL DNA SEQUENCING	10.1186/s13046-021-01949-z	REVIEW			1756-9966	REAL.LW@163.COM; JIAOSHP@TCRXIMMUNE.CN; YMYIN@NJMU.EDU.CN			POSTGRADUATE RESEARCH & PRACTICE INNOVATION PROGRAM OF JIANGSU PROVINCE [JX10213767]; NATIONAL KEY RESEARCH AND DEVELOPMENT PROGRAM OF CHINA [ZDZX2017ZL-01]; HIGH-LEVEL INNOVATION TEAM OF NANJING MEDICAL UNIVERSITY [JX102GSP201727]; WU JIEPING FOUNDATION [320.6750.17006]; KEY MEDICAL TALENTS [ZDRCA2016023]; NATIONAL NATURAL SCIENCE FOUNDATION OF CHINA [81972484]; COLLABORATIVE INNOVATION CENTER F…	THIS WORK WAS FINANCIALLY SUPPORTED BY THE POSTGRADUATE RESEARCH & PRACTICE INNOVATION PROGRAM OF JIANGSU PROVINCE (JX10213767), NATIONAL KEY RESEARCH AND DEVELOPMENT PROGRAM OF CHINA (ZDZX2017ZL-01), HIGH-LEVEL INNOVATION TEAM OF NANJING MEDICAL UNIVERSITY (JX102GSP201727), WU JIEPING FOUNDATION (320.6750.17006), KEY MEDICAL TALENTS (ZDRCA2016023), NATIONAL NATURAL SCIENCE FOUNDATION OF CHINA (8…	RX2CS			TUMOR-ASSOCIATED MACROPHAGES; SUPPRESSOR-CELLS; DENDRITIC CELLS; B-CELLS; FIBROBLAST HETEROGENEITY; MYELOID CELLS; T-CELLS; IMMUNE-RESPONSE; EXPRESSION; TRANSCRIPTOMICS	1	J EXP CLIN CANC RES	J. EXP. CLIN. CANCER RES.	ENGLISH	135	GREEN PUBLISHED, GOLD	HUA, YIJIA/0009-0006-4323-8715	CAMPUS, 4 CRINAN ST, LONDON N1 9XW, ENGLAND	APR 27	15	LONDON	33906694		J	BMC	2021	FU, ZIYI/ABB-8091-2022; YIN, YONGMEI/KVZ-0566-2024	LI, W; YIN, YM (通讯作者)，NANJING MED UNIV, AFFILIATED HOSP 1, DEPT ONCOL, NANJING 210029, PEOPLES R CHINA.; JIAO, SP (通讯作者)，NANJING UNIV, AFFILIATED DRUM TOWER HOSP, MED SCH, DEPT HEPATOBILIARY SURG, NANJING 210029, JIANGSU, PEOPLES R CHINA.; JIAO, SP (通讯作者)，NANJING UNIV, DRUM TOWER INST CLIN MED, NANJING 210029, JIANGSU, PEOPLES R CHINA.; YIN, YM (通讯作者)，NANJING MED UNIV, COLLABORAT INNOVAT CTR PERS…	ONCOLOGY			JOURNAL OF EXPERIMENTAL & CLINICAL CANCER RESEARCH		30	COMPREHENSIVE DESCRIPTION OF THE CURRENT BREAST CANCER MICROENVIRONMENT ADVANCEMENTS VIA SINGLE-CELL ANALYSIS
CHEN WY;LI SM;KULKARNI AS;HUANG L;CAO J;QIAN K;WAN JJ	CHEN, WENYI;LI, SHUMIN;KULKARNI, ANUJA SHREERAM;HUANG, LIN;CAO, JING;QIAN, KUN;WAN, JINGJING	AEBERSOLD R, 2003, NATURE, V422, P198, DOI 10.1038/NATURE01511;ALIX-PANABIÈRES C, 2013, CLIN CHEM, V59, P110, DOI 10.1373/CLINCHEM.2012.194258;ANKENY JS, 2016, BRIT J CANCER, V114, P1367, DOI 10.1038/BJC.2016.121;ANONYMOUS, 2017, NATURE, V547, P19, DOI 10.1038/547019A;BARTEL DP, 2004, CELL, V116, P281, DOI 10.1016/S0092-8674(04)00045-5;BERGER B, 2013, NAT REV GENET, V14, P333, DOI 10.1038/NRG3433…	GIVEN THE EXISTENCE OF CELL HETEROGENEITY, SINGLE CELL ANALYSIS IS UNDERGOING A RAPID EXPANSION FOR LIFE SCIENCE AND PRECISION MEDICINE. RECENT NUMEROUS INNOVATIONS IN ANALYTICAL PLATFORMS AND INSTRUMENTS HAVE RE-ENERGIZED THE FIELD AND LED TO THE EMERGENCE OF SINGLE CELL OMICS WITH HIGH SENSITIVITY, THROUGHPUT AND MULTIPLEXITY. THE OMICS KNOWLEDGE BUILDS THE BRIDGE BETWEEN UNDERLYING MOLECULAR C…	1900262		EAST CHINA NORMAL UNIV, SCH CHEM & MOL ENGN, SHANGHAI 200241, PEOPLES R CHINA.; SHANGHAI JIAO TONG UNIV, SCH BIOMED ENGN, MED X RES INST, SHANGHAI 200030, PEOPLES R CHINA.;	EAST CHINA NORMAL UNIVERSITY; SHANGHAI JIAO TONG UNIVERSITY		2025-03-28	BIOMEDICAL; CELL HETEROGENEITY; OMICS; SINGLE CELL	10.1002/biot.201900262	REVIEW	OCT 2019		1860-7314	K.QIAN@SJTU.EDU.CN; JJWAN@CHEM.ECNU.EDU.CN			NATIONAL NATURAL SCIENCE FOUNDATION OF CHINA (NSFC) [21705107]; THOUSAND TALENTS PROGRAM OF CHINA	W.C. AND S.L. CONTRIBUTED EQUALLY TO THIS WORK. THE AUTHORS GRATEFULLY ACKNOWLEDGE THE FINANCIAL SUPPORT FROM PROJECT 21705107 BY NATIONAL NATURAL SCIENCE FOUNDATION OF CHINA (NSFC) AND THE THOUSAND TALENTS PROGRAM OF CHINA.	KA1CT			CIRCULATING TUMOR-CELLS; MESSENGER-RNA-SEQ; MASS-SPECTROMETRY; MULTI-OMICS; YEAST-CELLS; CANCER; AMPLIFICATION; REVEALS; TECHNOLOGIES; METABOLOMICS	1	BIOTECHNOL J	BIOTECHNOL. J.	ENGLISH	102		QIAN, KUN/0000-0003-1666-1965; CAO, JING/0000-0002-9312-3901	POSTFACH 101161, 69451 WEINHEIM, GERMANY	JAN	10	WEINHEIM	31562752		J	WILEY-V C H VERLAG GMBH	2020	CAO, JING/LGY-0108-2024	WAN, JJ (通讯作者)，EAST CHINA NORMAL UNIV, SCH CHEM & MOL ENGN, SHANGHAI 200241, PEOPLES R CHINA.; QIAN, K (通讯作者)，SHANGHAI JIAO TONG UNIV, SCH BIOMED ENGN, MED X RES INST, SHANGHAI 200030, PEOPLES R CHINA.	BIOCHEMISTRY & MOLECULAR BIOLOGY; BIOTECHNOLOGY & APPLIED MICROBIOLOGY	SI	1860-6768	BIOTECHNOLOGY JOURNAL		30	SINGLE CELL OMICS: FROM ASSAY DESIGN TO BIOMEDICAL APPLICATION
RUI LY;LIN JD	RUI, LIANGYOU;LIN, JIANDIE D.	ABDUL-WAHED A, 2017, CELL METAB, V26, P324, DOI 10.1016/J.CMET.2017.07.004;AIZARANI N, 2019, NATURE, V572, P199, DOI 10.1038/S41586-019-1373-2;ANDRES-HERNANDO A, 2020, CELL METAB, V32, P117, DOI 10.1016/J.CMET.2020.05.012;ARENDT BM, 2015, HEPATOLOGY, V61, P1565, DOI 10.1002/HEP.27695;ARRIAZU E, 2017, GUT, V66, P1123, DOI 10.1136/GUTJNL-2015-310752;BEN-MOSHE S, 2019, NAT REV GASTRO HEPAT, V16, P39…	NONALCOHOLIC FATTY LIVER DISEASE (NAFLD), A SPECTRUM OF METABOLIC LIVER DISEASE ASSOCIATED WITH OBESITY, RANGES FROM RELATIVELY BENIGN HEPATIC STEATOSIS TO NONALCOHOLIC STEATO-HEPATITIS (NASH). THE LATTER IS CHARACTERIZED BY PERSISTENT LIVER INJURY, INFLAMMATION, AND LIVER FIBROSIS, WHICH COLLECTIVELY INCREASE THE RISK FOR END-STAGE LIVER DISEASES SUCH AS CIRRHOSIS AND HEPATOCELLULAR CARCINOMA. R…		91	UNIV MICHIGAN, MED SCH, DEPT INTERNAL MED, ANN ARBOR, MI 48109 USA.; UNIV MICHIGAN, MED SCH, DIV GASTROENTEROL & HEPATOL, DEPT INTERNAL MED, ANN ARBOR, MI 48109 USA.; UNIV MICHIGAN, MED SCH, LIFE SCI INST, ANN ARBOR, MI USA.; UNIV MICHIGAN, MED SCH, DEPT CELL & DEV BIOL, ANN ARBOR, MI USA.;	UNIVERSITY OF MICHIGAN SYSTEM; UNIVERSITY OF MICHIGAN; UNIVERSITY OF MICHIGAN SYSTEM; UNIVERSITY OF MICHIGAN; UNIVERSITY OF MICHIGAN SYSTEM; UNIVERSITY OF MICHIGAN; UNIVERSITY OF MICHIGAN SYSTEM; UNIVERSITY OF MICHIGAN		2025-03-28		10.1146/annurev-nutr-062220-105200	REVIEW			1545-4312	RUILY@UMICH.EDU; JDLIN@UMICH.EDU	113		NIH [DK102456, DK118731, DK112800, DK115646, DK114220, DK127568]; NATIONAL INSTITUTE OF DIABETES AND DIGESTIVE AND KIDNEY DISEASES [R01DK112800, R01DK118731, R01DK130111, R01DK127568, R01DK102456, R01DK114220] FUNDING SOURCE: NIH REPORTER	THIS WORK WAS SUPPORTED BY GRANTS FROM THE NIH (DK102456, DK118731, AND DK112800 TO J.D.L. AND DK115646, DK114220, AND DK127568 TO L.R.).	3Z9NK			FATTY LIVER-DISEASE; DE-NOVO LIPOGENESIS; INSULIN-RESISTANCE; T-CELL; GLUCOSE-TOLERANCE; ACID-METABOLISM; KUPFFER CELLS; PPAR-GAMMA; STEATOSIS; OBESITY		ANNU REV NUTR	ANNU. REV. NUTR.	ENGLISH	174	BRONZE, GREEN ACCEPTED		4139 EL CAMINO WAY, PO BOX 10139, PALO ALTO, CA 94303-0139 USA		23	PALO ALTO	35584814		J	ANNUAL REVIEWS	2022		RUI, LY (通讯作者)，UNIV MICHIGAN, MED SCH, DEPT INTERNAL MED, ANN ARBOR, MI 48109 USA.; RUI, LY (通讯作者)，UNIV MICHIGAN, MED SCH, DIV GASTROENTEROL & HEPATOL, DEPT INTERNAL MED, ANN ARBOR, MI 48109 USA.	NUTRITION & DIETETICS		0199-9885	ANNUAL REVIEW OF NUTRITION		29	REPROGRAMMING OF HEPATIC METABOLISM AND MICROENVIRONMENT IN NONALCOHOLIC STEATOHEPATITIS
KAMINSKA B;OCHOCKA N;SEGIT P	KAMINSKA, BOZENA;OCHOCKA, NATALIA;SEGIT, PAWEL	AMANKULOR NM, 2017, GENE DEV, V31, P774, DOI 10.1101/GAD.294991.116;ANTUNES ARP, 2021, NAT NEUROSCI, V24, P595, DOI 10.1038/S41593-020-00789-Y;BERGHOFF AS, 2017, NEURO-ONCOLOGY, V19, P1460, DOI 10.1093/NEUONC/NOX054;BINDEA G, 2010, CURR OPIN IMMUNOL, V22, P215, DOI 10.1016/J.COI.2010.02.006;BÖTTCHER C, 2020, TRANSL PSYCHIAT, V10, DOI 10.1038/S41398-020-00992-2;BOWMAN RL, 2016, CELL REP, V17, P244…	SINGLE-CELL TECHNOLOGIES ALLOW PRECISE IDENTIFICATION OF TUMOR COMPOSITION AT THE SINGLE-CELL LEVEL, PROVIDING HIGH-RESOLUTION INSIGHTS INTO THE INTRATUMORAL HETEROGENEITY AND TRANSCRIPTIONAL ACTIVITY OF CELLS IN THE TUMOR MICROENVIRONMENT (TME) THAT PREVIOUS APPROACHES FAILED TO CAPTURE. MALIGNANT GLIOMAS, THE MOST COMMON PRIMARY BRAIN TUMORS IN ADULTS, ARE GENETICALLY HETEROGENEOUS AND THEIR TM…	2264		POLISH ACAD SCI, NENCKI INST EXPT BIOL, LAB MOL NEUROBIOL, PL-02093 WARSAW, POLAND.;	POLISH ACADEMY OF SCIENCES; NENCKI INSTITUTE OF EXPERIMENTAL BIOLOGY OF THE POLISH ACADEMY OF SCIENCES		2025-03-28	MALIGNANT GLIOMAS; GLIOMA HETEROGENEITY; GLIOMA ASSOCIATED MICROGLIA; MACROPHAGES; TUMOR INFILTRATING LYMPHOCYTES; SINGLE-CELL RNA SEQUENCING; MASS CYTOMETRY; IMMUNOSUPPRESSION; IMMUNOTHERAPY	10.3390/cells10092264	REVIEW			2073-4409	B.KAMINSKA@NENCKI.EDU.PL; N.OCHOCKA@NENCKI.EDU.PL; P.SEGIT@NENCKI.EDU.PL			NATIONAL SCIENCE CENTER, POLAND [2017/ 27/B/NZ3/01605]	THIS RESEARCH WAS FUNDED BY THE NATIONAL SCIENCE CENTER, POLAND, GRANT NUMBER 2017/ 27/B/NZ3/01605.	UV3UL			CENTRAL-NERVOUS-SYSTEM; REGULATORY T-CELLS; LANGERHANS CELLS; ANALYSIS REVEALS; GENE-EXPRESSION; MYELOID CELLS; MICROGLIA; CANCER; MACROPHAGES; SURVIVAL	9	CELLS-BASEL	CELLS	ENGLISH	102	GREEN PUBLISHED, GOLD	OCHOCKA, NATALIA/0000-0003-1464-6382; KAMINSKA, BOZENA/0000-0002-2642-4616; SEGIT, PAWEL/0000-0002-4988-1086	ST ALBAN-ANLAGE 66, CH-4052 BASEL, SWITZERLAND	SEP	21	BASEL	34571910		J	MDPI	2021	OCHOCKA, NATALIA/HBM-9513-2022; KAMINSKA, BOZENA/B-2915-2014; KAMINSKA, BOZENA/H-4592-2011	KAMINSKA, B (通讯作者)，POLISH ACAD SCI, NENCKI INST EXPT BIOL, LAB MOL NEUROBIOL, PL-02093 WARSAW, POLAND.	CELL BIOLOGY			CELLS		29	SINGLE-CELL OMICS IN DISSECTING IMMUNE MICROENVIRONMENT OF MALIGNANT GLIOMAS-CHALLENGES AND PERSPECTIVES
TSUJIKAWA T;MITSUDA J;OGI H;MIYAGAWA-HAYASHINO A;KONISHI E;ITOH K;HIRANO S	TSUJIKAWA, TAKAHIRO;MITSUDA, JUNICHI;OGI, HIROSHI;MIYAGAWA-HAYASHINO, AYA;KONISHI, EIICHI;ITOH, KYOKO;HIRANO, SHIGERU	ANGELO M, 2014, NAT MED, V20, P436, DOI 10.1038/NM.3488;BANIK G, 2020, METHOD ENZYMOL, V635, P1, DOI 10.1016/BS.MIE.2019.05.039;BARUA S, 2018, LUNG CANCER, V117, P73, DOI 10.1016/J.LUNGCAN.2018.01.022;BINDEA G, 2013, IMMUNITY, V39, P782, DOI 10.1016/J.IMMUNI.2013.10.003;BLAIR AB, 2019, CLIN CANCER RES, V25, P5351, DOI 10.1158/1078-0432.CCR-18-4192;CARSTENS JL, 2017, NAT COMMUN, V8, DOI 10.1038/NC…	IMMUNE-BASED TUMOR CHARACTERISTICS IN THE CONTEXT OF TUMOR HETEROGENEITY ARE ASSOCIATED WITH SUPPRESSION AS WELL AS PROMOTION OF CANCER PROGRESSION IN VARIOUS TUMOR TYPES. AS IMMUNITY TYPICALLY FUNCTIONS BASED ON INTERCELLULAR CONTACTS AND SHORT-DISTANCE CYTOKINE COMMUNICATIONS, THE LOCATION AND SPATIAL RELATIONSHIPS OF THE TUMOR IMMUNE MICROENVIRONMENT CAN PROVIDE A FRAMEWORK TO UNDERSTAND THE B…		3426	KYOTO PREFECTURAL UNIV MED, DEPT OTOLARYNGOL HEAD & NECK SURG, KYOTO, JAPAN.; OREGON HLTH & SCI UNIV, DEPT CELL DEV & CANC BIOL, PORTLAND, OR 97201 USA.; KYOTO PREFECTURAL UNIV MED, GRAD SCH MED SCI, DEPT PATHOL & APPL NEUROBIOL, KYOTO, JAPAN.; SCREEN HOLDINGS CO LTD, KYOTO, JAPAN.; KYOTO PREFECTURAL UNIV MED, DEPT SURG PATHOL, KYOTO, JAPAN.;	KYOTO PREFECTURAL UNIVERSITY OF MEDICINE; OREGON HEALTH & SCIENCE UNIVERSITY; KYOTO PREFECTURAL UNIVERSITY OF MEDICINE; SCREEN HOLDINGS CO., LTD.; KYOTO PREFECTURAL UNIVERSITY OF MEDICINE		2025-03-28	BIOMARKER; MULTIPLEX IMMUNOHISTOCHEMISTRY; SINGLE-CELL ANALYSIS; SPATIAL ANALYSIS; TUMOR IMMUNE MICROENVIRONMENT	10.1111/cas.14591	REVIEW	AUG 2020		1349-7006	TU-JI@KOTO.KPU-M.AC.JP	3434		JAPANESE MINISTRY OF EDUCATION, CULTURE, SPORTS, SCIENCE AND TECHNOLOGY [17H07016, 19K18814]; PUBLIC PROMOTING ASSOCIATION ASANO FOUNDATION FOR STUDIES ON MEDICINE; OTO-RHINO-LARYNGOLOGICAL SOCIETY OF JAPAN, INC.; GRANTS-IN-AID FOR SCIENTIFIC RESEARCH [17H07016, 19K18814, 20K07411] FUNDING SOURCE: KAKEN	THIS WORK WAS SUPPORTED BY GRANTS FROM THE JAPANESE MINISTRY OF EDUCATION, CULTURE, SPORTS, SCIENCE AND TECHNOLOGY (17H07016 AND 19K18814), AND THE PUBLIC PROMOTING ASSOCIATION ASANO FOUNDATION FOR STUDIES ON MEDICINE, AND BY THE RESEARCH PROMOTION AWARD FROM THE OTO-RHINO-LARYNGOLOGICAL SOCIETY OF JAPAN, INC.	NX4CL			TUMOR-INFILTRATING LYMPHOCYTES; TERTIARY LYMPHOID STRUCTURES; T-CELLS; IN-SITU; SURVIVAL; IMMUNOHISTOCHEMISTRY; RECONSTRUCTION; EXPRESSION; CARCINOMA; REVEALS	10	CANCER SCI	CANCER SCI.	ENGLISH	67	GREEN PUBLISHED, GOLD	KONISHI, EIICHI/0000-0002-7122-2271	111 RIVER ST, HOBOKEN 07030-5774, NJ USA	OCT	9	HOBOKEN	32726495		J	WILEY	2020	TSUJIKAWA, TAKAHIRO/AAK-6499-2020	TSUJIKAWA, T (通讯作者)，KYOTO PREFECTURAL UNIV MED, DEPT OTOLARYNGOL HEAD & NECK SURG, KAMIGYO KU, 465 KAJIICHO, KYOTO 6028566, JAPAN.	ONCOLOGY		1347-9032	CANCER SCIENCE		29	PROGNOSTIC SIGNIFICANCE OF SPATIAL IMMUNE PROFILES IN HUMAN SOLID CANCERS
CHEN BY;ZHU L;YANG SZ;SU WR	CHEN, BINYAO;ZHU, LEI;YANG, SHIZHAO;SU, WENRU	ABOLHALAJ M, 2018, SCI REP-UK, V8, DOI 10.1038/S41598-018-26193-Y;AKASHI K, 2000, NATURE, V404, P193, DOI 10.1038/35004599;ALCÁNTARA-HERNÁNDEZ M, 2017, IMMUNITY, V47, P1037, DOI 10.1016/J.IMMUNI.2017.11.001;ANANDASABAPATHY N, 2014, J EXP MED, V211, P1875, DOI 10.1084/JEM.20131397;BAGADIA P, 2019, NAT IMMUNOL, V20, P1174, DOI 10.1038/S41590-019-0449-3;BAGCHI S, 2021, ANNU REV PATHOL-MECH, V16, P22…	DENDRITIC CELLS (DCS) PLAY ESSENTIAL ROLES IN INNATE AND ADAPTIVE IMMUNITY AND SHOW HIGH HETEROGENEITY AND INTRICATE ONTOGENY. ADVANCES IN HIGH-THROUGHPUT SEQUENCING TECHNOLOGIES, PARTICULARLY SINGLE-CELL RNA SEQUENCING (SCRNA-SEQ), HAVE IMPROVED THE UNDERSTANDING OF DC SUBSETS. IN THIS REVIEW, WE DISCUSS IN DETAIL THE REMARKABLE PERSPECTIVES IN DC RECLASSIFICATION AND ONTOGENY AS REVEALED BY SCR…	711329		SUN YAT SEN UNIV, ZHONGSHAN OPHTHALM CTR, STATE KEY LAB OPHTHALMOL, GUANGZHOU, PEOPLES R CHINA.;	SUN YAT SEN UNIVERSITY		2025-03-28	DENDRITIC CELLS; SINGLE-CELL RNA SEQUENCING; CELLULAR HETEROGENEITY; THE ONTOGENY OF DENDRITIC CELLS; TUMOR-INFILTRATING DENDRITIC CELLS	10.3389/fimmu.2021.711329	REVIEW				SUWR3@MAIL.SYSU.EDU.CN			NATIONAL KEY RESEARCH AND DEVELOPMENT PROGRAM OF CHINA [2017YFA0105804]	THIS STUDY WAS SUPPORTED BY THE NATIONAL KEY RESEARCH AND DEVELOPMENT PROGRAM OF CHINA (2017YFA0105804).	UU2BL			LINEAGE COMMITMENT; STEADY-STATE; CANCER; PROGENITORS; SEQ; DISTINCT; EXPRESSION; LANDSCAPE; DIFFERENTIATION; IDENTIFICATION		FRONT IMMUNOL	FRONT. IMMUNOL.	ENGLISH	149	GREEN PUBLISHED, GOLD	SU, WENRU/0000-0002-0506-6362	AVENUE DU TRIBUNAL FEDERAL 34, LAUSANNE, CH-1015, SWITZERLAND	SEP 9	13	LAUSANNE	34566965		J	FRONTIERS MEDIA SA	2021	CHEN, BINYAO/GSD-2496-2022	SU, WR (通讯作者)，SUN YAT SEN UNIV, ZHONGSHAN OPHTHALM CTR, STATE KEY LAB OPHTHALMOL, GUANGZHOU, PEOPLES R CHINA.	IMMUNOLOGY		1664-3224	FRONTIERS IN IMMUNOLOGY		28	UNRAVELING THE HETEROGENEITY AND ONTOGENY OF DENDRITIC CELLS USING SINGLE-CELL RNA SEQUENCING
PRADHAN RN;KRISHNAMURTY AT;FLETCHER AL;TURLEY SJ;MÜLLER S	PRADHAN, RACHANA N.;KRISHNAMURTY, AKSHAY T.;FLETCHER, ANNE L.;TURLEY, SHANNON J.;MUELLER, SOREN	ADAMS TS, 2020, SCI ADV, V6, DOI 10.1126/SCIADV.ABA1983;AFFO S, 2017, ANNU REV PATHOL-MECH, V12, P153, DOI 10.1146/ANNUREV-PATHOL-052016-100322;BAINBRIDGE P, 2013, J WOUND CARE, V22, P407;BÁRCENA C, 2015, J HEPATOL, V63, P670, DOI 10.1016/J.JHEP.2015.04.013;BARKAUSKAS CE, 2013, J CLIN INVEST, V123, P3025, DOI 10.1172/JCI68782;BARRERA LN, 2020, CANCER RES, V80, P2861, DOI 10.1158/0008-5472.CAN-19-…	FIBROBLASTS, CUSTODIANS OF TISSUE ARCHITECTURE AND FUNCTION, ARE NO LONGER CONSIDERED A MONOLITHIC ENTITY ACROSS TISSUES AND DISEASE INDICATIONS. RECENT ADVANCES IN SINGLE-CELL TECHNOLOGIES PROVIDE AN UNRESTRICTED, HIGH-RESOLUTION VIEW OF FIBROBLAST HETEROGENEITY THAT EXISTS WITHIN AND ACROSS TISSUES. IN THIS REVIEW, WE SUMMARIZE A COMPENDIUM OF SINGLE-CELL TRANSCRIPTOMIC STUDIES AND PROVIDE A CO…		299	GENENTECH INC, SAN FRANCISCO, CA 94080 USA.; MONASH UNIV, CLAYTON, VIC, AUSTRALIA.;	ROCHE HOLDING; GENENTECH; ROCHE HOLDING USA; MONASH UNIVERSITY		2025-03-28	CANCER; FIBROBLAST HETEROGENEITY; FIBROSIS; MODULATION OF CANCER-ASSOCIATED FIBROBLASTS; SINGLE-CELL TRANSCRIPTOMICS	10.1111/imr.12990	REVIEW	JUN 2021		1600-065X	TURLEY.SHANNON@GENE.COM	320		GENENTECH	WE ACKNOWLEDGE MEMBERS OF THE TURLEY LABORATORY FOR HELPFUL DISCUSSIONS. THIS WORK WAS SUPPORTED BY GENENTECH.	TK5PM			SINGLE-CELL TRANSCRIPTOMES; TO-MESENCHYMAL TRANSITION; PANCREATIC-CANCER; ACTIVATION PROTEIN; EXTRACELLULAR-MATRIX; BREAST-CANCER; SKELETAL-MUSCLE; GENE-EXPRESSION; IMMUNE EVASION; STELLATE CELLS	1	IMMUNOL REV	IMMUNOL. REV.	ENGLISH	172		MULLER, SOREN/0000-0001-9490-5270; KRISHNAMURTY, AKSHAY/0000-0001-5382-1417; FLETCHER, ANNE/0000-0003-1534-1142; PRADHAN, RACHANA/0000-0001-7352-8111	111 RIVER ST, HOBOKEN 07030-5774, NJ USA	JUL	22	HOBOKEN	34164824		J	WILEY	2021	PRADHAN, RACHANA/M-1374-2019; FLETCHER, ANNE/A-1590-2011; MULLER, SOREN/AFK-6577-2022; TURLEY, SHANNON/JRX-4762-2023	TURLEY, SJ; MÜLLER, S (通讯作者)，GENENTECH INC, SAN FRANCISCO, CA 94080 USA.	IMMUNOLOGY		0105-2896	IMMUNOLOGICAL REVIEWS		28	A BIRD'S EYE VIEW OF FIBROBLAST HETEROGENEITY: A PAN-DISEASE, PAN-CANCER PERSPECTIVE
HUBERT M;GOBBINI E;BENDRISS-VERMARE N;CAUX C;VALLADEAU-GUILEMOND J	HUBERT, MARGAUX;GOBBINI, ELISA;BENDRISS-VERMARE, NATHALIE;CAUX, CHRISTOPHE;VALLADEAU-GUILEMOND, JENNY	AHRENS S, 2012, IMMUNITY, V36, P635, DOI 10.1016/J.IMMUNI.2012.03.008;AL-SHIBLI K, 2009, HISTOPATHOLOGY, V55, P301, DOI 10.1111/J.1365-2559.2009.03379.X;ALCÁNTARA-HERNÁNDEZ M, 2017, IMMUNITY, V47, P1037, DOI 10.1016/J.IMMUNI.2017.11.001;ALIFANO M, 2014, PLOS ONE, V9, DOI 10.1371/JOURNAL.PONE.0106914;ALLAN RS, 2003, SCIENCE, V301, P1925, DOI 10.1126/SCIENCE.1087576;ANGELO M, 2014, NAT MED, V20, P4…	THE INTERACTION BETWEEN TUMOR CELLS AND THE IMMUNE SYSTEM IS CONSIDERED TO BE A DYNAMIC PROCESS. DENDRITIC CELLS (DCS) PLAY A PIVOTAL ROLE IN ANTI-TUMOR IMMUNITY OWING TO THEIR OUTSTANDING T CELL ACTIVATION ABILITY. THEIR FUNCTIONS AND ACTIVITIES ARE BROAD RANGED, TRIGGERING DIFFERENT MECHANISMS AND RESPONSES TO THE DC SUBSET. SEVERAL STUDIES IDENTIFIED IN SITU HUMAN TUMOR-INFILTRATING DCS BY IMM…	1082		CANC RES CTR LYON, UMR INSERM 1052 CNRS 5286, CTR LEON BERARD, 28 RUE LAENNEC, F-69373 LYON, FRANCE.;	INSTITUT NATIONAL DE LA SANTE ET DE LA RECHERCHE MEDICALE (INSERM); UNIVERSITE CLAUDE BERNARD LYON 1; UNICANCER; CENTRE LEON BERARD		2025-03-28	DENDRITIC CELLS; CYTOMETRY; RNA-SEQ; SINGLE CELL RNA-SEQ; IMMUNE SIGNATURES; PROGNOSIS	10.3390/cancers11081082	REVIEW			2072-6694	JENNY.VALLADEAU@LYON.UNICANCER.FR			ESMO; ARC FOUNDATION; INSERM, INCA [PLBIO INCA_4508]; ANRS; ARC; LIGUE CONTRE LE CANCER (REGIONALE AUVERGNE-RHONE-ALPES ET SAONE-ET-LOIRE, COMITE DE LA SAVOIE); REGION AUVERGNE-RHONE-ALPES; SIRIC PROJECT (LYRIC) [INCA_4664]; LABEX DEVWECAN OF THE UNIVERSITY OF LYON, WITHIN THE PROGRAM "INVESTISSEMENTS D'AVENIR" BY THE FRENCH NATIONAL RESEARCH AGENCY (ANR) [ANR-10-LABX-0061]	ELISA GOBBINI WAS SUPPORTED BY ESMO (ANY VIEWS, OPINIONS, FINDINGS, CONCLUSIONS OR RECOMMENDATIONS EXPRESSED IN THIS MATERIAL ARE THOSE SOLELY OF THE AUTHORS AND DO NOT NECESSARILY REFLECT THOSE OF ESMO). MARGAUX HUBERT WAS SUPPORTED BY THE ARC FOUNDATION. WE WOULD LIKE ALSO TO THANK OUR FINANCIAL SUPPORTS: INSERM, INCA (PLBIO INCA_4508), ANRS, ARC, LIGUE CONTRE LE CANCER (REGIONALE AUVERGNE-RHON…	IV7HU			HUMAN LANGERHANS CELLS; ANTIGEN CROSS-PRESENTATION; REGULATORY T-CELLS; MYELOID DC SUBSET; PROGNOSTIC VALUE; BREAST-CANCER; LYMPH-NODES; IMMUNE-RESPONSES; NK-CELL; PLASMACYTOID MONOCYTES	8	CANCERS	CANCERS	ENGLISH	201	GOLD, GREEN PUBLISHED, GREEN SUBMITTED	HUBERT, MARGAUX/0000-0003-2584-6494; CAUX, CHRISTOPHE/0000-0003-2438-833X; BENDRISS-VERMARE, NATHALIE/0000-0002-8771-3585	ST ALBAN-ANLAGE 66, CH-4052 BASEL, SWITZERLAND	AUG	25	BASEL	31366174		J	MDPI	2019	CAUX, CHRISTOPHE/G-2851-2013; VALLADEAU, JENNY/G-4404-2013; BENDRISS-VERMARE, NATHALIE/M-9197-2018; HUBERT, MARGAUX/HJI-7746-2023	VALLADEAU-GUILEMOND, J (通讯作者)，CANC RES CTR LYON, UMR INSERM 1052 CNRS 5286, CTR LEON BERARD, 28 RUE LAENNEC, F-69373 LYON, FRANCE.	ONCOLOGY			CANCERS		28	HUMAN TUMOR-INFILTRATING DENDRITIC CELLS: FROM IN SITU VISUALIZATION TO HIGH-DIMENSIONAL ANALYSES
JENKINS BH;BUCKINGHAM JF;HANLEY CJ;THOMAS GJ	JENKINS, BENJAMIN H.;BUCKINGHAM, JOSEPHINE F.;HANLEY, CHRISTOPHER J.;THOMAS, GARETH J.	ADAMS S, 2004, CANCER RES, V64, P5471, DOI 10.1158/0008-5472.CAN-04-0447;AL-HAJEILI M, 2014, ONCOTARGETS THER, V7, P187, DOI 10.2147/OTT.S40705;ALBRENGUES J, 2015, NAT COMMUN, V6, DOI 10.1038/NCOMMS10204;ALVAREZ R, 2013, BRIT J CANCER, V109, P926, DOI 10.1038/BJC.2013.415;AUCIELLO FR, 2019, CANCER DISCOV, V9, P617, DOI 10.1158/2159-8290.CD-18-1212;BAGAEV A, 2021, CANCER CELL, V39, P845, DOI 10.10…	CANCER-ASSOCIATED FIBROBLASTS (CAFS) ARE A COMMON CELL IN THE TUMOUR MICROENVIRONMENT WITH DIVERSE TUMOUR -PROMOTING FUNCTIONS. THEIR PRESENCE IN TUMOURS IS COMMONLY ASSOCIATED WITH POOR PROGNOSIS MAKING THEM AT-TRACTIVE THERAPEUTIC TARGETS, PARTICULARLY IN THE CONTEXT OF IMMUNOTHERAPY WHERE CAFS HAVE BEEN SHOWN TO PRO-MOTE RESISTANCE TO CHECKPOINT BLOCKADE. PREVIOUS ATTEMPTS TO INHIBIT CAFS CLIN…	108231		UNIV SOUTHAMPTON, FAC MED, SCH CANC SCI, SOUTHAMPTON, ENGLAND.; UNIV SOUTHAMPTON, FAC MED, SCH CANC SCI, TREMONA RD, SOUTHAMPTON SO16 6YD, ENGLAND.;	UNIVERSITY OF SOUTHAMPTON; UNIVERSITY OF SOUTHAMPTON		2025-03-28	TUMOUR MICROENVIRONMENT; FIBROBLAST; MYOFIBROBLAST; CANCER -ASSOCIATED FIBROBLAST; STROMAL TARGETING; IMMUNOTHERAPY	10.1016/j.pharmthera.2022.108231	REVIEW			1879-016X	G.THOMAS@SOTON.AC.UK			CANCER RESEARCH UK [A203904, A20256, A27989]; PATHOLOGICAL SOCIETY OF GREAT BRITAIN IRELAND	ACKNOWLEDGMENTS FUNDED THROUGH CANCER RESEARCH UK (GRANT NOS. A203904, A20256, A27989) AND PATHOLOGICAL SOCIETY OF GREAT BRITAIN & IRELAND (PHD STU-DENTSHIP JB) .	3F6TX			ACTIVATION PROTEIN-ALPHA; CARCINOMA-ASSOCIATED-FIBROBLASTS; PANCREATIC STELLATE CELLS; TGF-BETA; NAB-PACLITAXEL; STROMAL CELLS; T-CELLS; PULMONARY-FIBROSIS; DOUBLE-BLIND; PHASE-II		PHARMACOL THERAPEUT	PHARMACOL. THER.	ENGLISH	213	GREEN ACCEPTED	BUCKINGHAM, JOSEPHINE/0000-0002-6314-973X; JENKINS, BENJAMIN/0000-0002-7588-0044	THE BOULEVARD, LANGFORD LANE, KIDLINGTON, OXFORD OX5 1GB, ENGLAND	DEC	17	OXFORD	35718294		J	PERGAMON-ELSEVIER SCIENCE LTD	2022	HANLEY, CHRISTOPHER/AAM-1961-2020	THOMAS, GJ (通讯作者)，UNIV SOUTHAMPTON, FAC MED, SCH CANC SCI, TREMONA RD, SOUTHAMPTON SO16 6YD, ENGLAND.	PHARMACOLOGY & PHARMACY		0163-7258	PHARMACOLOGY & THERAPEUTICS		27	TARGETING CANCER-ASSOCIATED FIBROBLASTS: CHALLENGES, OPPORTUNITIES AND FUTURE DIRECTIONS
BRIDGES K;MILLER-JENSEN K	BRIDGES, KATE;MILLER-JENSEN, KATHRYN	ABBAS HA, 2021, BLOOD ADV, V5, P4569, DOI 10.1182/BLOODADVANCES.2021004583;ABDELAAL T, 2019, GENOME BIOL, V20, DOI 10.1186/S13059-019-1795-Z;ALEXANDER AF, 2021, CELL REP, V36, DOI 10.1016/J.CELREP.2021.109728;ALSHETAIWI H, 2020, SCI IMMUNOL, V5, DOI 10.1126/SCIIMMUNOL.AAY6017;ANDERSON NM, 2020, CURR BIOL, V30, PR921, DOI 10.1016/J.CUB.2020.06.081;ARMINGOL E, 2021, NAT REV GENET, V22, P71, DOI 10.…	RECENT ADVANCES IN SINGLE-CELL TECHNOLOGIES, PARTICULARLY SINGLE-CELL RNA-SEQUENCING (SCRNA-SEQ), HAVE PERMITTED HIGH THROUGHPUT TRANSCRIPTIONAL PROFILING OF A WIDE VARIETY OF BIOLOGICAL SYSTEMS. AS SCRNA-SEQ SUPPORTS INFERENCE OF CELL-CELL COMMUNICATION, THIS TECHNOLOGY HAS AND CONTINUES TO ANCHOR GROUNDBREAKING STUDIES INTO THE EFFICACY AND MECHANISM OF NOVEL IMMUNOTHERAPIES FOR CANCER TREATMEN…	885267		YALE UNIV, DEPT BIOMED ENGN, NEW HAVEN, CT USA.; YALE UNIV, DEPT MOL CELLULAR & DEV BIOL, NEW HAVEN, CT USA.; YALE UNIV, SYST BIOL INST, NEW HAVEN, CT USA.;	YALE UNIVERSITY; YALE UNIVERSITY; YALE UNIVERSITY		2025-03-28	SINGLE-CELL RNA-SEQUENCING (SCRNA-SEQ); CELL-CELL COMMUNICATION NETWORK; TUMOR MICROENVIRONMENT; IMMUNOTHERAPY; SPATIAL PROFILING; SINGLE-CELL SECRETOMICS; GRAPH THEORY	10.3389/fimmu.2022.885267	REVIEW									1E3OR			GENOME-WIDE EXPRESSION; SINGLE-CELL; T-CELL; IMMUNE CELLS; INTERCELLULAR COMMUNICATION; INTRAVITAL MICROSCOPY; GENE-EXPRESSION; PD-1 BLOCKADE; RNA; REVEALS		FRONT IMMUNOL	FRONT. IMMUNOL.	ENGLISH	152	GREEN PUBLISHED, GOLD	BRIDGES, KATE/0000-0003-3642-7068	AVENUE DU TRIBUNAL FEDERAL 34, LAUSANNE, CH-1015, SWITZERLAND	APR 28	16	LAUSANNE	35572582		J	FRONTIERS MEDIA SA	2022		MILLER-JENSEN, K (通讯作者)，YALE UNIV, DEPT BIOMED ENGN, NEW HAVEN, CT USA.; MILLER-JENSEN, K (通讯作者)，YALE UNIV, DEPT MOL CELLULAR & DEV BIOL, NEW HAVEN, CT USA.; MILLER-JENSEN, K (通讯作者)，YALE UNIV, SYST BIOL INST, NEW HAVEN, CT USA.	IMMUNOLOGY		1664-3224	FRONTIERS IN IMMUNOLOGY		27	MAPPING AND VALIDATION OF SCRNA-SEQ-DERIVED CELL-CELL COMMUNICATION NETWORKS IN THE TUMOR MICROENVIRONMENT
LI YM;JIN JS;BAI F	LI, YANMENG;JIN, JIANSHI;BAI, FAN	AFFARA NI, 2014, CANCER CELL, V25, P809, DOI 10.1016/J.CCR.2014.04.026;AIZARANI N, 2019, NATURE, V572, P199, DOI 10.1038/S41586-019-1373-2;AMEND SR, 2016, CANCER LETT, V380, P237, DOI 10.1016/J.CANLET.2015.10.005;AZIZI E, 2018, CELL, V174, P1293, DOI 10.1016/J.CELL.2018.05.060;BARTOSCHEK M, 2018, NAT COMMUN, V9, DOI 10.1038/S41467-018-07582-3;BARYAWNO N, 2019, CELL, V177, P1915, DOI 10.1016/J.CEL…	TUMORS ARE COMPLEX ECOSYSTEMS IN WHICH HETEROGENEOUS CANCER CELLS INTERACT WITH THEIR MICROENVIRONMENT COMPOSED OF DIVERSE IMMUNE, ENDOTHELIAL, AND STROMAL CELLS. CANCER BIOLOGY HAD BEEN STUDIED USING BULK GENOMIC AND GENE EXPRESSION PROFILING, WHICH HOWEVER MASK THE CELLULAR DIVERSITY AND AVERAGE THE VARIABILITY AMONG INDIVIDUAL MOLECULAR PROGRAMS. RECENT ADVANCES IN SINGLE-CELL TRANSCRIPTOMIC S…		167	PEKING UNIV, SCH LIFE SCI, BIOMED PIONEERING INNOVAT CTR BIOPIC, BEIJING 100871, PEOPLES R CHINA.; RIKEN CTR BIOSYST DYNAM RES BDR, 6-2-3 FURUEDAI, SUITA, OSAKA, JAPAN.; PEKING UNIV, BEIJING ADV INNOVAT CTR GENOM ICG, BEIJING 100871, PEOPLES R CHINA.;	PEKING UNIVERSITY; RIKEN; PEKING UNIVERSITY		2025-03-28	SINGLE-CELL TRANSCRIPTOMIC SEQUENCING; TUMOR MICROENVIRONMENT; CANCER	10.1007/s13238-021-00868-1	REVIEW	AUG 2021		1674-8018	FBAI@PKU.EDU.CN	179		NATIONAL SCIENCE AND TECHNOLOGY MAJOR PROJECT [2019YFC1315702]; GUANGDONG PROVINCE KEY RESEARCH AND DEVELOPMENT PROGRAM [2019B020226002]	THIS WORK WAS FINANCIALLY SUPPORTED BY THE NATIONAL SCIENCE AND TECHNOLOGY MAJOR PROJECT (2019YFC1315702) AND THE GUANGDONG PROVINCE KEY RESEARCH AND DEVELOPMENT PROGRAM (2019B020226002).	ZO6ED			MESSENGER-RNA-SEQ; TUMOR EVOLUTION; STEM-CELLS; B-CELLS; HETEROGENEITY; LANDSCAPE; DYNAMICS; PROGRAM; ADENOCARCINOMA; CHEMOTHERAPY	3	PROTEIN CELL	PROTEIN CELL	ENGLISH	118	GREEN PUBLISHED, GOLD	JIN, JIANSHI/0000-0003-4697-8760	GREAT CLARENDON ST, OXFORD OX2 6DP, ENGLAND	MAR	13	OXFORD	34405376		J	OXFORD UNIV PRESS	2022		BAI, F (通讯作者)，PEKING UNIV, SCH LIFE SCI, BIOMED PIONEERING INNOVAT CTR BIOPIC, BEIJING 100871, PEOPLES R CHINA.; BAI, F (通讯作者)，PEKING UNIV, BEIJING ADV INNOVAT CTR GENOM ICG, BEIJING 100871, PEOPLES R CHINA.	CELL BIOLOGY		1674-800X	PROTEIN & CELL		27	CANCER BIOLOGY DECIPHERED BY SINGLE-CELL TRANSCRIPTOMIC SEQUENCING
SHADBAD MA;HAJIASGHARZADEH K;DERAKHSHANI A;SILVESTRIS N;BAGHBANZADEH A;RACANELLI V;BARADARAN B	SHADBAD, MAHDI ABDOLI;HAJIASGHARZADEH, KHALIL;DERAKHSHANI, AFSHIN;SILVESTRIS, NICOLA;BAGHBANZADEH, AMIR;RACANELLI, VITO;BARADARAN, BEHZAD	AIERKEN N, 2017, INT J BIOL SCI, V13, P1172, DOI 10.7150/IJBS.20868;ALLAN LA, 2003, NAT CELL BIOL, V5, P647, DOI 10.1038/NCB1005;ALVAREZ-DOMINGUEZ C, 2017, ANN TRANSL MED, V5, DOI 10.21037/ATM.2017.06.13;ANGUILLE S, 2014, LANCET ONCOL, V15, PE257, DOI 10.1016/S1470-2045(13)70585-0;ANONYMOUS, 2014, ROBBINS COTRAN PATHO;ASCIERTO PA, 2013, LANCET ONCOL, V14, P249, DOI 10.1016/S1470-2045(13)70024-X;A…	ALTHOUGH MELANOMA REMAINS THE DEADLIEST SKIN CANCER, THE CURRENT TREATMENT HAS NOT RESULTED IN THE DESIRED OUTCOMES. UNLIKE CHEMOTHERAPY, IMMUNOTHERAPY HAS PROVIDED MORE TOLERABLE APPROACHES AND REVOLUTIONIZED CANCER THERAPY. ALTHOUGH DENDRITIC CELL-BASED VACCINES HAVE MINOR SIDE EFFECTS, THE UNDESIRABLE RESPONSE RATES OF TRADITIONAL APPROACHES HAVE POSED QUESTIONS ABOUT THEIR CLINICAL TRANSLATIO…	623639		TABRIZ UNIV MED SCI, IMMUNOL RES CTR, TABRIZ, IRAN.; TABRIZ UNIV MED SCI, STUDENT RES COMM, TABRIZ, IRAN.; IST RICOVERO & CURA CARATTERE SCI IRCCS, IST TUMORI GIOVANNI PAOLO II, BARI, ITALY.; ALDO MORO UNIV BARI, DEPT BIOMED SCI & HUMAN ONCOL, BARI, ITALY.; TABRIZ UNIV MED SCI, DEPT IMMUNOL, FAC MED, TABRIZ, IRAN.;	TABRIZ UNIVERSITY OF MEDICAL SCIENCE; TABRIZ UNIVERSITY OF MEDICAL SCIENCE; IRCCS ISTITUTO TUMORI BARI GIOVANNI PAOLO II; UNIVERSITA DEGLI STUDI DI BARI ALDO MORO; TABRIZ UNIVERSITY OF MEDICAL SCIENCE		2025-03-28	DENDRITIC CELLS; IMMUNOTHERAPY; MELANOMA DEVELOPMENT; IMMUNE CHECKPOINTS; IDO; RNA-MODIFIED DENDRITIC CELL VACCINES	10.3389/fimmu.2021.623639	REVIEW				VITO.RACANELLI1@UNIBA.IT; BARADARANB@TBZMED.AC.IR					QS7AG			TUMOR-INFILTRATING LYMPHOCYTES; CD8(+) T-CELLS; INDOLEAMINE 2,3-DIOXYGENASE EXPRESSION; ACTIVATED PROTEIN-KINASE; ANTIGEN-PRESENTING CELLS; C-MYC OVEREXPRESSION; MHC CLASS-I; PD-L1 EXPRESSION; SIGNALING PATHWAY; CANCER-IMMUNOTHERAPY		FRONT IMMUNOL	FRONT. IMMUNOL.	ENGLISH	189	GREEN PUBLISHED, GOLD	HAJIASGHARZADEH, KHALIL/0000-0003-4593-4803	AVENUE DU TRIBUNAL FEDERAL 34, LAUSANNE, CH-1015, SWITZERLAND	FEB 22	16	LAUSANNE	33692796		J	FRONTIERS MEDIA SA	2021	BARADARAN, BEHZAD/AAQ-5177-2020; DERAKHSHANI, AFSHIN/P-9085-2019; ABDOLI SHADBAD, MAHDI/AAR-2537-2021; RACANELLI, VITO/J-8511-2018; HAJIASGHARZADEH, KHALIL/V-3941-2017	BARADARAN, B (通讯作者)，TABRIZ UNIV MED SCI, IMMUNOL RES CTR, TABRIZ, IRAN.; RACANELLI, V (通讯作者)，ALDO MORO UNIV BARI, DEPT BIOMED SCI & HUMAN ONCOL, BARI, ITALY.; BARADARAN, B (通讯作者)，TABRIZ UNIV MED SCI, DEPT IMMUNOL, FAC MED, TABRIZ, IRAN.	IMMUNOLOGY		1664-3224	FRONTIERS IN IMMUNOLOGY		27	FROM MELANOMA DEVELOPMENT TO RNA-MODIFIED DENDRITIC CELL VACCINES: HIGHLIGHTING THE LESSONS FROM THE PAST
LIU SY;WU WC;DU YS;YIN HL;CHEN QD;YU WS;WANG WQ;YU J;LIU L;LOU WH;PU N	LIU, SIYAO;WU, WENCHUAN;DU, YUESHAN;YIN, HANLIN;CHEN, QIANGDA;YU, WEISHENG;WANG, WENQUAN;YU, JUN;LIU, LIANG;LOU, WENHUI;PU, NING	AAPRO MS, 2011, EUR J CANCER, V47, P8, DOI 10.1016/J.EJCA.2010.10.013;ACHARYYA S, 2012, CELL, V150, P165, DOI 10.1016/J.CELL.2012.04.042;ADROVER JM, 2020, NAT IMMUNOL, V21, P135, DOI 10.1038/S41590-019-0571-2;ADROVER JM, 2019, IMMUNITY, V50, P390, DOI 10.1016/J.IMMUNI.2019.01.002;ADROVER JM, 2016, TRENDS IMMUNOL, V37, P334, DOI 10.1016/J.IT.2016.03.005;AGGARWAL V, 2019, BIOMOLECULES, V9, DOI 10.3…	NEUTROPHILS, THE MOST PREVALENT INNATE IMMUNE CELLS IN HUMANS, HAVE GARNERED SIGNIFICANT ATTENTION IN RECENT YEARS DUE TO THEIR INVOLVEMENT IN CANCER PROGRESSION. THIS COMPREHENSIVE REVIEW AIMED TO ELUCIDATE THE IMPORTANT ROLES AND UNDERLYING MECHANISMS OF NEUTROPHILS IN CANCER FROM THE PERSPECTIVE OF THEIR WHOLE LIFE CYCLE, TRACKING THEM FROM DEVELOPMENT IN THE BONE MARROW TO CIRCULATION AND FIN…	148		FUDAN UNIV, DEPT PANCREAT SURG, ZHONGSHAN HOSP, SHANGHAI 200032, PEOPLES R CHINA.; FUDAN UNIV, ZHONGSHAN HOSP, CANC CTR, SHANGHAI 200032, PEOPLES R CHINA.; FUDAN UNIV, DEPT GEN SURG, ZHONGSHAN HOSP, SHANGHAI 200032, PEOPLES R CHINA.; JOHNS HOPKINS UNIV, SCH MED, DEPT MED, BALTIMORE, MD 21287 USA.; JOHNS HOPKINS UNIV, SCH MED, DEPT ONCOL, BALTIMORE, MD 21287 USA.;	FUDAN UNIVERSITY; FUDAN UNIVERSITY; FUDAN UNIVERSITY; JOHNS HOPKINS UNIVERSITY; JOHNS HOPKINS UNIVERSITY		2025-03-28	NEUTROPHILS; TANS (TUMOR-ASSOCIATED NEUTROPHILS); HETEROGENEITY; ORIGINS; SUBSETS; FUNCTIONS; ORCHESTRATIONS; CLINICAL APPLICATIONS	10.1186/s12943-023-01843-6	REVIEW			1476-4598	LIU.LIANG@ZS-HOSPITAL.SH.CN; LOU.WENHUI@ZS-HOSPITAL.SH.CN; NPU15@FUDAN.EDU.CN			NATIONAL NATURAL SCIENCE FOUNDATION OF CHINA [82103409, 82273382, 82272929]; CHINA POSTDOCTORAL SCIENCE FOUNDATION [2021M690037]; SHANGHAI SAILING PROGRAM [21YF1407100]; YOUTH FUND OF ZHONGSHAN HOSPITAL FUDAN UNIVERSITY [LCBSHZX003]; PROGRAM OF SHANGHAI ACADEMIC/TECHNOLOGY RESEARCH LEADER [23XD1400600]; SCIENCE AND TECHNOLOGY PLANNING PROJECT OF YUNNAN PROVINCE [202305AF150148]; SHANGHAI SHENKANG…	THIS STUDY WAS FUNDED BY THE NATIONAL NATURAL SCIENCE FOUNDATION OF CHINA (82103409, 82273382, 82272929), CHINA POSTDOCTORAL SCIENCE FOUNDATION (2021M690037), SHANGHAI SAILING PROGRAM (21YF1407100), YOUTH FUND OF ZHONGSHAN HOSPITAL FUDAN UNIVERSITY (LCBSHZX003), PROGRAM OF SHANGHAI ACADEMIC/TECHNOLOGY RESEARCH LEADER (23XD1400600), SCIENCE AND TECHNOLOGY PLANNING PROJECT OF YUNNAN PROVINCE (20230…	R5ZK8			TUMOR-ASSOCIATED NEUTROPHILS; COLONY-STIMULATING FACTOR; METASTATIC NICHE FORMATION; SINGLE-CELL ANALYSIS; BREAST-CANCER; SUPPRESSOR-CELLS; G-CSF; EXTRACELLULAR TRAPS; BONE-MARROW; T-CELLS	1	MOL CANCER	MOL. CANCER	ENGLISH	212	GOLD, GREEN PUBLISHED		CAMPUS, 4 CRINAN ST, LONDON N1 9XW, ENGLAND	SEP 7	21	LONDON	37679744		J	BMC	2023	WU, WENCHUAN/H-6751-2019; HANLIN, YIN/GQB-4667-2022	LIU, L; LOU, WH; PU, N (通讯作者)，FUDAN UNIV, DEPT PANCREAT SURG, ZHONGSHAN HOSP, SHANGHAI 200032, PEOPLES R CHINA.; LIU, L; LOU, WH; PU, N (通讯作者)，FUDAN UNIV, ZHONGSHAN HOSP, CANC CTR, SHANGHAI 200032, PEOPLES R CHINA.; LIU, L; LOU, WH; PU, N (通讯作者)，FUDAN UNIV, DEPT GEN SURG, ZHONGSHAN HOSP, SHANGHAI 200032, PEOPLES R CHINA.	BIOCHEMISTRY & MOLECULAR BIOLOGY; ONCOLOGY			MOLECULAR CANCER		26	THE EVOLUTION AND HETEROGENEITY OF NEUTROPHILS IN CANCERS: ORIGINS, SUBSETS, FUNCTIONS, ORCHESTRATIONS AND CLINICAL APPLICATIONS
MEIER-SOELCH J;MAYR-BURO C;JULI J;LEIB L;LINNE U;DREUTE J;PAPANTONIS A;SCHMITZ ML;KRACHT M	MEIER-SOELCH, JOHANNA;MAYR-BURO, CHRISTIN;JULI, JANA;LEIB, LISA;LINNE, UWE;DREUTE, JAN;PAPANTONIS, ARGYRIS;SCHMITZ, M. LIENHARD;KRACHT, MICHAEL	ADAMSON A, 2016, NAT COMMUN, V7, DOI 10.1038/NCOMMS12057;ANDERSON P, 2008, NAT IMMUNOL, V9, P353, DOI 10.1038/NI1584;ANDERSON P, 2009, NAT IMMUNOL, V10, P233, DOI 10.1038/NI0309-233;ASHALL L, 2009, SCIENCE, V324, P242, DOI 10.1126/SCIENCE.1164860;ASSARSSON E, 2014, PLOS ONE, V9, DOI 10.1371/JOURNAL.PONE.0095192;BACHER S, 2021, CELLS-BASEL, V10, DOI 10.3390/CELLS10040753;BALKWILL F, 2005, CANCER C…	SIMPLE SUMMARY: IN STRESS AND DISEASE SITUATIONS, CELLS MUST RAPIDLY AND IN A COORDINATED MANNER CHANGE THEIR GENE EXPRESSION PATTERNS TO RESPOND ADEQUATELY. THE NF-KAPPA B SYSTEM COMPRISES FIVE TRANSCRIPTION FACTORS THAT ARE RELEASED FROM THE CYTOSOL TO ENTER THE NUCLEUS IN RESPONSE TO A WIDE RANGE OF EXTRACELLULAR STIMULI VIA A COMPLEX CYTOSOLIC SIGNALING SYSTEM. IN THE NUCLEUS, ACTIVATED NF-KA…	5351		JUSTUS LIEBIG UNIV, RUDOLF BUCHHEIM INST PHARMACOL, D-35392 GIESSEN, GERMANY.; PHILIPPS UNIV, MASS SPECTROMETRY FAC, DEPT CHEM, D-35032 MARBURG, GERMANY.; JUSTUS LIEBIG UNIV, INST BIOCHEM, D-35392 GIESSEN, GERMANY.; UNIV MED CTR GOTTINGEN, INST PATHOL, D-37075 GOTTINGEN, GERMANY.;	JUSTUS LIEBIG UNIVERSITY GIESSEN; PHILIPPS UNIVERSITY MARBURG; JUSTUS LIEBIG UNIVERSITY GIESSEN; UNIVERSITY OF GOTTINGEN; UNIVERSITY GOTTINGEN HOSPITAL		2025-03-28	NF-KAPPA B; SIGNALING; KINASE; TRANSCRIPTION FACTOR; METHODS; SINGLE CELL ASSAYS; EMSA; CHIP-SEQ; PLA; RNA-FISH	10.3390/cancers13215351	REVIEW			2072-6694	JANA.JULI@PHARMA.MED.UNI-GIESSEN.DE; LISA.LEIB@PHARMA.MED.UNI-GIESSEN.DE; LINNEU@STAFF.UNI-MARBURG.DE; JAN.DREUTE@BIOCHEMIE.MED.UNI-GIESSEN.DE; ARGYRIS.PAPANTONIS@MED.UNI-GOETTINGEN.DE; LIENHARD.SCHMITZ@BIOCHEMIE.MED.UNI-GIESSEN.DE			DEUTSCHE FORSCHUNGSGEMEINSCHA?T (DFG, GERMAN RESEARCH FOUNDATION) [KR1143/9-2, KFO309, TRR81/3, 109546710, SFB1213/2, 268555672, Z03, 197785619, GRK 2573, 416910386, INST 160/708-1 FUGB]; IMPRS PROGRAM OF THE MAX PLANCK SOCIETY; EXCELLENCE CLUSTER CARDIO-PULMONARY INSTITUTE [EXC 2026, 390649896]; DZL/UGMLC PROGRAM; VON-BEHRING-ROENTGEN-STIFTUNG	FUNDINGTHIS RESEARCH WAS FUNDED BY THE GRANTS FROM THE DEUTSCHE FORSCHUNGSGEMEINSCHA?T (DFG, GERMAN RESEARCH FOUNDATION): KR1143/9-2 (KFO309, P3 (TO M.K.), TRR81/3 (A07 (TO M.L.S.), B02 (TO M.K.), PROJECT 109546710); SFB1213/2 (B03 (TO M.K., M.L.S.), PROJECT 268555672); SFB1021/2 (C01 (TO M.L.S.), C02 (TO M.K.), Z03 (TO M.K., U.L.), PROJECT 197785619); GRK 2573 (RP4 (TO M.L.S.), RP5 (TO M.K.), PR…	WY7WH			TRANSCRIPTION FACTOR; CHROMATIN IMMUNOPRECIPITATION; CONSTITUTIVE ACTIVATION; MUTUAL REGULATION; P65 SUBUNIT; IKK-ALPHA; BINDING; PROTEIN; KINASE; GENE	21	CANCERS	CANCERS	ENGLISH	123	GREEN PUBLISHED, GOLD	LINNE, UWE/0000-0002-1473-9063; DREUTE, JAN/0000-0002-4708-2678	ST ALBAN-ANLAGE 66, CH-4052 BASEL, SWITZERLAND	NOV	21	BASEL	34771516		J	MDPI	2021	SCHMITZ, M./D-9328-2017	KRACHT, M (通讯作者)，JUSTUS LIEBIG UNIV, RUDOLF BUCHHEIM INST PHARMACOL, D-35392 GIESSEN, GERMANY.; SCHMITZ, ML (通讯作者)，JUSTUS LIEBIG UNIV, INST BIOCHEM, D-35392 GIESSEN, GERMANY.	ONCOLOGY			CANCERS		26	MONITORING THE LEVELS OF CELLULAR NF-ΚB ACTIVATION STATES
YANG YP;GIRET TM;COTE RJ	YANG, YU-PING;GIRET, TERESA M.;COTE, RICHARD J.	ABDOLAHAD M, 2012, LAB CHIP, V12, P1183, DOI 10.1039/C2LC21028B;ACETO N, 2014, CELL, V158, P1110, DOI 10.1016/J.CELL.2014.07.013;ADAMS DL, 2016, CANCER EPIDEM BIOMAR, V25, P1037, DOI 10.1158/1055-9965.EPI-15-1221;ADAMS DL, 2014, P NATL ACAD SCI USA, V111, P3514, DOI 10.1073/PNAS.1320198111;AGERBÆK MO, 2018, NAT COMMUN, V9, DOI 10.1038/S41467-018-05793-2;ALIX-PANABIÈRES C, 2014, NAT REV CANCER, V1…	SIMPLE SUMMARY WITH ESTIMATED NUMBERS OF 1-10 PER ML OF BLOOD, CIRCULATING TUMOR CELLS (CTCS) ARE EXTREMELY RARE COMPARED TO WHITE (A FEW MILLION) OR RED (BILLIONS) BLOOD CELLS. GIVEN THEIR CRITICAL ROLE IN METASTASIS, CTCS HAVE ENORMOUS POTENTIAL AS A BIOMARKER FOR CANCER DIAGNOSIS, PROGNOSIS, AND MONITORING OF TREATMENT RESPONSE. THERE ARE NOW EFFORTS TO CHARACTERIZE CTCS MORE PRECISELY THROUGH…	2723		UNIV MIAMI, MILLER SCH MED, DJTMF BIOMED NANOTECHNOL INST, DEPT BIOCHEM & MOL BIOL, MIAMI, FL 33136 USA.; UNIV MIAMI, MILLER SCH MED, DEPT RADIAT ONCOL, MIAMI, FL 33136 USA.; WASHINGTON UNIV, SCH MED, DEPT PATHOL & IMMUNOL, ST LOUIS, MO 63110 USA.;	UNIVERSITY OF MIAMI; UNIVERSITY OF MIAMI; WASHINGTON UNIVERSITY (WUSTL)		2025-03-28	CIRCULATING TUMOR CELLS; DIAGNOSIS; PROGNOSIS; THERAPEUTIC RESPONSE; SINGLE-CELL ANALYSIS; CIRCULATING TUMOR MICROEMBOLI; EX VIVO CTC CULTURE	10.3390/cancers13112723	REVIEW			2072-6694	YYANG22@MED.MIAMI.EDU; TGIRET@MED.MIAMI.EDU; RCOTE@WUSTL.EDU			DOD [W81XWH-09-1-0050]; NIH [R21CA123027, R33CA123027, R01CA141077, R21CA182050, U01CA233363]	THIS RESEARCH WAS FUNDED BY DOD W81XWH-09-1-0050, AND NIH R21CA123027, R33CA123027, R01CA141077, R21CA182050, AND U01CA233363.	SP4FW			BREAST-CANCER; PERIPHERAL-BLOOD; MOLECULAR CHARACTERIZATION; SUPPRESSOR-CELLS; PROSTATE-CANCER; MICROFLUIDIC ISOLATION; PROGNOSTIC MARKER; GENOMIC ANALYSIS; POOLED ANALYSIS; RNA-SEQ	11	CANCERS	CANCERS	ENGLISH	160	GREEN PUBLISHED, GOLD	GIRET, TERESA/0000-0001-7725-0727	ST ALBAN-ANLAGE 66, CH-4052 BASEL, SWITZERLAND	JUN	20	BASEL	34072844		J	MDPI	2021		COTE, RJ (通讯作者)，WASHINGTON UNIV, SCH MED, DEPT PATHOL & IMMUNOL, ST LOUIS, MO 63110 USA.	ONCOLOGY			CANCERS		26	CIRCULATING TUMOR CELLS FROM ENUMERATION TO ANALYSIS: CURRENT CHALLENGES AND FUTURE OPPORTUNITIES
POLANI F;GRIERSON PM;LIM KH	POLANI, FARAN;GRIERSON, PATRICK M.;LIM, KIAN-HUAT	AIKAWA T, 2006, MOL CANCER THER, V5, P1108, DOI 10.1158/1535-7163.MCT-05-0516;APTE MV, 2015, PANCREATOLOGY, V15, PS32, DOI 10.1016/J.PAN.2015.02.013;APTE MV, 1998, GUT, V43, P128, DOI 10.1136/GUT.43.1.128;ARENSMAN MD, 2015, MOL CANCER RES, V13, P1509, DOI 10.1158/1541-7786.MCR-15-0204;ARNOLD SA, 2012, PLOS ONE, V7, DOI 10.1371/JOURNAL.PONE.0031384;BACHEM MG, 1998, GASTROENTEROLOGY, V115, P421, DO…	PANCREATIC DUCTAL ADENOCARCINOMA (PDAC) IS PROJECTED TO EMERGE AS THE SECOND LEADING CAUSE OF CANCER-RELATED DEATH AFTER 2030. EXTREME TREATMENT RESISTANCE IS PERHAPS THE MOST SIGNIFICANT FACTOR THAT UNDERLIES THE POOR PROGNOSIS OF PDAC. TO DATE, COMBINATION CHEMOTHERAPY REMAINS THE MAINSTAY OF TREATMENT FOR MOST PDAC PATIENTS. COMPARED TO OTHER CANCER TYPES, TREATMENT RESPONSE OF PDAC TUMORS TO …		2105	WASHINGTON UNIV, BARNES JEWISH HOSP, DIV ONCOL, DEPT INTERNAL MED,SCH MED, 660 SOUTH EUCLID AVE, ST LOUIS, MO 63110 USA.; WASHINGTON UNIV, ALVIN J SITEMAN COMPREHENS CANC CTR, SCH MED, 660 SOUTH EUCLID AVE, ST LOUIS, MO 63110 USA.;	BARNES-JEWISH HOSPITAL; WASHINGTON UNIVERSITY (WUSTL); WASHINGTON UNIVERSITY (WUSTL); SITEMAN CANCER CENTER		2025-03-28	STROMA; PANCREATIC CANCER; TREATMENT RESISTANCE; CANCER-ASSOCIATED FIBROBLASTS; CLINICAL TRIALS	10.3748/wjg.v27.i18.2105	REVIEW			2219-2840	KLIM@DOM.WUSTL.EDU	2121		NATIONAL INSTITUTES OF HEALTH/NATIONAL CANCER INSTITUTE [5R37CA219697-01]; AMERICAN CANCER SOCIETY [RSG-17-203-01-TBG]; ALVIN J. SITEMAN CANCER CENTER SITEMAN INVESTMENT PROGRAM (BARNARD TRUST); ALVIN J. SITEMAN CANCER CENTER SITEMAN INVESTMENT PROGRAM (FOUNDATION FOR BARNES-JEWISH HOSPITAL); EMERSON COLLECTIVE GRANT	SUPPORTED BY NATIONAL INSTITUTES OF HEALTH/NATIONAL CANCER INSTITUTE, NO. 5R37CA219697-01 (TO LIM KH); AMERICAN CANCER SOCIETY, NO. RSG-17-203-01-TBG (TO LIM KH); AND ALVIN J. SITEMAN CANCER CENTER SITEMAN INVESTMENT PROGRAM (FROM BARNARD TRUST AND THE FOUNDATION FOR BARNES-JEWISH HOSPITAL) (TO LIM KH); AND EMERSON COLLECTIVE GRANT (TO GRIERSON PM).	SD5ID			HEDGEHOG PATHWAY INHIBITOR; PHASE-III TRIAL; VITAMIN-D; CILENGITIDE EMD-121974; 25-HYDROXYVITAMIN D; 1ST-LINE TREATMENT; POOR-PROGNOSIS; STELLATE CELLS; MOUSE MODEL; GEMCITABINE	18	WORLD J GASTROENTERO	WORLD J. GASTROENTEROL.	ENGLISH	95	GREEN PUBLISHED, HYBRID	POLANI, FARAN/0000-0002-7663-4793	7041 KOLL CENTER PARKWAY, SUITE 160, PLEASANTON, CA, UNITED STATES	MAY 14	17	PLEASANTON	34025067		J	BAISHIDENG PUBLISHING GROUP INC	2021		LIM, KH (通讯作者)，WASHINGTON UNIV, BARNES JEWISH HOSP, DIV ONCOL, DEPT INTERNAL MED,SCH MED, 660 SOUTH EUCLID AVE, ST LOUIS, MO 63110 USA.; LIM, KH (通讯作者)，WASHINGTON UNIV, ALVIN J SITEMAN COMPREHENS CANC CTR, SCH MED, 660 SOUTH EUCLID AVE, ST LOUIS, MO 63110 USA.	GASTROENTEROLOGY & HEPATOLOGY		1007-9327	WORLD JOURNAL OF GASTROENTEROLOGY		26	STROMA-TARGETING STRATEGIES IN PANCREATIC CANCER: PAST LESSONS, CHALLENGES AND PROSPECTS
NEAGU AN;WHITHAM D;BRUNO P;MORRISSIEY H;DARIE CA;DARIE CC	NEAGU, ANCA-NARCISA;WHITHAM, DANIELLE;BRUNO, PATHEA;MORRISSIEY, HAILEY;DARIE, CELESTE A. A.;DARIE, COSTEL C. C.	AFZAL M, 2018, BIOCHEM MOL BIOL J, V4, P1, DOI 10.21767/2471-8084.100050, DOI 10.21767/2471-8084.100050;AHEARN TU, 2022, BREAST CANCER RES, V24, DOI 10.1186/S13058-021-01484-X;AKCAKANAT A, 2021, CLIN CANCER RES, V27, P3243, DOI 10.1158/1078-0432.CCR-20-4048;AL-WAJEEH AS, 2020, PLOS ONE, V15, DOI 10.1371/JOURNAL.PONE.0227404;ALAM MS, 2022, PLOS ONE, V17, DOI 10.1371/JOURNAL.PONE.0268967;ALAM S, 20…	BREAST CANCER (BC) IS CHARACTERIZED BY AN EXTENSIVE GENOTYPIC AND PHENOTYPIC HETEROGENEITY. IN-DEPTH INVESTIGATIONS INTO THE MOLECULAR BASES OF BC PHENOTYPES, CARCINOGENESIS, PROGRESSION, AND METASTASIS ARE NECESSARY FOR ACCURATE DIAGNOSES, PROGNOSES, AND THERAPY ASSESSMENTS IN PREDICTIVE, PRECISION, AND PERSONALIZED ONCOLOGY. THIS REVIEW DISCUSSES BOTH CLASSIC AS WELL AS SEVERAL NOVEL OMICS FIEL…	4768		ALEXANDRU IOAN CUZA UNIV, FAC BIOL, LAB ANIM HISTOL, CAROL I BVD 20A, IASI 700505, ROMANIA.; CLARKSON UNIV, DEPT CHEM & BIOMOL SCI, BIOCHEM & PROTE LABS, 8 CLARKSON AVE, POTSDAM, NY 13699 USA.;	ALEXANDRU IOAN CUZA UNIVERSITY; CLARKSON UNIVERSITY		2025-03-28	BREAST CANCER (BC); GENOMICS; TRANSCRIPTOMICS; PROTEOMICS; METABOLOMICS; NEW OMICS; ONCO-BREASTOMICS	10.3390/molecules28124768	REVIEW			1420-3049	ANEAGU@UAIC.RO; WHITHAD@CLARKSON.EDU; BRUNOP@CLARKSON.EDU; MORRISHA@CLARKSON.EDU; CELESTEDARIE@GMAIL.COM; CDARIE@CLARKSON.EDU			NATIONAL CANCER INSTITUTE OF THE NATIONAL INSTITUTES OF HEALTH [R15CA260126]	THIS RESEARCH WAS FUNDED BY NATIONAL CANCER INSTITUTE OF THE NATIONAL INSTITUTES OF HEALTH UNDER AWARD NUMBER R15CA260126. THE CONTENT IS SOLELY THE RESPONSIBILITY OF THE AUTHORS AND DOES NOT NECESSARILY REPRESENT THE OFFICIAL VIEWS OF THE NATIONAL INSTITUTES OF HEALTH.	K2SC7			NIPPLE ASPIRATE FLUID; INVASIVE DUCTAL CARCINOMA; GENOME-WIDE ASSOCIATION; BREAKPOINT JTB PROTEIN; SINGLE-CELL ANALYSIS; MESSENGER-RNA; PROTEOMIC ANALYSIS; POTENTIAL BIOMARKERS; MOLECULAR-MECHANISMS; BIOLOGICAL SUBTYPES	12	MOLECULES	MOLECULES	ENGLISH	341	GOLD, GREEN PUBLISHED	BRUNO, PATHEA/0009-0008-7644-6654; WHITHAM, DANIELLE/0000-0002-4799-8096; DARIE, COSTEL C./0000-0001-6402-2311	ST ALBAN-ANLAGE 66, CH-4052 BASEL, SWITZERLAND	JUN	41	BASEL	37375323		J	MDPI	2023	DARIE, COSTEL/F-1274-2011	NEAGU, AN (通讯作者)，ALEXANDRU IOAN CUZA UNIV, FAC BIOL, LAB ANIM HISTOL, CAROL I BVD 20A, IASI 700505, ROMANIA.; DARIE, CC (通讯作者)，CLARKSON UNIV, DEPT CHEM & BIOMOL SCI, BIOCHEM & PROTE LABS, 8 CLARKSON AVE, POTSDAM, NY 13699 USA.	BIOCHEMISTRY & MOLECULAR BIOLOGY; CHEMISTRY			MOLECULES		25	OMICS-BASED INVESTIGATIONS OF BREAST CANCER
BUI TM;YALOM LK;SUMAGIN R	BUI, TRIET M.;YALOM, LENORE K.;SUMAGIN, RONEN	ALBRENGUES J, 2018, SCIENCE, V361, P1353, DOI 10.1126/SCIENCE.AAO4227;ALY A, 2011, J MOL CELL BIOL, V3, P66, DOI 10.1093/JMCB/MJQ055;ANDZINSKI L, 2016, INT J CANCER, V138, P1982, DOI 10.1002/IJC.29945;BAUMANN P, 1998, TRENDS BIOCHEM SCI, V23, P247, DOI 10.1016/S0968-0004(98)01232-8;BAUMANN T, 2020, NAT IMMUNOL, V21, P555, DOI 10.1038/S41590-020-0666-9;BRUCHARD M, 2013, NAT MED, V19, P57, DOI 10.1…	INTRODUCTION: NEUTROPHILS OR POLYMORPHONUCLEAR CELLS (PMNS) ACCOUNT FOR A CONSIDERABLE PORTION OF THE TUMOR IMMUNE STROMA. EMERGING SINGLE-CELL TRANSCRIPTOMIC ANALYSES HAVE ELUCIDATED THE STRIKING CELLULAR HETEROGENEITY OF PMNS DURING HOMEOSTASIS AND PATHOLOGIC CONDITIONS AND HAVE ESTABLISHED THEIR DIVERSE ROLES IN CANCER. PMNS HAVE EMERGED AS IMPORTANT PLAYERS IN CANCER PATHOBIOLOGY AND THERAPEU…		573	NORTHWESTERN UNIV, DEPT PATHOL, FEINBERG SCH MED, CHICAGO, IL 60611 USA.;	NORTHWESTERN UNIVERSITY; FEINBERG SCHOOL OF MEDICINE		2025-03-28	NEUTROPHILS; TUMOR-ASSOCIATED NEUTROPHILS; HETEROGENEITY; MIGRATION; CANCER; IMMUNOTHERAPY; DRUG RESISTANCE	10.1080/14728222.2021.1954162	REVIEW	JUL 2021		1744-7631	RONEN.SUMAGIN@NORTHWESTERN.EDU	583		DIGESTIVE HEALTH FOUNDATION; AMERICAN CANCER SOCIETY RESEARCH SCHOLAR AWARD; CROHN'S & COLITIS FOUNDATION SENIOR RESEARCH AWARD; DEPARTMENT OF DEFENSE'S CONGRESSIONALLY DIRECTED MEDICAL RESEARCH PROGRAM HORIZON AWARD	THIS WORK WAS SUPPORTED BY GRANTS FROM THE DIGESTIVE HEALTH FOUNDATION, AMERICAN CANCER SOCIETY RESEARCH SCHOLAR AWARD AND CROHN'S & COLITIS FOUNDATION SENIOR RESEARCH AWARD TO R SUMAGIN, AND THE DEPARTMENT OF DEFENSE'S CONGRESSIONALLY DIRECTED MEDICAL RESEARCH PROGRAM HORIZON AWARD TO TM BUI.	UI7AR			INTERSTITIAL FLUID PRESSURE; T-CELL RESPONSES; SUPPRESSOR-CELLS; DEPENDENT ANGIOGENESIS; DISEASE PROGRESSION; PROGNOSTIC-FACTOR; MYELOID CELLS; MODEL; POLARIZATION; VASCULATURE	7	EXPERT OPIN THER TAR	EXPERT OPIN. THER. TARGETS	ENGLISH	100		BUI, TRIET MINH/0000-0002-1092-9820; YALOM, LENORE/0000-0002-8693-7501; SUMAGIN, RONEN/0000-0002-5689-1100	2-4 PARK SQUARE, MILTON PARK, ABINGDON OR14 4RN, OXON, ENGLAND	JUL 3	11	ABINGDON	34236924		J	TAYLOR & FRANCIS LTD	2021		SUMAGIN, R (通讯作者)，NORTHWESTERN UNIV, DEPT PATHOL, FEINBERG SCH MED, CHICAGO, IL 60611 USA.	PHARMACOLOGY & PHARMACY		1472-8222	EXPERT OPINION ON THERAPEUTIC TARGETS		25	TUMOR-ASSOCIATED NEUTROPHILS: ORCHESTRATING CANCER PATHOBIOLOGY AND THERAPEUTIC RESISTANCE
MA F;ZHANG SW;SONG LH;WANG BZ;WEI LL;ZHANG FM	MA, FEN;ZHANG, SIWEI;SONG, LIANHAO;WANG, BOZHI;WEI, LANLAN;ZHANG, FENGMIN	BARSHIR R, 2013, NUCLEIC ACIDS RES, V41, PD841, DOI 10.1093/NAR/GKS1198;BASHA O, 2018, NUCLEIC ACIDS RES, V46, PD522, DOI 10.1093/NAR/GKX981;BEN-SHLOMO IZHAR, 2003, SCI STKE, V2003, PRE9, DOI 10.1126/STKE.2003.187.RE9;BOISSET JC, 2018, NAT METHODS, V15, P547, DOI 10.1038/S41592-018-0009-Z;BONNARDEL F, 2019, NUCLEIC ACIDS RES, V47, PD1236, DOI 10.1093/NAR/GKY832;BRAGA FAV, 2019, NAT MED, V25, P115…	BACKGROUND CELLULAR COMMUNICATION IS AN ESSENTIAL FEATURE OF MULTICELLULAR ORGANISMS. BINDING OF LIGANDS TO THEIR HOMOLOGOUS RECEPTORS, WHICH ACTIVATE SPECIFIC CELL SIGNALING PATHWAYS, IS A BASIC TYPE OF CELLULAR COMMUNICATION AND INTIMATELY LINKED TO MANY DEGENERATION PROCESSES LEADING TO DISEASES. MAIN BODY THIS STUDY REVIEWED THE HISTORY OF LIGAND-RECEPTOR AND PRESENTS THE DATABASES WHICH STOR…	121		HARBIN MED UNIV, DEPT MICROBIOL, HARBIN 150081, PEOPLES R CHINA.; HARBIN MED UNIV, WU LIEN TEH INST, HARBIN 150081, PEOPLES R CHINA.; SOUTHERN UNIV SCI & TECHNOL, SHENZHEN PEOPLES HOSP 3, HOSP 2, SHENZHEN 518112, PEOPLES R CHINA.;	HARBIN MEDICAL UNIVERSITY; HARBIN MEDICAL UNIVERSITY; SOUTHERN UNIVERSITY OF SCIENCE & TECHNOLOGY		2025-03-28	CELL COMMUNICATION; LIGAND-RECEPTOR INTERACTIONS; SINGLE CELL RNA SEQUENCING; TARGET THERAPY; TUMOR MICROENVIRONMENT	10.1186/s13578-021-00635-z	REVIEW			2045-3701	2743623823@QQ.COM; FENGMINZHANG@EMS.HRBMU.EDU.CN			NATIONAL NATURAL SCIENCE FOUNDATION OF CHINA [81773267, 81672670]	THIS STUDY WAS SUPPORTED BY NATIONAL NATURAL SCIENCE FOUNDATION OF CHINA (NO.81773267, NO.81672670).	TH1QS			INTERCELLULAR COMMUNICATION; DATABASE; PROTEIN; GENE; NETWORKS; EXPRESSION; LANDSCAPE; IMMUNITY; BINDING	1	CELL BIOSCI	CELL BIOSCI.	ENGLISH	85	GOLD, GREEN PUBLISHED	ZHANG, FENGMIN/0000-0002-5177-1927; SONG, LIANHAO/0000-0002-3211-3726	CAMPUS, 4 CRINAN ST, LONDON N1 9XW, ENGLAND	JUL 3	13	LONDON	34217372		J	BMC	2021		WEI, LL; ZHANG, FM (通讯作者)，HARBIN MED UNIV, DEPT MICROBIOL, HARBIN 150081, PEOPLES R CHINA.	BIOCHEMISTRY & MOLECULAR BIOLOGY			CELL AND BIOSCIENCE		25	APPLICATIONS AND ANALYTICAL TOOLS OF CELL COMMUNICATION BASED ON LIGAND-RECEPTOR INTERACTIONS AT SINGLE CELL LEVEL
MEHTA N;SAHU SP;SHAIK S;DEVIREDDY R;GARTIA MR	MEHTA, NISHIR;SAHU, SUSHANT P.;SHAIK, SHAHENSHA;DEVIREDDY, RAM;GARTIA, MANAS RANJAN	AFROMOWITZ MA, 1988, IEEE T BIO-MED ENG, V35, P842, DOI 10.1109/10.7291;AKBARI H., 2008, INT WORKSH MED IM VI;AKBARI H., 2008, PAPER PRESENTED 30TH;AKBARI H, 2012, J BIOMED OPT, V17, DOI 10.1117/1.JBO.17.7.076005;AKBARI H, 2011, CANCER SCI, V102, P852, DOI 10.1111/J.1349-7006.2011.01849.X;AKBARI H, 2010, IEEE T BIO-MED ENG, V57, P2011, DOI 10.1109/TBME.2010.2049110;ALAFEEF M, 2019, ACS APPL MATER…	NANOMATERIALS ARE PLAYING AN INCREASINGLY IMPORTANT ROLE IN CANCER DIAGNOSIS AND TREATMENT. NANOPARTICLE (NP)-BASED TECHNOLOGIES HAVE BEEN UTILIZED FOR TARGETED DRUG DELIVERY DURING CHEMOTHERAPIES, PHOTODYNAMIC THERAPY, AND IMMUNOTHERAPY. ANOTHER ACTIVE AREA OF RESEARCH IS THE TOXICITY STUDIES OF THESE NANOMATERIALS TO UNDERSTAND THE CELLULAR UPTAKE AND TRANSPORT OF THESE MATERIALS IN CELLS, TISS…	E1661		LOUISIANA STATE UNIV, DEPT MECH & IND ENGN, BATON ROUGE, LA 70803 USA.;	LOUISIANA STATE UNIVERSITY SYSTEM; LOUISIANA STATE UNIVERSITY		2025-03-28	HYPERSPECTRAL MICROSCOPY; LABEL-FREE IMAGING; NANOMATERIALS; PLASMONICS; TUMOR DIAGNOSTICS	10.1002/wnan.1661	REVIEW	AUG 2020		1939-0041	MGARTIA@LSU.EDU			LOUISIANA BOARD OF REGENTS [LEQSF (2017-20)-RD-A-04]; LOUISIANA STATE UNIVERSITY START UP FUND	LOUISIANA BOARD OF REGENTS, GRANT/AWARD NUMBER: LEQSF (2017-20)-RD-A-04; LOUISIANA STATE UNIVERSITY START UP FUND	PE8DK			PLASMON RESONANCE SCATTERING; HEPATITIS-B-VIRUS; SINGLE GOLD; REAL-TIME; LIGHT-SCATTERING; FIELD MICROSCOPY; NANOPLASMONIC BIOSENSOR; RAMAN-SPECTROSCOPY; OPTICAL-PROPERTIES; ELECTRON-TRANSFER	1	WIRES NANOMED NANOBI	WILEY INTERDISCIP. REV.-NANOMED. NANOBIOTECHNOL.	ENGLISH	167		SHAIK, MULLA SHAHENSHA/0000-0002-5507-7828; GARTIA, MANAS RANJAN/0000-0001-6243-6780	111 RIVER ST, HOBOKEN 07030-5774, NJ USA	JAN	28	HOBOKEN	32755036		J	WILEY	2021	GUPTA, MANAS/HKM-9536-2023; DEVIREDDY, RAM/C-6976-2012; SHAIK, MULLA SHAHENSHA/AAI-9497-2021; GARTIA, MANAS RANJAN/I-3010-2013	GARTIA, MR (通讯作者)，LOUISIANA STATE UNIV, DEPT MECH & IND ENGN, BATON ROUGE, LA 70803 USA.	SCIENCE & TECHNOLOGY - OTHER TOPICS; RESEARCH & EXPERIMENTAL MEDICINE		1939-5116	WILEY INTERDISCIPLINARY REVIEWS-NANOMEDICINE AND NANOBIOTECHNOLOGY		25	DARK-FIELDHYPERSPECTRAL IMAGING FOR LABEL FREE DETECTION OFNANO-BIO-MATERIALS
LIU YX;FAN ZH;QIAO L;LIU BH	LIU, YIXIN;FAN, ZIHUI;QIAO, LIANG;LIU, BAOHONG	ADAMO A, 2013, J MICROMECH MICROENG, V23, DOI 10.1088/0960-1317/23/3/035026;ADAMO A, 2008, LAB CHIP, V8, P1258, DOI 10.1039/B803212B;ANDREWS R, 2021, ESSAYS BIOCHEM, V65, P27, DOI 10.1042/EBC20200040;ANNA SL, 2003, APPL PHYS LETT, V82, P364, DOI 10.1063/1.1537519;ASHKIN A, 1986, OPT LETT, V11, P288, DOI 10.1364/OL.11.000288;ASHKIN A, 1987, NATURE, V330, P769, DOI 10.1038/330769A0;AZIMZADEH M, 202…	A CORE CHALLENGE IN BIOMEDICAL AND LIFE SCIENCE RESEARCH IS TO DECIPHER CELL-TO-CELL DIFFERENCES UNDER PATHOLOGICAL PROGRESSION OR EXTERNAL PERTURBATION. MICROFLUIDICS-BASED INTEGRATED SYSTEMS SERVE AS POWERFUL TOOLS FOR ACCURATELY INVESTIGATING CELLULAR PHENOTYPES AND MOLECULAR RESPONSES IN THE STATE OF PHYSIOLOGICAL AND PATHOLOGICAL PROCESSES AT THE SINGLE-CELL SCALE. HERE, WE REVIEW THE ADVANC…	116822		FUDAN UNIV, SHANGHAI STOMATOL HOSP, INST BIOMED SCI, DEPT CHEM,STATE KEY LAB MOL ENGN POLYMERS, SHANGHAI 200433, PEOPLES R CHINA.;	FUDAN UNIVERSITY		2025-03-28	CELL -TO -CELL DIFFERENCES; MICROFLUIDICS-BASED INTEGRATED SYSTEMS; SINGLE -CELL RESEARCH	10.1016/j.trac.2022.116822	REVIEW	NOV 2022		1879-3142	BHLIU@FUDAN.EDU.CN			NATIONAL NATURAL SCIENCE FOUNDATION OF CHINA; [21934001]; [22204022]	ACKNOWLEDGMENTS THIS WORK WAS SUPPORTED BY THE NATIONAL NATURAL SCIENCE FOUNDATION OF CHINA (NO. 21934001 AND 22204022) .	6J2MD			ABSOLUTE QUANTIFICATION; FEMTOSECOND LASER; MICROWELL ARRAY; PLATFORM; CHIP; CHEMILUMINESCENCE; DEVICE; DRUG; DNA; ENCAPSULATION		TRAC-TREND ANAL CHEM	TRAC-TRENDS ANAL. CHEM.	ENGLISH	210			125 LONDON WALL, LONDON, ENGLAND	DEC	17	LONDON			J	ELSEVIER SCI LTD	2022	FAN, ZIHUI/HNQ-3634-2023; LIU, YIXIN/HPD-6922-2023	LIU, BH (通讯作者)，FUDAN UNIV, SHANGHAI STOMATOL HOSP, INST BIOMED SCI, DEPT CHEM,STATE KEY LAB MOL ENGN POLYMERS, SHANGHAI 200433, PEOPLES R CHINA.	CHEMISTRY		0165-9936	TRAC-TRENDS IN ANALYTICAL CHEMISTRY		24	ADVANCES IN MICROFLUIDIC STRATEGIES FOR SINGLE-CELL RESEARCH
TAPE CJ	TAPE, CHRISTOPHER J.	AEBERSOLD R, 2003, NATURE, V422, P198, DOI 10.1038/NATURE01511;AMIR ED, 2013, NAT BIOTECHNOL, V31, P545, DOI 10.1038/NBT.2594;ANGELO M, 2014, NAT MED, V20, P436, DOI 10.1038/NM.3488;ANTON KA, 2014, J CELL SCI, V127, P3425, DOI 10.1242/JCS.149674;BAKAL C, 2007, SCIENCE, V316, P1753, DOI 10.1126/SCIENCE.1140324;BAKER M, 2015, NATURE, V521, P274, DOI 10.1038/521274A;BALOG J, 2013, SCI TRANSL MED, V5…	TISSUES COMPRISE MULTIPLE HETEROTYPIC CELL TYPES (E.G., EPITHELIAL, MESENCHYMAL, AND IMMUNE CELLS). COMMUNICATION BETWEEN HETEROTYPIC CELL TYPES IS ESSENTIAL FOR BIOLOGICAL COHESION AND IS FREQUENTLY DYSREGULATED IN DISEASE. DESPITE THE IMPORTANCE OF HETEROCELLULAR COMMUNICATION, MOST SYSTEMS BIOLOGY TECHNIQUES DO NOT REPORT CELL-SPECIFIC SIGNALING DATA FROM MIXTURES OF CELLS. AS A RESULT, OUR EX…		627	INST CANC RES, 237 FULHAM RD, LONDON SW3 6JB, ENGLAND.; MIT, DEPT BIOL ENGN, 77 MASSACHUSETTS AVE, CAMBRIDGE, MA 02139 USA.;	UNIVERSITY OF LONDON; INSTITUTE OF CANCER RESEARCH - UK; ROYAL MARSDEN NHS FOUNDATION TRUST; MASSACHUSETTS INSTITUTE OF TECHNOLOGY (MIT)		2025-03-28		10.1016/j.tibtech.2016.02.016	REVIEW			1879-3096	CHRIS.TAPE@ICR.AC.UK	637		SIR HENRY WELLCOME FELLOWSHIP [098847/Z/12/Z]; WELLCOME TRUST [098847/Z/12/Z] FUNDING SOURCE: WELLCOME TRUST	C.J.T. IS FUNDED BY A SIR HENRY WELLCOME FELLOWSHIP (098847/Z/12/Z). C.J.T ACKNOWLEDGES COLLEAGUES AT THE ICR AND CRUK MI SYSTEMS ONCOLOGY TEAM FOR VALUABLE INPUT. IN PARTICULAR, C.J.T. WOULD LIKE TO ACKNOWLEDGE DR CLAUS JORGENSEN, PROFESSOR DOUG LAUFFENBURGER, AND PROFESSOR CHRIS MARSHALL FOR ESSENTIAL SUPPORT AND GUIDANCE.	DS2LN			SINGLE-CELL ANALYSIS; PROTEOMIC ANALYSIS; POSTTRANSLATIONAL MODIFICATIONS; MASS-SPECTROMETRY; CANCER; TRANSDUCTION; NETWORKS; TISSUES; TUMOR; PHOSPHORYLATION	8	TRENDS BIOTECHNOL	TRENDS BIOTECHNOL.	ENGLISH	75		TAPE, CHRISTOPHER/0000-0003-4712-2737	84 THEOBALDS RD, LONDON WC1X 8RR, ENGLAND	AUG	11	LONDON	27087613		J	ELSEVIER SCIENCE LONDON	2016		TAPE, CJ (通讯作者)，INST CANC RES, 237 FULHAM RD, LONDON SW3 6JB, ENGLAND.; TAPE, CJ (通讯作者)，MIT, DEPT BIOL ENGN, 77 MASSACHUSETTS AVE, CAMBRIDGE, MA 02139 USA.	BIOTECHNOLOGY & APPLIED MICROBIOLOGY		0167-7799	TRENDS IN BIOTECHNOLOGY		24	SYSTEMS BIOLOGY ANALYSIS OF HETEROCELLULAR SIGNALING
FENG DC;ZHU WZ;WANG J;LI DX;SHI X;XIONG Q;YOU J;HAN P;QIU S;WEI Q;YANG L	FENG, DE-CHAO;ZHU, WEI-ZHEN;WANG, JIE;LI, DENG-XIONG;SHI, XU;XIONG, QIAO;YOU, JIA;HAN, PING;QIU, SHI;WEI, QIANG;YANG, LU	ALEMANY A, 2018, NATURE, V556, P108, DOI 10.1038/NATURE25969;ALINEZHAD S, 2016, BMC UROL, V16, DOI 10.1186/S12894-016-0128-8;ALIX-PANABIÈRES C, 2016, CANCER DISCOV, V6, P479, DOI 10.1158/2159-8290.CD-15-1483;ANDREWS TS, 2021, NAT PROTOC, V16, P1, DOI 10.1038/S41596-020-00409-W;ANONYMOUS, 2021, NAT METHODS, V18, P1, DOI 10.1038/S41592-020-01042-X;APARICIO AM, 2013, CLIN CANCER RES, V19, P3621, DOI…	IN RECENT YEARS, ADVANCEMENTS IN SINGLE-CELL AND SPATIAL TRANSCRIPTOMICS, WHICH ARE HIGHLY REGARDED DEVELOPMENTS IN THE CURRENT ERA, PARTICULARLY THE EMERGING INTEGRATION OF SINGLE-CELL AND SPATIOTEMPORAL TRANSCRIPTOMICS, HAVE ENABLED A DETAILED MOLECULAR COMPREHENSION OF THE COMPLEX REGULATION OF CELL FATE. THE INSIGHTS OBTAINED FROM THESE METHODOLOGIES ARE ANTICIPATED TO SIGNIFICANTLY CONTRIBUT…	21		SICHUAN UNIV, WEST CHINA HOSP, INST UROL, DEPT UROL, CHENGDU 610041, PEOPLES R CHINA.; UCL, DIV SURG & INTERVENT SCI, LONDON WC1E 6BT, ENGLAND.;	SICHUAN UNIVERSITY; UNIVERSITY OF LONDON; UNIVERSITY COLLEGE LONDON		2025-03-28	PROSTATE CANCER; SINGLE-CELL RNA SEQUENCING (SCRNA-SEQ); TUMOR MICROENVIRONMENT; TUMOR HETEROGENEITY; TREATMENT RESISTANCE; PRECISION MEDICINE	10.1186/s40779-024-00526-7	REVIEW			2054-9369	FDCFENIX@STU.SCU.EDU.CN; WEIQIANG@SCU.EDU.CN; WYCLEFLUE@SCU.EDU.CN			INNOVATIVE RESEARCH GROUP PROJECT OF THE NATIONAL NATURAL SCIENCE FOUNDATION OF CHINA	WE APPRECIATE THE FIGDRAW (WWW.FIGDRAW.COM) AND CHENGDU BASEBIOTECH CO, LTD FOR THEIR ASSISTANCE IN THE DRAWING AND DATA PROCESS. BESIDES, WE WOULD LIKE TO EXPRESS MY SINCERE GRATITUDE TO EXPERTS FROM ELSEVIER AND AMERICAN JOURNAL EXPERTS (AJE) FOR THEIR INVALUABLE ASSISTANCE IN POLISHING AND REFINING THE LANGUAGE OF THIS MANUSCRIPT. THEIR EXPERTISE IN LANGUAGE EDITING HAS GREATLY CONTRIBUTED TO …	NK8O6	Y	N	LINEAGE PLASTICITY; LUMINAL CELLS; EXPRESSION; ORIGIN; CHEMOTHERAPY; RESISTANCE; RESPONSES; ANTIGEN; GROWTH; DNA	1	MILITARY MED RES	MILITARY MED. RES.	ENGLISH	165	GOLD, GREEN PUBLISHED	FENG, DECHAO/0009-0003-8587-6959	CAMPUS, 4 CRINAN ST, LONDON N1 9XW, ENGLAND	APR 11	20	LONDON	38605399		J	BMC	2024	FENG, DECHAO/AAE-5620-2022	FENG, DC; WEI, Q; YANG, L (通讯作者)，SICHUAN UNIV, WEST CHINA HOSP, INST UROL, DEPT UROL, CHENGDU 610041, PEOPLES R CHINA.; FENG, DC (通讯作者)，UCL, DIV SURG & INTERVENT SCI, LONDON WC1E 6BT, ENGLAND.	GENERAL & INTERNAL MEDICINE		2095-7467	MILITARY MEDICAL RESEARCH		23	THE IMPLICATIONS OF SINGLE-CELL RNA-SEQ ANALYSIS IN PROSTATE CANCER: UNRAVELING TUMOR HETEROGENEITY, THERAPEUTIC IMPLICATIONS AND PATHWAYS TOWARDS PERSONALIZED THERAPY
TAN ZY;KAN C;SUN MQ;YANG F;WONG MY;WANG SY;ZHENG H	TAN, ZHENYA;KAN, CHEN;SUN, MINQIONG;YANG, FAN;WONG, MANDY;WANG, SIYING;ZHENG, HONG	ALBRENGUES J, 2018, SCIENCE, V361, P1353, DOI 10.1126/SCIENCE.AAO4227;ALON S, 2021, SCIENCE, V371, P481, DOI 10.1126/SCIENCE.AAX2656;ALSHETAIWI H, 2020, SCI IMMUNOL, V5, DOI 10.1126/SCIIMMUNOL.AAY6017;AZIZI E, 2018, CELL, V174, P1293, DOI 10.1016/J.CELL.2018.05.060;BAO XW, 2021, CANCER IMMUNOL IMMUN, V70, P189, DOI 10.1007/S00262-020-02669-7;BARTOSCHEK M, 2018, NAT COMMUN, V9, DOI 10.1038/S41467-…	BREAST CANCER DEVELOPMENT AND PROGRESSION RELY NOT ONLY ON THE PROLIFERATION OF NEOPLASTIC CELLS BUT ALSO ON THE SIGNIFICANT HETEROGENEITY IN THE SURROUNDING TUMOR MICROENVIRONMENT. ITS UNIQUE MICROENVIRONMENT, INCLUDING TUMOR-INFILTRATING LYMPHOCYTES, COMPLEX MYELOID CELLS, LIPID-ASSOCIATED MACROPHAGES, CANCER-ASSOCIATED FIBROBLASTS (CAFS), AND OTHER MOLECULES THAT PROMOTE THE GROWTH AND MIGRATI…	868813					2025-03-28	BREAST CANCER; MICROENVIRONMENT; SINGLE-CELL RNA SEQUENCING; SINGLE-CELL OMICS; HETEROGENEITY	10.3389/fimmu.2022.868813	REVIEW									2B9QJ			B-CELLS; STROMAL CELLS; RNA-SEQ; IMMUNOTHERAPY; HETEROGENEITY; INFILTRATION; METASTASIS; LANDSCAPE; SURVIVAL		FRONT IMMUNOL	FRONT. IMMUNOL.	ENGLISH	84	GOLD, GREEN PUBLISHED		AVENUE DU TRIBUNAL FEDERAL 34, LAUSANNE, CH-1015, SWITZERLAND	APR 20	10	LAUSANNE	35514975		J	FRONTIERS MEDIA SA	2022	TAN, ZHENYA/IUN-9898-2023; WANG, SIYING/KHX-1894-2024		IMMUNOLOGY		1664-3224	FRONTIERS IN IMMUNOLOGY		23	MAPPING BREAST CANCER MICROENVIRONMENT THROUGH SINGLE-CELL OMICS
ZHOU ZZ;PANG Y;JI JY;HE JY;LIU TK;OUYANG LL;ZHANG W;ZHANG XL;ZHANG ZG;ZHANG KT;SUN W	ZHOU, ZHENZHEN;PANG, YUAN;JI, JINGYUAN;HE, JIANYU;LIU, TIANKUN;OUYANG, LILIANG;ZHANG, WEN;ZHANG, XUE-LI;ZHANG, ZHI-GANG;ZHANG, KAITAI;SUN, WEI	ABOU-EL-ENEIN M, 2021, BLOOD CANCER DISCOV, V2, P408, DOI 10.1158/2643-3230.BCD-21-0084;ADU-BERCHIE K, 2020, ACCOUNTS CHEM RES, V53, P1749, DOI 10.1021/ACS.ACCOUNTS.0C00341;ALLEN BM, 2020, NAT MED, V26, P1125, DOI 10.1038/S41591-020-0892-6;ANDERSON AE, 2022, NPJ REGEN MED, V7, DOI 10.1038/S41536-021-00197-1;ANDO Y, 2019, ADV HEALTHC MATER, V8, DOI 10.1002/ADHM.201900001;AO Z, 2022, ADV SCI, V9, D…	THIS REVIEW DESCRIBES RECENT ADVANCES IN THE FIELD OF 3D IN VITRO MODELLING TECHNOLOGIES THAT ENABLE A BETTER UNDERSTANDING OF IMMUNE CELL AND TUMOUR CELL INTERACTIONS IN THE TUMOUR MICROENVIRONMENT. THE AUTHORS EXPLAIN HOW SUCH SYSTEMS CAN BE USED TO ASSESS THE EFFICACY OF NOVEL IMMUNOTHERAPIES, INCLUDING PERSONALIZED IMMUNOTHERAPIES, FOR PATIENTS WITH CANCER. IN VITRO 3D MODELS ARE ADVANCED BIO…		18	TSINGHUA UNIV, BIOMFG CTR, DEPT MECH ENGN, BEIJING, PEOPLES R CHINA.; BIOMFG & RAPID FORMING TECHNOL KEY LAB BEIJING, BEIJING, PEOPLES R CHINA.; MINIST EDUC, KEY LAB ADV MAT PROC TECHNOL, BEIJING, PEOPLES R CHINA.; CHINESE ACAD MED SCI & PEKING UNION MED COLL, CANC HOSP, DEPT IMMUNOL, NATL CANC CTR,NATL CLIN RES CTR CANC, BEIJING, PEOPLES R CHINA.; SHANGHAI JIAO TONG UNIV, REN JI HOSP, SHANGHAI C…	TSINGHUA UNIVERSITY; CHINESE ACADEMY OF MEDICAL SCIENCES - PEKING UNION MEDICAL COLLEGE; PEKING UNION MEDICAL COLLEGE; CANCER INSTITUTE & HOSPITAL - CAMS; SHANGHAI JIAO TONG UNIVERSITY; CHINESE ACADEMY OF MEDICAL SCIENCES - PEKING UNION MEDICAL COLLEGE; CANCER INSTITUTE & HOSPITAL - CAMS; PEKING UNION MEDICAL COLLEGE; DREXEL UNIVERSITY		2025-03-28		10.1038/s41577-023-00896-4	REVIEW	JUL 2023		1474-1741	PANGYUAN31@TSINGHUA.EDU.CN; SUNWEI@DREXEL.EDU	32		NATIONAL KEY RESEARCH AND DEVELOPMENT PROGRAM OF CHINA [2018YFA0703004]; TSINGHUA UNIVERSITY INITIATIVE SCIENTIFIC RESEARCH PROGRAM [20213080030, 2022ZLB004]; BEIJING NOVA PROGRAM [20220484075]; NATIONAL NATURAL SCIENCE FOUNDATION OF CHINA [52175273, 82072837, 52211540006]; BEIJING NATURAL SCIENCE FOUNDATION [3212007]; 111 PROJECT [B17026]	ACKNOWLEDGEMENTSTHIS WORK WAS SUPPORTED BY THE NATIONAL KEY RESEARCH AND DEVELOPMENT PROGRAM OF CHINA (2018YFA0703004), TSINGHUA UNIVERSITY INITIATIVE SCIENTIFIC RESEARCH PROGRAM (20213080030, 2022ZLB004), THE BEIJING NOVA PROGRAM (20220484075), NATIONAL NATURAL SCIENCE FOUNDATION OF CHINA (52175273, 82072837, 52211540006), BEIJING NATURAL SCIENCE FOUNDATION (3212007) AND THE 111 PROJECT (B17026).	EA2P8			SINGLE-CELL ANALYSIS; CAR-T-CELLS; ORGANOID CULTURES; CANCER; VIVO; SCAFFOLDS; EXPANSION; DELIVERY; BIOBANK	1	NAT REV IMMUNOL	NAT. REV. IMMUNOL.	ENGLISH	149		PANG, YUAN/0000-0003-3205-0830; ZHANG, WEN/0000-0003-3150-2751	HEIDELBERGER PLATZ 3, BERLIN, 14197, GERMANY	JAN	15	BERLIN	37402992		J	NATURE PORTFOLIO	2024	SUN, WEI/HLP-9672-2023; OUYANG, LILIANG/B-2103-2019; LIU, TIANKUN/JSL-6056-2023; ZHANG, WEN/AAX-4530-2021	PANG, Y; SUN, W (通讯作者)，TSINGHUA UNIV, BIOMFG CTR, DEPT MECH ENGN, BEIJING, PEOPLES R CHINA.; PANG, Y; SUN, W (通讯作者)，BIOMFG & RAPID FORMING TECHNOL KEY LAB BEIJING, BEIJING, PEOPLES R CHINA.; PANG, Y; SUN, W (通讯作者)，MINIST EDUC, KEY LAB ADV MAT PROC TECHNOL, BEIJING, PEOPLES R CHINA.; SUN, W (通讯作者)，DREXEL UNIV, DEPT MECH ENGN, PHILADELPHIA, PA 19104 USA.	IMMUNOLOGY		1474-1733	NATURE REVIEWS IMMUNOLOGY		22	HARNESSING 3D IN VITRO SYSTEMS TO MODEL IMMUNE RESPONSES TO SOLID TUMOURS: A STEP TOWARDS IMPROVING AND CREATING PERSONALIZED IMMUNOTHERAPIES
ZHAO AQ;ZHAO MZ;QIAN WB;LIANG AB;LI P;LIU H	ZHAO, AIQI;ZHAO, MINGZHE;QIAN, WENBIN;LIANG, AIBIN;LI, PING;LIU, HUI	AL-JUHAISHI T, 2019, BEST PRACT RES CL HA, V32, P47, DOI 10.1016/J.BEHA.2019.02.008;ANNEREAU M, 2017, LEUKEMIA RES, V55, P58, DOI 10.1016/J.LEUKRES.2017.01.024;ARMITAGE JO, 2003, J CLIN ONCOL, V21, P897, DOI 10.1200/JCO.2003.07.113;BOND DA, 2020, LEUKEMIA, V34, P3197, DOI 10.1038/S41375-020-0987-6;CHAKRABORTY R, 2021, TRANSPL CELL THER, V27, P222, DOI 10.1016/J.JTCT.2020.10.002;CHESON BD, 2006, B…	BACKGROUNDSEVERAL CHIMERIC ANTIGEN RECEPTOR T CELLS (CAR T) TARGETING CD19 HAVE INDUCED PROFOUND AND PROLONGED REMISSION FOR REFRACTORY/RELAPSED (R/R) B-CELL LYMPHOMA. THE RISK OF SECONDARY MALIGNANCIES, ESPECIALLY MYELOID NEOPLASMS, IS OF PARTICULAR CONCERN IN THE CAR T COMMUNITY, WHICH STILL REMAINS UNCLEAR. METHODSFOUR PATIENTS WITH R/R B-CELL LYMPHOMA AFTER CD19 CAR T THERAPY DIAGNOSED WITH S…	1063986		ZHEJIANG UNIV, AFFILIATED HOSP 2, SCH MED, DEPT HEMATOL, HANGZHOU, ZHEJIANG, PEOPLES R CHINA.; JINHUA MUNICIPAL CENT HOSP, DEPT HEMATOL, JINHUA, ZHEJIANG, PEOPLES R CHINA.; TONGJI UNIV, DEPT HEMATOL, TONGJI HOSP, SHANGHAI, PEOPLES R CHINA.;	ZHEJIANG UNIVERSITY; TONGJI UNIVERSITY		2025-03-28	CHIMERIC ANTIGEN RECEPTOR T CELLS (CAR T); CELLULAR IMMUNOTHERAPY; LATE EFFECTS; REFRACTORY; RELAPSED B-CELL LYMPHOMA; SECOND CANCER; THERAPY-RELATED MYELODYSPLASTIC SYNDROME (T-MDS); THERAPY-RELATED ACUTE MYELOID LEUKEMIA (T-AML)	10.3389/fimmu.2022.1063986	REVIEW				LILYFOREVER76@126.COM; SYLEN@ZJU.EDU.CN			NATIONAL NATURAL SCIENCE FOUNDATION OF CHINA [81830006, 82170219]; SCIENCE TECHNOLOGY DEPARTMENT OF ZHEJIANG PROVINCE [2021C03117]; HEMATOLOGIC DISEASES (NCRCH) [2020ZKZC01]	THIS RESEARCH WAS SUPPORTED BY THE FUNDS FROM THE NATIONAL NATURAL SCIENCE FOUNDATION OF CHINA (NO. 81830006, 82170219), THE SCIENCE TECHNOLOGY DEPARTMENT OF ZHEJIANG PROVINCE (NO. 2021C03117), AND FOR HEMATOLOGIC DISEASES (NCRCH) (NO. 2020ZKZC01).	8J9JB			HEMOGLOBIN-STABILIZING PROTEIN; MYELODYSPLASTIC SYNDROMES; CLINICAL-OUTCOMES; LEUKEMIA; EXPRESSION; RECOMMENDATIONS; CHEMOTHERAPY; MANAGEMENT; MARKER; ADULTS		FRONT IMMUNOL	FRONT. IMMUNOL.	ENGLISH	48	GOLD, GREEN PUBLISHED		AVENUE DU TRIBUNAL FEDERAL 34, LAUSANNE, CH-1015, SWITZERLAND	JAN 13	13	LAUSANNE	36713414		J	FRONTIERS MEDIA SA	2023		LIU, H (通讯作者)，ZHEJIANG UNIV, AFFILIATED HOSP 2, SCH MED, DEPT HEMATOL, HANGZHOU, ZHEJIANG, PEOPLES R CHINA.; LI, P (通讯作者)，TONGJI UNIV, DEPT HEMATOL, TONGJI HOSP, SHANGHAI, PEOPLES R CHINA.	IMMUNOLOGY		1664-3224	FRONTIERS IN IMMUNOLOGY		22	SECONDARY MYELOID NEOPLASMS AFTER CD19 CAR T THERAPY IN PATIENTS WITH REFRACTORY/RELAPSED B-CELL LYMPHOMA: CASE SERIES AND REVIEW OF LITERATURE
CAFFAREL MM;BRAZA MS	CAFFAREL, MARIA M.;BRAZA, MOUNIA S.	ABELS ER, 2021, INT J MOL SCI, V22, DOI 10.3390/IJMS22031495;ACHROL AS, 2019, NAT REV DIS PRIMERS, V5, DOI 10.1038/S41572-018-0055-Y;AGUZZI A, 2013, SCIENCE, V339, P156, DOI 10.1126/SCIENCE.1227901;AMIN R, 2022, J EXP CLIN CANC RES, V41, DOI 10.1186/S13046-021-02234-9;ANDREOU KE, 2017, FRONT ONCOL, V7, DOI 10.3389/FONC.2017.00251;ATTAR MKA, 2018, MED RES REV, V38, P1469, DOI 10.1002/MED.21480;BEN…	CENTRAL NERVOUS SYSTEM (CNS) METASTASES ARE A MAJOR CAUSE OF DEATH IN PATIENTS WITH CANCER. TUMOR CELLS MUST SURVIVE DURING THEIR MIGRATION AND DISSEMINATION IN VARIOUS SITES AND NICHES. THE BRAIN IS CONSIDERED AN IMMUNOLOGICAL SANCTUARY SITE, AND THUS THE SAFEST PLACE FOR METASTASIS ESTABLISHMENT. THE RISK OF BRAIN METASTASES IS HIGHEST IN PATIENTS WITH MELANOMA, LUNG, OR BREAST CANCERS. IN THE …	327		BIODONOSTIA HLTH RES INST, BASQUE COUNTRY, SPAIN.; BASQUE FDN SCI, IKARBASQUE, BASQUE COUNTRY, SPAIN.; ICAHN SCH MED MT SINAI, DEPT ONCOL SCI, NEW YORK, NY 10029 USA.;	INSTITUTO DE INVESTIGACION SANITARIA BIOGIPUZKOA; BASQUE FOUNDATION FOR SCIENCE; ICAHN SCHOOL OF MEDICINE AT MOUNT SINAI		2025-03-28		10.1186/s13046-022-02535-7	REVIEW			1756-9966	MOUNIA.BRAZA@MSSM.EDU			IKERBASQUE BASQUE RESEARCH FOUNDATION; SPANISH MINISTRY OF SCIENCE AND INNOVATION-ISCIII [PI21/01403, PI21/01208]; EUROPEAN UNION	THIS WORK WAS SUPPORTED BY IKERBASQUE BASQUE RESEARCH FOUNDATION, BY THE SPANISH MINISTRY OF SCIENCE AND INNOVATION-ISCIII (PI21/01403 AND PI21/01208), AND BY THE EUROPEAN UNION.	6I6AX			BREAST-CANCER; BRAIN-METASTASIS; ANALYSIS REVEALS; CELLS; TISSUE; MACROPHAGES; INFLAMMATION; POLARIZATION; RESOLUTION; LANDSCAPE	1	J EXP CLIN CANC RES	J. EXP. CLIN. CANCER RES.	ENGLISH	101	GOLD, GREEN PUBLISHED		CAMPUS, 4 CRINAN ST, LONDON N1 9XW, ENGLAND	NOV 21	13	LONDON	36411434		J	BMC	2022		BRAZA, MS (通讯作者)，BIODONOSTIA HLTH RES INST, BASQUE COUNTRY, SPAIN.; BRAZA, MS (通讯作者)，BASQUE FDN SCI, IKARBASQUE, BASQUE COUNTRY, SPAIN.; BRAZA, MS (通讯作者)，ICAHN SCH MED MT SINAI, DEPT ONCOL SCI, NEW YORK, NY 10029 USA.	ONCOLOGY			JOURNAL OF EXPERIMENTAL & CLINICAL CANCER RESEARCH		22	MICROGLIA AND METASTASES TO THE CENTRAL NERVOUS SYSTEM: VICTIM, RAVAGER, OR SOMETHING ELSE?
TSUCHIYA H;OTA M;FUJIO K	TSUCHIYA, HARUKA;OTA, MINETO;FUJIO, KEISHI	AI RZ, 2018, NAT COMMUN, V9, DOI 10.1038/S41467-018-04310-9;AI RZ, 2015, ARTHRITIS RHEUMATOL, V67, P1978, DOI 10.1002/ART.39123;ANGIOLILLI C, 2017, ANN RHEUM DIS, V76, P277, DOI 10.1136/ANNRHEUMDIS-2015-209064;ANGIOLILLI C, 2016, ANN RHEUM DIS, V75, P430, DOI 10.1136/ANNRHEUMDIS-2014-205635;ARAKI Y, 2016, ARTHRITIS RHEUMATOL, V68, P1111, DOI 10.1002/ART.39563;CROFT AP, 2019, NATURE, V570, P246, D…	BACKGROUND RHEUMATOID ARTHRITIS (RA) IS AN AUTOIMMUNE DISEASE CHARACTERIZED BY TUMOR-LIKE HYPERPLASIA AND INFLAMMATION OF THE SYNOVIUM, WHICH CAUSES SYNOVIAL CELL INVASION INTO THE BONE AND CARTILAGE. IN RA PATHOGENESIS, VARIOUS MOLECULES IN EFFECTOR CELLS (I.E., IMMUNE CELLS AND MESENCHYMAL CELLS) ARE DYSREGULATED BY GENETIC AND ENVIRONMENTAL FACTORS. SYNOVIAL FIBROBLASTS (SFS), THE MOST ABUNDAN…	7		UNIV TOKYO, GRAD SCH MED, DEPT ALLERGY & RHEUMATOL, TOKYO 1130033, JAPAN.; UNIV TOKYO, GRAD SCH MED, DEPT FUNCT GENOM & IMMUNOL DIS, TOKYO 1130033, JAPAN.;	UNIVERSITY OF TOKYO; UNIVERSITY OF TOKYO		2025-03-28	RHEUMATOID ARTHRITIS; SYNOVIAL FIBROBLASTS; INTEGRATED ANALYSIS; GENOME; EPIGENOME; TRANSCRIPTOME; GENOME ANALYSIS; SINGLE-CELL ANALYSIS; DNA METHYLATION; HISTONE ACETYLATION	10.1186/s41232-021-00157-8	REVIEW			1880-8190	FUJIOK-INT@HU-TOKYO.AC.JP			GRANTS-IN-AID FOR SCIENTIFIC RESEARCH [20K16275] FUNDING SOURCE: KAKEN		QO3JQ				1	INFLAMM REGEN	INFLAMM. REGEN.	ENGLISH	26	GREEN PUBLISHED, GOLD	OTA, MINETO/0000-0003-4552-8573; FUJIO, KEISHI/0000-0001-7276-5254	CAMPUS, 4 CRINAN ST, LONDON N1 9XW, ENGLAND	MAR 1	6	LONDON	33641680		J	BMC	2021	OTA, MINETO/AAX-1503-2021	FUJIO, K (通讯作者)，UNIV TOKYO, GRAD SCH MED, DEPT ALLERGY & RHEUMATOL, TOKYO 1130033, JAPAN.	IMMUNOLOGY; RESEARCH & EXPERIMENTAL MEDICINE			INFLAMMATION AND REGENERATION		22	MULTIOMICS LANDSCAPE OF SYNOVIAL FIBROBLASTS IN RHEUMATOID ARTHRITIS
NAGASAWA S;KASHIMA Y;SUZUKI A;SUZUKI Y	NAGASAWA, SATOI;KASHIMA, YUKIE;SUZUKI, AYAKO;SUZUKI, YUTAKA	BJORNSON ZB, 2013, CURR OPIN IMMUNOL, V25, P484, DOI 10.1016/J.COI.2013.07.004;BOISSET JC, 2018, NAT METHODS, V15, P547, DOI 10.1038/S41592-018-0009-Z;BONNER RF, 1997, SCIENCE, V278, P1481, DOI 10.1126/SCIENCE.278.5342.1481;BUENOSTRO JD, 2015, NATURE, V523, P486, DOI 10.1038/NATURE14590;BUENROSTRO JD, 2013, NAT METHODS, V10, P1213, DOI 10.1038/NMETH.2688, 10.1038/NMETH.2688;CAPCO DG, 1978, DEV BI…	EVEN WITHIN A SINGLE TYPE OF CANCER, CELLS OF VARIOUS TYPES EXIST AND PLAY INTERRELATED ROLES. EACH OF THE INDIVIDUAL CELLS RESIDES IN A DISTINCT MICROENVIRONMENT AND BEHAVES DIFFERENTLY. SUCH HETEROGENEITY IS THE MOST CUMBERSOME NATURE OF CANCERS, WHICH IS OCCASIONALLY UNCOUNTABLE WHEN EFFECTIVE PREVENTION OR TOTAL ELIMINATION OF CANCERS IS ATTEMPTED. TO UNDERSTAND THE HETEROGENEOUS NATURE OF EA…	22		UNIV TOKYO, GRAD SCH FRONTIER SCI, DEPT COMPUTAT BIOL & MED SCI, 5-1-5 KASHIWANOHA, KASHIWA, CHIBA 2778561, JAPAN.;	UNIVERSITY OF TOKYO		2025-03-28	SINGLE-CELL RNA-SEQ; ANTICANCER DRUG RESISTANCE; SINGLE-CELL MULTIOME ANALYSIS; SPATIAL TRANSCRIPTOME ANALYSIS	10.1186/s41232-021-00170-x	REVIEW			1880-8190	YSUZUKI@EDU.K.U-TOKYO.AC.JP			JSPS KAKENHI [19K16879]; GRANTS-IN-AID FOR SCIENTIFIC RESEARCH [19K16879] FUNDING SOURCE: KAKEN	THIS WORK WAS SUPPORTED BY JSPS KAKENHI GRANT NUMBER 19K16879 (TO Y.K.).	TJ1NM			IN-SITU; CHROMATIN ACCESSIBILITY; MASS CYTOMETRY; RNA; REVEALS; TISSUE; EXPRESSION; PROTEINS; EGFR	1	INFLAMM REGEN	INFLAMM. REGEN.	ENGLISH	58	GREEN PUBLISHED, GOLD	NAGASAWA, SATOI/0000-0003-3967-7644	CAMPUS, 4 CRINAN ST, LONDON N1 9XW, ENGLAND	JUL 16	15	LONDON	34271973		J	BMC	2021	NAGASAWA, SATOI/GSJ-2420-2022	SUZUKI, Y (通讯作者)，UNIV TOKYO, GRAD SCH FRONTIER SCI, DEPT COMPUTAT BIOL & MED SCI, 5-1-5 KASHIWANOHA, KASHIWA, CHIBA 2778561, JAPAN.	IMMUNOLOGY; RESEARCH & EXPERIMENTAL MEDICINE			INFLAMMATION AND REGENERATION		21	SINGLE-CELL AND SPATIAL ANALYSES OF CANCER CELLS: TOWARD ELUCIDATING THE MOLECULAR MECHANISMS OF CLONAL EVOLUTION AND DRUG RESISTANCE ACQUISITION
TWIGGER AJ;KHALED WT	TWIGGER, ALECIA-JANE;KHALED, WALID T.	ALMANZAR N, 2020, NATURE, V583, P590, DOI 10.1038/S41586-020-2496-1;ANSTINE, 2019, J CANC METASTASIS TR, V5, P50;AZAMJAH NASRINDOKHT, 2019, ASIAN PAC J CANCER PREV, V20, P2015, DOI 10.31557/APJCP.2019.20.7.2015;AZIZI E, 2018, CELL, V174, P1293, DOI 10.1016/J.CELL.2018.05.060;BACH K, 2021, NAT COMMUN, V12, DOI 10.1038/S41467-021-21783-3;BACH K, 2017, NAT COMMUN, V8, DOI 10.1038/S41467-017-02001-5;…	UNDERSTANDING THE COMPLEXITY AND HETEROGENEITY OF MAMMARY CELL SUBPOPULATIONS IS VITAL TO DELINEATE THE MECHANISMS BEHIND BREAST CANCER DEVELOPMENT, PROGRESSION AND PREVENTION. INCREASINGLY SOPHISTICATED TOOLS FOR INVESTIGATING THESE CELL SUBTYPES HAS LED TO THE DEVELOPMENT OF A GREATER UNDERSTANDING OF THESE CELL SUBTYPES, COMPLEX INTERPLAY OF CERTAIN SUBTYPES AND THEIR DEVELOPMENTAL POTENTIAL. …		171	UNIV CAMBRIDGE, DEPT PHARMACOL, CAMBRIDGE, ENGLAND.; WELLCOME MRC CAMBRIDGE STEM CELL INST, CAMBRIDGE, ENGLAND.;	UNIVERSITY OF CAMBRIDGE		2025-03-28	SCRNA-SEQ; SINGLE CELL TECHNOLOGIES; MAMMARY GLAND; SCATAC-SEQ; MASS CYTOMETRY; SCDNA-SEQ; BREAST CANCER	10.1016/j.semcdb.2021.03.013	REVIEW	MAY 2021		1096-3634	AJT215@CAM.AC.UK; WTK22@CAM.AC.UK	185		BIOTECHNOLOGY AND BIOLOGICAL SCIENCES RESEARCH COUNCIL (BBSRC, UNITED KINGDOM) [BB/S006745/1]; CANCER RESEARCH UNITED KINGDOM (CRUK) [C56829/A22053]; BBSRC [BB/S006745/1] FUNDING SOURCE: UKRI; MRC [MC_PC_17230] FUNDING SOURCE: UKRI; SPF [MR/S036059/1] FUNDING SOURCE: UKRI	OUR THANKS ARE EXTENDED TO OUR REVIEWERS WHOSE INSIGHTFUL COMMENTS ALLOWED US TO DEVELOP A MORE COMPREHENSIVE REVIEW. APOLOGIES ARE EXTENDED FOR ANY STUDIES WE DID NOT INCLUDE DUE TO SPACE LIMITATIONS. AJT IS FUNDED BY A BIOTECHNOLOGY AND BIOLOGICAL SCIENCES RESEARCH COUNCIL (BBSRC, UNITED KINGDOM) PROJECT GRANT (BB/S006745/1) TO WTK. WTK IS FUNDED BY CANCER RESEARCH UNITED KINGDOM (CRUK) GRANT (…	SG5DX			GENOME-WIDE EXPRESSION; COPY-NUMBER VARIATIONS; MESSENGER-RNA-SEQ; STEM-CELLS; MASS CYTOMETRY; CHROMATIN ACCESSIBILITY; LUMINAL PROGENITORS; TUMOR; TRANSCRIPTOME; IMMUNE		SEMIN CELL DEV BIOL	SEMIN. CELL DEV. BIOL.	ENGLISH	120	GREEN PUBLISHED, HYBRID, GREEN SUBMITTED	TWIGGER, ALECIA-JANE/0000-0003-4361-817X	24-28 OVAL RD, LONDON NW1 7DX, ENGLAND	JUN	15	LONDON	33810979		J	ACADEMIC PRESS LTD- ELSEVIER SCIENCE LTD	2021	TWIGGER, ALECIA/LTZ-4993-2024	TWIGGER, AJ; KHALED, WT (通讯作者)，UNIV CAMBRIDGE, DEPT PHARMACOL, CAMBRIDGE, ENGLAND.	CELL BIOLOGY; DEVELOPMENTAL BIOLOGY		1084-9521	SEMINARS IN CELL & DEVELOPMENTAL BIOLOGY		21	MAMMARY GLAND DEVELOPMENT FROM A SINGLE CELL 'OMICS VIEW
LI Y;ZHANG CG;JIANG AM;LIN AQ;LIU ZQ;CHENG XS;WANG WT;CHENG Q;ZHANG J;WEI T;LUO P	LI, YU;ZHANG, CANGANG;JIANG, AIMIN;LIN, ANQI;LIU, ZAOQU;CHENG, XIANGSHU;WANG, WANTING;CHENG, QUAN;ZHANG, JIAN;WEI, TING;LUO, PENG	ALI AJ, 2020, CELLS-BASEL, V9, DOI 10.3390/CELLS9122665;ANDERSON NM, 2020, CURR BIOL, V30, PR921, DOI 10.1016/J.CUB.2020.06.081;ANONYMOUS, GATA3, HDAC6, AND BCL6 REGULATE FOXP3+ TREG PLASTICITY AND DETERMINE TREG CONVERSION INTO EITHER NOVEL ANTIGEN-PRESENTING CELL-LIKE TREG OR TH1-TREG-PUBMED;ANWAIER A, 2022, PHENOMICS, V2, P404, DOI 10.1007/S43657-022-00070-1;ARAN D, 2023, ANNU REV BIOMED DA S,…	REGULATORY T CELLS (TREGS) EXPRESSING THE TRANSCRIPTION FACTOR FOXP3 ARE ESSENTIAL FOR MAINTAINING IMMUNOLOGICAL BALANCE AND ARE A SIGNIFICANT COMPONENT OF THE IMMUNOSUPPRESSIVE TUMOR MICROENVIRONMENT (TME). SINGLE-CELL RNA SEQUENCING (SCRNA-SEQ) TECHNOLOGY HAS SHOWN THAT TREGS EXHIBIT SIGNIFICANT PLASTICITY AND FUNCTIONAL DIVERSITY IN VARIOUS TUMORS WITHIN THE TME. THIS RESULTS IN TREGS PLAYING …	293		SOUTHERN MED UNIV, ZHUJIANG HOSP, DEPT ONCOL, GUANGZHOU, PEOPLES R CHINA.; XI AN JIAO TONG UNIV, SCH BASIC MED SCI, DEPT PATHOGEN MICROBIOL & IMMUNOL, XIAN 710061, SHAANXI, PEOPLES R CHINA.; NAVAL MED UNIV, MIL MED UNIV 2, CHANGHAI HOSP, DEPT UROL, SHANGHAI, PEOPLES R CHINA.; NATL CTR PROT SCI BEIJING, BEIJING PROTEOME RES CTR, KEY LAB PROTE, BEIJING, PEOPLES R CHINA.; CHINESE ACAD MED SCI, PEKIN…	SOUTHERN MEDICAL UNIVERSITY - CHINA; XI'AN JIAOTONG UNIVERSITY; NAVAL MEDICAL UNIVERSITY; CHINESE ACADEMY OF MEDICAL SCIENCES - PEKING UNION MEDICAL COLLEGE; PEKING UNION MEDICAL COLLEGE; HARBIN MEDICAL UNIVERSITY; XI'AN JIAOTONG UNIVERSITY; XI'AN JIAOTONG UNIVERSITY; CENTRAL SOUTH UNIVERSITY		2025-03-28	TREGS; HETEROGENEITY; FRAGILITY; ANTI-TUMOR EFFECTS; IMMUNOTHERAPY	10.1186/s12967-024-05104-y	REVIEW			1479-5876	CHENGQUAN@CSU.EDU.CN; ZHANGJIAN@I.SMU.EDU.CN; WEITINGYOUYOU@QQ.COM; LUOPENG@SMU.EDU.CN			NATURAL SCIENCE FOUNDATION OF GUANGDONG PROVINCE	NOT APPLICABLE.	LZ0V2	Y	N	INFLAMMATORY-BOWEL-DISEASE; CISPLATIN SENSITIVITY; PANCREATIC-CANCER; COLORECTAL-CANCER; MUTATION BURDEN; DENDRITIC CELLS; TREG CELLS; TR1 CELLS; LYMPHOCYTES; RESPONSES	1	J TRANSL MED	J. TRANSL. MED.	ENGLISH	189	GOLD	LUO, PENG/0000-0002-8215-2045; CHENG, QUAN/0000-0003-2401-5349; ZHANG, CANGANG/0000-0001-6443-7023; LIN, ANQI/0000-0002-6324-0410	CAMPUS, 4 CRINAN ST, LONDON N1 9XW, ENGLAND	MAR 20	21	LONDON	38509593		J	BMC	2024	LUO, PENG/I-4790-2019; LIU, ZAOQU/AAV-9348-2021; CHENG, QUAN/AAJ-6264-2021; ZHANG, CANGANG/LEM-8986-2024; LUO, PENG/C-5323-2017; LIN, ANQI/ABV-1026-2022	ZHANG, J; WEI, T; LUO, P (通讯作者)，SOUTHERN MED UNIV, ZHUJIANG HOSP, DEPT ONCOL, GUANGZHOU, PEOPLES R CHINA.; CHENG, Q (通讯作者)，CENT SOUTH UNIV, XIANGYA HOSP, DEPT NEUROSURG, CHANGSHA, HUNAN, PEOPLES R CHINA.	RESEARCH & EXPERIMENTAL MEDICINE			JOURNAL OF TRANSLATIONAL MEDICINE		20	POTENTIAL ANTI-TUMOR EFFECTS OF REGULATORY T CELLS IN THE TUMOR MICROENVIRONMENT: A REVIEW
ZHANG N;KANDALAI S;ZHOU XZ;HOSSAIN F;ZHENG QF	ZHANG, NAN;KANDALAI, SHRUTHI;ZHOU, XIAOZHUANG;HOSSAIN, FARZANA;ZHENG, QINGFEI	AAKKO J, 2020, J PROTEOME RES, V19, P432, DOI 10.1021/ACS.JPROTEOME.9B00606;ABIDIN SAZ, 2021, METHODS MOL BIOL, V2211, P233, DOI 10.1007/978-1-0716-0943-9_16;OKSUZ BA, 2021, NAT METHODS, V18, P1046, DOI 10.1038/S41592-021-01248-7;ALSHAMLEH I, 2020, ANGEW CHEM INT EDIT, V59, P2304, DOI 10.1002/ANIE.201912919;ANZALONE AV, 2019, NATURE, V576, P149, DOI 10.1038/S41586-019-1711-4;BAIDOO EEK, 2019, MET…	RATHER THAN A "SHORT-TERM TENANT," THE TUMOR MICROBIOME HAS BEEN SHOWN TO PLAY A VITAL ROLE AS A "PERMANENT RESIDENT," AFFECTING CARCINOGENESIS, CANCER DEVELOPMENT, METASTASIS, AND CANCER THERAPIES. AS THE TUMOR MICROBIOME HAS GREAT POTENTIAL TO BECOME A TARGET FOR THE EARLY DIAGNOSIS AND TREATMENT OF CANCER, RECENT RESEARCH ON THE RELEVANCE OF THE TUMOR MICROBIOTA HAS ATTRACTED A WIDE RANGE OF A…	E73		OHIO STATE UNIV, COLL MED, DEPT RADIAT ONCOL, COLUMBUS, OH USA.; OHIO STATE UNIV, JAMES CANC HOSP, CTR CANC METAB, COMPREHENS CANC CTR, COLUMBUS, OH USA.; OHIO STATE UNIV, SOLOVE RES INST, COLUMBUS, OH USA.; OHIO STATE UNIV, COLL MED, DEPT BIOL CHEM & PHARMACOL, COLUMBUS, OH USA.; TZAGOURNIS MED RES FACIL, 420 W 12TH AVE, COLUMBUS, OH 43210 USA.;	UNIVERSITY SYSTEM OF OHIO; OHIO STATE UNIVERSITY; UNIVERSITY SYSTEM OF OHIO; OHIO STATE UNIVERSITY; JAMES CANCER HOSPITAL & SOLOVE RESEARCH INSTITUTE; UNIVERSITY SYSTEM OF OHIO; OHIO STATE UNIVERSITY; JAMES CANCER HOSPITAL & SOLOVE RESEARCH INSTITUTE; UNIVERSITY SYSTEM OF OHIO; OHIO STATE UNIVERSITY; UNIVERSITY SYSTEM OF OHIO; OHIO STATE UNIVERSITY		2025-03-28	CANCER BIOLOGY; HOST-MICROBE INTERACTION; MULTI-OMICS; TUMOR MICROBIOME; TUMOR MICROENVIRONMENT	10.1002/imt2.73	REVIEW			2770-596X	QINGFEI.ZHENG@OSUMC.EDU			OHIO STATE UNIVERSITY COMPREHENSIVE CANCER CENTER - ARTHUR G. JAMES CANCER HOSPITAL AND RICHARD J. SOLOVE RESEARCH INSTITUTE; OSUCCC STARTUP FUNDS FOR QINGFEI ZHENG	THIS STUDY IS SUPPORTED BY OSUCCC STARTUP FUNDS FOR QINGFEI ZHENG.	EC4E2			MASS-SPECTROMETRY; MALDI-MS; GUT MICROBIOTA; CHIP-SEQ; CANCER-IMMUNOTHERAPY; HIGH-THROUGHPUT; COLON-CANCER; SINGLE CELLS; DUAL-RNA; METABOLOMICS	1	IMETA	IMETA	ENGLISH	234	GOLD	KANDALAI, SHRUTHI/0000-0002-1448-489X; ZHENG, QINGFEI/0000-0002-8397-3507	111 RIVER ST, HOBOKEN 07030-5774, NJ USA	FEB	26	HOBOKEN	38868335		J	WILEY	2023	ZHENG, QINGFEI/AAD-9431-2020	ZHENG, QF (通讯作者)，TZAGOURNIS MED RES FACIL, 420 W 12TH AVE, COLUMBUS, OH 43210 USA.	MICROBIOLOGY		2770-5986	IMETA		20	APPLYING MULTI-OMICS TOWARD TUMOR MICROBIOME RESEARCH
MIZUNO K;BELTRAN H	MIZUNO, KEI;BELTRAN, HIMISHA	AGGARWAL R, 2021, JAMA ONCOL, V7, P1644, DOI 10.1001/JAMAONCOL.2021.3987;ANNALA M, 2018, CANCER DISCOV, V8, P444, DOI 10.1158/2159-8290.CD-17-0937;ANTONARAKIS ES, 2015, JAMA ONCOL, V1, P582, DOI 10.1001/JAMAONCOL.2015.1341;ANTONARAKIS ES, 2014, NEW ENGL J MED, V371, P1028, DOI 10.1056/NEJMOA1315815;ARMSTRONG AJ, 2019, J CLIN ONCOL, V37, P1120, DOI 10.1200/JCO.18.01731;AZAD AA, 2015, CLIN CANCER R…	CLINICAL GENOMIC TESTING IS BECOMING ROUTINE IN PROSTATE CANCER, AS BIOMARKER-DRIVEN THERAPIES SUCH AS POLY-ADP RIBOSE POLYMERASE (PARP) INHIBITORS AND ANTI-PD1 IMMUNOTHERAPY ARE NOW APPROVED FOR SELECT MEN WITH CASTRATION-RESISTANT PROSTATE CANCER HARBORING ALTERATIONS IN DNA REPAIR GENES. CHALLENGES FOR PRECISION MEDICINE IN PROSTATE CANCER INCLUDE AN OVERALL LOW PREVALENCE OF ACTIONABLE GENOMI…		S86	DANA FARBER CANC INST, DEPT MED ONCOL, BOSTON, MA 02115 USA.;	HARVARD UNIVERSITY; HARVARD UNIVERSITY MEDICAL AFFILIATES; DANA-FARBER CANCER INSTITUTE		2025-03-28	INTEGRATIVE ANALYSIS; MOLECULAR IMAGING; MOLECULAR PROFILING; PRECISION ONCOLOGY; PROSTATE CANCER	10.1002/pros.24354	REVIEW			1097-0045	HIMISHA_BELTRAN@DFCI.HARVARD.EDU	S96		UEHARA MEMORIAL FOUNDATION FELLOWSHIP; PROSTATE CANCER FOUNDATION; NATIONAL CANCER INSTITUTE [R37 CA241486-01A1]; DEPARTMENT OF DEFENSE [PCRP W81XWH-17-1-0653]	THE FIGURE WAS CREATED WITH . K.M. IS SUPPORTED BY THE UEHARA MEMORIAL FOUNDATION FELLOWSHIP. H.B. IS SUPPORTED BY THE PROSTATE CANCER FOUNDATION, NATIONAL CANCER INSTITUTE R37 CA241486-01A1, AND DEPARTMENT OF DEFENSE PCRP W81XWH-17-1-0653.	1U4UT			CIRCULATING TUMOR DNA; EXOSOMAL RNA; RESISTANCE; HETEROGENEITY; BIOMARKERS; THERAPY; EXPRESSION; CELLS; 5-HYDROXYMETHYLCYTOSINE; 5-METHYLCYTOSINE		PROSTATE	PROSTATE	ENGLISH	114	GREEN ACCEPTED, BRONZE		111 RIVER ST, HOBOKEN 07030-5774, NJ USA	AUG	11	HOBOKEN	35657153		J	WILEY	2022		BELTRAN, H (通讯作者)，DANA FARBER CANC INST, 450 BROOKLINE AVE,DANA BLDG,DA1420C, BOSTON, MA 02215 USA.	ENDOCRINOLOGY & METABOLISM; UROLOGY & NEPHROLOGY	SI	0270-4137	PROSTATE	1	20	FUTURE DIRECTIONS FOR PRECISION ONCOLOGY IN PROSTATE CANCER
SHINKAWA T;OHUCHIDA K;NAKAMURA M	SHINKAWA, TOMOHIKO;OHUCHIDA, KENOKI;NAKAMURA, MASAFUMI	APTE MV, 1999, GUT, V44, P534, DOI 10.1136/GUT.44.4.534;ARNEDOS M, 2015, NAT REV CLIN ONCOL, V12, P693, DOI 10.1038/NRCLINONC.2015.123;BACHEM MG, 1998, GASTROENTEROLOGY, V115, P421, DOI 10.1016/S0016-5085(98)70209-4;BAILEY P, 2016, NATURE, V531, P47, DOI 10.1038/NATURE16965;BIASCI D, 2020, P NATL ACAD SCI USA, V117, P28960, DOI 10.1073/PNAS.2013644117;BIFFI G, 2021, PHYSIOL REV, V101, P147, DOI 1…	SIMPLE SUMMARY STROMA-TARGETING THERAPY IN PANCREATIC DUCTAL ADENOCARCINOMA (PDAC) HAS BEEN EXTENSIVELY INVESTIGATED, BUT NO CANDIDATES HAVE SHOWN EFFICACY AT THE CLINICAL TRIAL STAGE. STUDIES OF CANCER-ASSOCIATED FIBROBLAST (CAF) DEPLETION IN A MOUSE MODEL SUGGESTED THAT CAFS HAVE NOT ONLY TUMOR-PROMOTING FUNCTION BUT ALSO TUMOR-SUPPRESSIVE ACTIVITY. RECENTLY, SINGLE-CELL RNA SEQUENCING (SCRNA-S…	3994		KYUSHU UNIV, GRAD SCH MED SCI, DEPT SURG & ONCOL, FUKUOKA 8190395, JAPAN.;	KYUSHU UNIVERSITY		2025-03-28	CANCER-ASSOCIATED FIBROBLASTS (CAFS); PANCREATIC DUCTAL ADENOCARCINOMA (PDAC); STROMA-TARGETING THERAPY; TUMOR MICROENVIRONMENT; CANCER IMMUNOTHERAPY; SINGLE-CELL RNA SEQUENCING; DIFFERENTIATION	10.3390/cancers14163994	REVIEW			2072-6694	OUCHIDA.KENOKI.060@M.KYUSHU-U.AC.JP; NAKAMURA.MASAFUMI.861@M.KYUSHU-U.AC.JP					4C2BN			REGULATORY T-CELLS; STELLATE CELLS; PROGRESSION; IDENTIFICATION; GROWTH; IMMUNOSUPPRESSION; DIFFERENTIATION; MYOFIBROBLASTS; INFILTRATION; ENVIRONMENT	16	CANCERS	CANCERS	ENGLISH	99	GOLD, GREEN PUBLISHED		MDPI AG, GROSSPETERANLAGE 5, CH-4052 BASEL, SWITZERLAND	AUG	14	BASEL	36010986		J	MDPI	2022		OHUCHIDA, K; NAKAMURA, M (通讯作者)，KYUSHU UNIV, GRAD SCH MED SCI, DEPT SURG & ONCOL, FUKUOKA 8190395, JAPAN.	ONCOLOGY			CANCERS		20	HETEROGENEITY OF CANCER-ASSOCIATED FIBROBLASTS AND THE TUMOR IMMUNE MICROENVIRONMENT IN PANCREATIC CANCER
WANG XM;XU YW;SUN Q;ZHOU XT;MA WZ;WU JB;ZHUANG J;SUN CG	WANG, XIAOMIN;XU, YIWEI;SUN, QI;ZHOU, XINTONG;MA, WENZHE;WU, JIBIAO;ZHUANG, JING;SUN, CHANGGANG	ANONYMOUS, 2014, NAT METHODS, V11, P1, DOI 10.1038/NMETH.2801;ANTUNES ARP, 2021, NAT NEUROSCI, V24, P595, DOI 10.1038/S41593-020-00789-Y;ARDIGHIERI L, 2021, FRONT IMMUNOL, V12, DOI 10.3389/FIMMU.2021.690201;ARLAUCKAS SP, 2018, THERANOSTICS, V8, P5842, DOI 10.7150/THNO.26888;BALZER MS, 2021, J AM SOC NEPHROL, V32, P1279, DOI 10.1681/ASN.2020121742;BAO XW, 2021, CANCER IMMUNOL IMMUN, V70, P189, DOI…	TUMOR-ASSOCIATED MACROPHAGES (TAMS) ARE IMPORTANT IMMUNE CELLS IN THE TUMOR MICROENVIRONMENT, AND THEIR INVASION IN TUMORS IS CLOSELY RELATED TO POOR PROGNOSIS. ALTHOUGH TAMS ARE RECOGNIZED AS THERAPEUTIC TARGETS, THEIR HETEROGENEITY MAKES STUDYING TUMOR MECHANISM AND DEVELOPING DRUGS TARGETING TAMS DIFFICULT. THE STUDY OF TAMS HETEROGENEITY CAN BE USED TO ANALYZE THE MECHANISM OF TUMOR PROGRESSI…	113343		QINGDAO UNIV, SCH BASIC MED, SPECIAL MED DEPT, QINGDAO, PEOPLES R CHINA.; QINGDAO UNIV, INST INTEGRATED MED, SCH MED, QINGDAO, PEOPLES R CHINA.; SHANDONG UNIV TRADIT CHINESE MED, COLL ACUPUNCTURE & MASSAGE, JINAN, PEOPLES R CHINA.; SHANDONG UNIV TRADIT CHINESE MED, COLL TRADIT CHINESE MED, JINAN, PEOPLES R CHINA.; MACAU UNIV SCI & TECHNOL, STATE KEY LAB QUAL RES CHINESE MED, MACAU, PEOPLES R CHIN…	QINGDAO UNIVERSITY; QINGDAO UNIVERSITY; SHANDONG UNIVERSITY OF TRADITIONAL CHINESE MEDICINE; SHANDONG UNIVERSITY OF TRADITIONAL CHINESE MEDICINE; MACAU UNIVERSITY OF SCIENCE & TECHNOLOGY; SHANDONG SECOND MEDICAL UNIVERSITY; SHANDONG UNIVERSITY OF TRADITIONAL CHINESE MEDICINE		2025-03-28	SINGLE -CELL RNA SEQUENCING; TUMOR -ASSOCIATED MACROPHAGES; MACROPHAGES HETEROGENEITY; TUMOR MICROENVIRONMENT	10.1016/j.biopha.2022.113343	REVIEW	JUL 2022		1950-6007	ZHUANGJING1226@163.COM; SCGDOCTOR@126.COM			NATIONAL NATURAL SCIENCE FOUNDATION OF CHINA [81973677, 82174222]; SHANDONG PROVINCE NATURAL SCI-ENCE FOUNDATION [ZR2021LZY015, ZR2021MH343]	FUNDING THIS WORK WAS SUPPORTED BY THE NATIONAL NATURAL SCIENCE FOUNDATION OF CHINA (81973677; 82174222) AND SHANDONG PROVINCE NATURAL SCI-ENCE FOUNDATION (ZR2021LZY015, ZR2021MH343) .	4F6WJ			RNA-SEQ; INTRATUMORAL HETEROGENEITY; BREAST-CANCER; POLARIZATION; PROGRESSION; SUBSETS; METABOLISM; EXPRESSION; PLASTICITY; DIVERSITY		BIOMED PHARMACOTHER	BIOMED. PHARMACOTHER.	ENGLISH	106		SUN, CHANGGANG/0000-0003-0778-8788; WANG, XIAOMIN/0000-0002-3627-6936; SUN, QI/0009-0005-2911-0726	65 RUE CAMILLE DESMOULINS, CS50083, 92442 ISSY-LES-MOULINEAUX, FRANCE	SEP	13	ISSY-LES-MOULINEAUX	35785706		J	ELSEVIER FRANCE-EDITIONS SCIENTIFIQUES MEDICALES ELSEVIER	2022	MA, WENZHE/N-3320-2017; XINTONG, ZHOU/ABG-4943-2021	ZHUANG, J; SUN, CG (通讯作者)，WEIFANG TRADIT CHINESE HOSP, DEPT ONCOL, WEIFANG, PEOPLES R CHINA.	RESEARCH & EXPERIMENTAL MEDICINE; PHARMACOLOGY & PHARMACY		0753-3322	BIOMEDICINE & PHARMACOTHERAPY		20	NEW INSIGHTS FROM THE SINGLE-CELL LEVEL: TUMOR ASSOCIATED MACROPHAGES HETEROGENEITY AND PERSONALIZED THERAPY
BAUMEISTER P;ZHOU JF;CANIS M;GIRES O	BAUMEISTER, PHILIPP;ZHOU, JIEFU;CANIS, MARTIN;GIRES, OLIVIER	ABOUDPIRAK E, 1988, JNCI-J NATL CANCER I, V80, P1605, DOI 10.1093/JNCI/80.20.1605;AIELLO NM, 2017, NATURE, V547, PE7, DOI 10.1038/NATURE22963;BAUMEISTER P, 2018, SCI REP-UK, V8, DOI 10.1038/S41598-018-32178-8;BIDDLE A, 2016, EBIOMEDICINE, V4, P138, DOI 10.1016/J.EBIOM.2016.01.007;BIDDLE A, 2011, CANCER RES, V71, P5317, DOI 10.1158/0008-5472.CAN-11-1059;BOAKYE EA, 2018, JAMA OTOLARYNGOL, V144, P72…	SIMPLE SUMMARY: HEAD AND NECK SQUAMOUS CELL CARCINOMAS (HNSCC) ARE COMMON MALIGNANCIES WITH CONSIDERABLE MORBIDITY AND A HIGH DEATH TOLL WORLDWIDE. RESISTANCE TOWARDS MULTI-MODAL THERAPY MODALITIES COMPOSED OF SURGERY, IRRADIATION, CHEMO- AND IMMUNOTHERAPY REPRESENTS A MAJOR OBSTACLE IN THE EFFICIENT TREATMENT OF HNSCC PATIENTS. PATIENTS FREQUENTLY SHOW NODAL METASTASES AT THE TIME OF DIAGNOSIS A…	5355		LUDWIG MAXIMILIANS UNIV MUNCHEN, UNIV HOSP, DEPT OTORHINOLARYNGOL, D-81377 MUNICH, GERMANY.; GERMAN RES CTR ENVIRONM HLTH GMBH, HELMHOLTZ ZENTRUM MUNCHEN, CLIN COOPERAT GRP PERSONALIZED RADIOTHERAPY HEAD, D-85764 NEUHERBERG, GERMANY.;	UNIVERSITY OF MUNICH; HELMHOLTZ ASSOCIATION; HELMHOLTZ-CENTER MUNICH -GERMAN RESEARCH CENTER FOR ENVIRONMENTAL HEALTH		2025-03-28	HEAD AND NECK SQUAMOUS CELL CARCINOMA; (PARTIAL) EPITHELIAL-TO-MESENCHYMAL TRANSITION; THERAPY RESISTANCE	10.3390/cancers13215355	REVIEW			2072-6694	PHILIPP.BAUMEISTER@MED.UNI-MUENCHEN.DE; JIEFU.ZHOU@MED.UNI-MUENCHEN.DE; MARTIN.CANIS@MED.UNI-MUENCHEN.DE; OLIVIER.GIRES@MED.UNI-MUENCHEN.DE			DEUTSCHE FORSCHUNGSGEMEINSCHAFT [GI 540-3/2]; CHINA SCHOLARSHIP COUNCIL [201908430207]	THIS RESEARCH WAS IN PART FUNDED BY DEUTSCHE FORSCHUNGSGEMEINSCHAFT, GRANT NUMBER GI 540-3/2 TO O.G. AND BY CHINA SCHOLARSHIP COUNCIL, GRANT NUMBER 201908430207 TO J.Z.	0A4HB			GROWTH-FACTOR RECEPTOR; TGF-BETA; ORAL-CANCER; INTRATUMOR HETEROGENEITY; THERAPEUTIC RESISTANCE; GENETIC-HETEROGENEITY; FIELD CANCERIZATION; TUMOR PROGRESSION; DOWN-REGULATION; PROGNOSTIC ROLE	21	CANCERS	CANCERS	ENGLISH	156	GREEN PUBLISHED, GOLD	GIRES, OLIVIER/0000-0002-2292-7064; BAUMEISTER, PHILIPP/0000-0003-2759-4737	ST ALBAN-ANLAGE 66, CH-4052 BASEL, SWITZERLAND	NOV	22	BASEL	34771518		J	MDPI	2021	GIRES, OLIVIER/V-2689-2017	BAUMEISTER, P; GIRES, O (通讯作者)，LUDWIG MAXIMILIANS UNIV MUNCHEN, UNIV HOSP, DEPT OTORHINOLARYNGOL, D-81377 MUNICH, GERMANY.; BAUMEISTER, P; GIRES, O (通讯作者)，GERMAN RES CTR ENVIRONM HLTH GMBH, HELMHOLTZ ZENTRUM MUNCHEN, CLIN COOPERAT GRP PERSONALIZED RADIOTHERAPY HEAD, D-85764 NEUHERBERG, GERMANY.	ONCOLOGY			CANCERS		20	EPITHELIAL-TO-MESENCHYMAL TRANSITION-DERIVED HETEROGENEITY IN HEAD AND NECK SQUAMOUS CELL CARCINOMAS
MORGAN A;GRIFFIN M;KAMENI L;WAN DC;LONGAKER MT;NORTON JA	MORGAN, ANNAH;GRIFFIN, MICHELLE;KAMENI, LIONEL;WAN, DERRICK C.;LONGAKER, MICHAEL T.;NORTON, JEFFREY A.	ADJUTO-SACCONE M, 2021, CELL DEATH DIS, V12, DOI 10.1038/S41419-021-03920-4;AGORKU DJ, 2019, FRONT ONCOL, V9, DOI 10.3389/FONC.2019.00716;ANDERSON NM, 2020, CURR BIOL, V30, PR921, DOI 10.1016/J.CUB.2020.06.081;AOYAGI Y, 2004, BRIT J CANCER, V91, P1316, DOI 10.1038/SJ.BJC.6602141;ARNOLD JN, 2014, CANCER IMMUNOL RES, V2, P121, DOI 10.1158/2326-6066.CIR-13-0150;AUGSTEN M, 2014, FRONT ONCOL, V4, DOI …	PANCREATIC CANCER IS ONE OF THE DEADLIEST FORMS OF CANCER WITH ONE OF THE LOWEST 5-YEAR SURVIVAL RATES OF ALL CANCER TYPES. A DEFINING CHARACTERISTIC OF PANCREATIC CANCER IS THE EXISTENCE OF DENSE DESMOPLASTIC STROMA THAT, WHEN EXPOSED TO STIMULI SUCH AS CYTOKINES, GROWTH FACTORS, AND CHEMOKINES, GENERATE A TUMOR-PROMOTING ENVIRONMENT. CANCER-ASSOCIATED FIBROBLASTS (CAFS) ARE ACTIVATED DURING THE…	1044		STANFORD UNIV, SCH MED, HAGEY LAB PEDIAT REGENERAT MED, STANFORD, CA 94305 USA.; STANFORD UNIV, SCH MED, DEPT SURG, DIV PLAST & RECONSTRUCT SURG, STANFORD, CA 94305 USA.; STANFORD UNIV, SCH MED, DEPT SURG, DIV GEN SURG, STANFORD, CA 94305 USA.;	STANFORD UNIVERSITY; STANFORD UNIVERSITY; STANFORD UNIVERSITY		2025-03-28	CANCER-ASSOCIATED FIBROBLASTS (CAFS); PANCREATIC DUCTAL ADENOCARCINOMA (PDAC); TUMOR MICROENVIRONMENT (TME); EXTRACELLULAR MATRIX (ECM); HETEROGENEITY; METASTASIS; PROLIFERATION	10.3390/biology12081044	REVIEW			2079-7737	AGMORGAN@STANFORD.EDU; MGRIFF12@STANFORD.EDU; LEOKMEN@STANFORD.EDU; DWAN@STANFORD.EDU; LONGAKER@STANFORD.EDU; JANORTON@STANFORD.EDU					Q3UG3			ACTIVATED PROTEIN-KINASE; TGF-BETA; CELLS; MYOFIBROBLASTS; FIBROSIS; TISSUE; OVEREXPRESSION; IDENTIFICATION; HETEROGENEITY; EPIDEMIOLOGY	8	BIOLOGY-BASEL	BIOLOGY-BASEL	ENGLISH	88	GOLD, GREEN PUBLISHED	WAN, DERRICK/0000-0003-4666-1683	MDPI AG, GROSSPETERANLAGE 5, CH-4052 BASEL, SWITZERLAND	AUG	17	BASEL	37626931		J	MDPI	2023		NORTON, JA (通讯作者)，STANFORD UNIV, SCH MED, HAGEY LAB PEDIAT REGENERAT MED, STANFORD, CA 94305 USA.; NORTON, JA (通讯作者)，STANFORD UNIV, SCH MED, DEPT SURG, DIV GEN SURG, STANFORD, CA 94305 USA.	LIFE SCIENCES & BIOMEDICINE - OTHER TOPICS			BIOLOGY-BASEL		19	MEDICAL BIOLOGY OF CANCER-ASSOCIATED FIBROBLASTS IN PANCREATIC CANCER
WANG XY;WU F;ZHAN RY;ZHOU HJ	WANG, XIAO-YI;WU, FAN;ZHAN, REN-YA;ZHOU, HENG-JUN	BIAN LH, 2012, CNS NEUROSCI THER, V18, P895, DOI 10.1111/CNS.12001;BRÁS JP, 2020, CELL DEATH DIS, V11, DOI 10.1038/S41419-020-2626-6;CHEN JF, 2022, CLIN TRANSL MED, V12, DOI 10.1002/CTM2.783;CHEN JF, 2021, NEURAL REGEN RES, V16, P1531, DOI 10.4103/1673-5374.303028;COULIBALY AP, 2020, NEUROTHERAPEUTICS, V17, P436, DOI 10.1007/S13311-019-00829-X;DODD WS, 2021, J NEUROINFLAMM, V18, DOI 10.1186/S1297…	EARLY BRAIN INJURY IS A SERIES OF PATHOPHYSIOLOGICAL CHANGES AND DIRECT DAMAGE OF BRAIN TISSUE WITHIN 72 H AFTER SUBARACHNOID HEMORRHAGE BEFORE CEREBRAL VASOSPASM OCCURS. EARLY BRAIN INJURY IS A KEY FACTOR AFFECTING THE PROGNOSIS OF SUBARACHNOID HEMORRHAGE, AND ITS POSSIBLE PATHOLOGICAL MECHANISMS INCLUDE OXIDATIVE STRESS, CELL APOPTOSIS, AUTOPHAGY, AND IMMUNE INFLAMMATION. MICROGLIA ARE IMPORTAN…	956185		ZHEJIANG UNIV, AFFILIATED HOSP 1, COLL MED, DEPT NEUROSURG, HANGZHOU, ZHEJIANG, PEOPLES R CHINA.;	ZHEJIANG UNIVERSITY		2025-03-28	EARLY BRAIN INJURY; INFLAMMATION; MICROGLIA; NEUROINFLAMMATION; POLARIZATION; ROLE; SUBARACHNOID HEMORRHAGE; SINGLE-CELL ANALYSIS	10.3389/fncel.2022.956185	REVIEW			1662-5102	1510027@ZJU.EDU.CN					7C9EQ			NLRP3 INFLAMMASOME; BARRIER DISRUPTION; RECEPTOR; ACTIVATION; NEUROINFLAMMATION; APOPTOSIS		FRONT CELL NEUROSCI	FRONT. CELL. NEUROSCI.	ENGLISH	44	GOLD, GREEN PUBLISHED		AVENUE DU TRIBUNAL FEDERAL 34, LAUSANNE, CH-1015, SWITZERLAND	DEC 6	8	LAUSANNE	36561497		J	FRONTIERS MEDIA SA	2022	WU, FAN/IXM-9697-2023; WANG, XIAOYI/GWZ-5583-2022	ZHOU, HJ (通讯作者)，ZHEJIANG UNIV, AFFILIATED HOSP 1, COLL MED, DEPT NEUROSURG, HANGZHOU, ZHEJIANG, PEOPLES R CHINA.	NEUROSCIENCES & NEUROLOGY			FRONTIERS IN CELLULAR NEUROSCIENCE		19	INFLAMMATORY ROLE OF MICROGLIA IN BRAIN INJURY CAUSED BY SUBARACHNOID HEMORRHAGE
HOEKS C;DURAN G;HELLINGS N;BROUX B	HOEKS, CINDY;DURAN, GAYEL;HELLINGS, NIELS;BROUX, BIEKE	APPAY V, 2002, J IMMUNOL, V168, P5954, DOI 10.4049/JIMMUNOL.168.11.5954;ARBONES ML, 1994, IMMUNITY, V1, P247, DOI 10.1016/1074-7613(94)90076-0;BABIC M, 2020, J EXP MED, V217, DOI 10.1084/JEM.20190133;BABIC M, 2018, FRONT IMMUNOL, V9, DOI 10.3389/FIMMU.2018.01219;BOTAFOGO V, 2020, FRONT IMMUNOL, V11, DOI 10.3389/FIMMU.2020.00166;BRAGA FAV, 2015, EUR J IMMUNOL, V45, P2433, DOI 10.1002/EJI.201545495…	ONCE REGARDED AS AN EXPERIMENTAL ARTEFACT, CYTOTOXIC CD4(+) T CELLS (CD4 CTL) ARE PRESENTLY RECOGNIZED AS A BIOLOGICALLY RELEVANT T CELL SUBSET WITH IMPORTANT FUNCTIONS IN ANTI-VIRAL, ANTI-TUMOR, AND AUTOIMMUNE RESPONSES. DESPITE THE POTENTIALLY LARGE IMPACT ON THEIR MICRO-ENVIRONMENT, THE ABSOLUTE CELL COUNTS OF CD4 CTL WITHIN THE PERIPHERAL CIRCULATION ARE RELATIVELY LOW. WITH THE RISE OF SINGL…	951900		HASSELT UNIV, BIOMED RES INST, DEPT IMMUNOL & INFECT, NEURO IMMUNE CONNECT & REPAIR LAB, HASSELT, BELGIUM.; UNIV MS CTR UMSC, HASSELT, BELGIUM.;	HASSELT UNIVERSITY		2025-03-28	CD4 CTL; CYTOTOXIC T CELL; TH DIFFERENTIATION; MIGRATION; CD4 CYTOTOXIC CELLS	10.3389/fimmu.2022.951900	REVIEW				BIEKE.BROUX@UHASSELT.BE			STICHTING MS RESEARCH.; CHARCOT STICHTING; FWO; MSIF; MOVES	CH RECEIVED FUNDS FROM STICHTING MS RESEARCH. GD RECEIVED FUNDS FROM CHARCOT STICHTING. NH RECEIVED FUNDS FROM FWO AND CHARCOT STICHTING. BB RECEIVED FUNDS FROM CHARCOT STICHTING, MSIF, MOVES, AND STICHTING MS RESEARCH.	3G7XF			TRANSCRIPTION FACTOR; PATHOGENIC FEATURES; EXPANDING ROLES; DIFFERENTIATION; LYMPHOCYTES; AUTOIMMUNE; THYMOCYTES; EXPRESSION; MIGRATION; IMMUNITY		FRONT IMMUNOL	FRONT. IMMUNOL.	ENGLISH	88	GOLD, GREEN PUBLISHED	BROUX, BIEKE/0000-0001-8509-2415	AVENUE DU TRIBUNAL FEDERAL 34, LAUSANNE, CH-1015, SWITZERLAND	JUL 12	10	LAUSANNE	35903098		J	FRONTIERS MEDIA SA	2022	BROUX, BIEKE/AAK-3721-2021; HELLINGS, NIELS/AAS-5033-2020	BROUX, B (通讯作者)，HASSELT UNIV, BIOMED RES INST, DEPT IMMUNOL & INFECT, NEURO IMMUNE CONNECT & REPAIR LAB, HASSELT, BELGIUM.; BROUX, B (通讯作者)，UNIV MS CTR UMSC, HASSELT, BELGIUM.	IMMUNOLOGY		1664-3224	FRONTIERS IN IMMUNOLOGY		19	WHEN HELPERS GO ABOVE AND BEYOND: DEVELOPMENT AND CHARACTERIZATION OF CYTOTOXIC CD4<SUP>+</SUP> T CELLS
WANG MR;LIANG HY;CHEN X;CHEN DY;WANG JB;ZHANG Y;CHEN J	WANG, MINRUIHONG;LIANG, HONGYAN;CHEN, XIAO;CHEN, DEYONG;WANG, JUNBO;ZHANG, YUAN;CHEN, JIAN	CASELLI F, 2022, LAB CHIP, V22, P1714, DOI 10.1039/D2LC00028H;CHABOT-RICHARDS DS, 2015, CLIN LAB MED, V35, P11, DOI 10.1016/J.CLL.2014.10.007;CHATTOPADHYAY PK, 2014, NAT IMMUNOL, V15, P128, DOI 10.1038/NI.2796;CHEUNG K, 2005, CYTOM PART A, V65A, P124, DOI 10.1002/CYTO.A.20141;DAVIDSON B, 2012, DIAGN CYTOPATHOL, V40, P525, DOI 10.1002/DC.22809;DU E, 2013, LAB CHIP, V13, P3903, DOI 10.1039/C3LC5054…	THIS ARTICLE FIRST REVIEWS SCIENTIFIC MEANINGS OF SINGLE-CELL ANALYSIS BY HIGHLIGHTING TWO KEY SCIENTIFIC PROBLEMS: LANDSCAPE RECONSTRUCTION OF CELLULAR IDENTITIES DURING DYNAMIC IMMUNE PROCESSES AND MECHANISMS OF TUMOR ORIGIN AND EVOLUTION. SECONDLY, THE ARTICLE REVIEWS CLINICAL DEMANDS OF SINGLE-CELL ANALYSIS, WHICH ARE COMPLETE BLOOD COUNTING ENABLED BY OPTOELECTRONIC FLOW CYTOMETRY AND DIAGNO…	443		CHINESE ACAD SCI, AEROSP INFORMAT RES INST, STATE KEY LAB TRANSDUCER TECHNOL, BEIJING 100190, PEOPLES R CHINA.; UNIV CHINESE ACAD SCI, SCH FUTURE TECHNOL, BEIJING 100049, PEOPLES R CHINA.; UNIV CHINESE ACAD SCI, SCH ELECT ELECT & COMMUN ENGN, BEIJING 100049, PEOPLES R CHINA.; SHANGHAI UNIV, MAT GENOME INST, SHANGHAI 200444, PEOPLES R CHINA.;	CHINESE ACADEMY OF SCIENCES; AEROSPACE INFORMATION RESEARCH INSTITUTE, CAS; CHINESE ACADEMY OF SCIENCES; UNIVERSITY OF CHINESE ACADEMY OF SCIENCES, CAS; CHINESE ACADEMY OF SCIENCES; UNIVERSITY OF CHINESE ACADEMY OF SCIENCES, CAS; SHANGHAI UNIVERSITY		2025-03-28	SINGLE-CELL ANALYSIS; OPTOELECTRONIC FLOW CYTOMETRY; HEMATOLOGY ANALYZER; MICROFLUIDIC IMPEDANCE AND IMAGING FLOW CYTOMETRY	10.3390/bios12070443	REVIEW			2079-6374	WANGMINRUIHONG19@MAILS.UCAS.AC.CN; LIANGHONGYAN17@MAILS.UCAS.AC.CN; CHENXIAO20@MAILS.UCAS.AC.CN; DYCHEN@MAIL.IE.AC.CN; JBWANG@MAIL.IE.AC.CN; ZHANGYUAN@SHU.EDU.CN; CHENJIAN@MAIL.IE.AC.CN			NSFC [61922079, 61825107, 62121003]; CAS [GJJSTD20210004, Y201927]; NATIONAL KEY RESEARCH AND DEVELOPMENT PROGRAM OF CHINA [2021YFB3200804]	THIS RESEARCH WAS FUNDED BY NSFC (GRANTS NOS. 61922079, 61825107 AND 62121003), CAS (GRANT NOS. GJJSTD20210004 AND Y201927) AND NATIONAL KEY RESEARCH AND DEVELOPMENT PROGRAM OF CHINA (NO. 2021YFB3200804).	3K1CI			HETEROGENEITY; TECHNOLOGIES	7	BIOSENSORS-BASEL	BIOSENSORS-BASEL	ENGLISH	39	GREEN PUBLISHED, GOLD	CHEN, JIAN/0000-0003-4612-3279	ST ALBAN-ANLAGE 66, CH-4052 BASEL, SWITZERLAND	JUL	14	BASEL	35884246		J	MDPI	2022		WANG, JB; CHEN, J (通讯作者)，CHINESE ACAD SCI, AEROSP INFORMAT RES INST, STATE KEY LAB TRANSDUCER TECHNOL, BEIJING 100190, PEOPLES R CHINA.; WANG, JB; CHEN, J (通讯作者)，UNIV CHINESE ACAD SCI, SCH FUTURE TECHNOL, BEIJING 100049, PEOPLES R CHINA.; WANG, JB; CHEN, J (通讯作者)，UNIV CHINESE ACAD SCI, SCH ELECT ELECT & COMMUN ENGN, BEIJING 100049, PEOPLES R CHINA.; ZHANG, Y (通讯作者)，SHANGHAI UNIV, MAT GENOME INST,…	CHEMISTRY; SCIENCE & TECHNOLOGY - OTHER TOPICS; INSTRUMENTS & INSTRUMENTATION			BIOSENSORS-BASEL		19	DEVELOPMENTS OF CONVENTIONAL AND MICROFLUIDIC FLOW CYTOMETRY ENABLING HIGH-THROUGHPUT CHARACTERIZATION OF SINGLE CELLS
FAROOQI AA;ATTAR R;YULAEVNA IM;BERARDI R	FAROOQI, AMMAD AHMAD;ATTAR, RUKSET;YULAEVNA, ISHMURATOVA MARGARITA;BERARDI, ROSSANA	ATHIE A, 2020, J CELL BIOL, V219, DOI 10.1083/JCB.201908078;BAUER S, 1999, SCIENCE, V285, P727, DOI 10.1126/SCIENCE.285.5428.727;BEDEL R, 2011, CANCER RES, V71, P1615, DOI 10.1158/0008-5472.CAN-09-4540;CABILI MN, 2015, GENOME BIOL, V16, DOI 10.1186/S13059-015-0586-4;CAO J, 2019, CANCER IMMUNOL RES, V7, P292, DOI 10.1158/2326-6066.CIR-18-0145;CERWENKA A, 2001, P NATL ACAD SCI USA, V98, P11521, DOI…	ADVANCEMENTS IN SINGLE-CELL RNA SEQUENCING TECHNOLOGIES HAVE ENABLED US TO DECONVOLVE IMMUNE SYSTEM HETEROGENEITY BY IDENTIFICATION OF FUNCTIONALLY DISTINCT IMMUNE CELL SUBSETS IN DISEASE AND HEALTH. DISCOVERY OF NON-CODING RNAS HAS OPENED NEW HORIZONS FOR RE-INTERPRETATION OF REGULATORY ROLES OF MYRIAD OF CELL SIGNALING PATHWAYS IN IMMUNOLOGY AND ONCOLOGY. ROLE OF MIRNAS, CIRCULAR RNAS AND LONG …		63	INST BIOMED & GENET ENGN IBGE, ISLAMABAD, PAKISTAN.; YEDITEPE UNIV, DEPT OBSTET & GYNECOL, ISTANBUL, TURKEY.; E A BUKETOV KARAGANDA UNIV, KARAGANDA, KAZAKHSTAN.; UNIV POLITECN MARCHE, OSPEDALI RIUNITI ANCONA, ANCONA, ITALY.;	YEDITEPE UNIVERSITY; MARCHE POLYTECHNIC UNIVERSITY		2025-03-28		10.1016/j.semcdb.2021.05.029	REVIEW	MAR 2022		1096-3634	FAROOQIAMMADAHMAD@GMAIL.COM	71				0W1LA			TUMOR-IMMUNITY; NK CELLS; RECEPTOR; APOPTOSIS; LIGAND; EXPRESSION; NKG2D; IMMUNORECEPTOR; CYTOTOXICITY; ACTIVATION		SEMIN CELL DEV BIOL	SEMIN. CELL DEV. BIOL.	ENGLISH	93		ATTAR, RUKSET/0000-0001-8770-9562; ISHMURATOVA, MARGARITA/0000-0002-1735-8290	24-28 OVAL RD, LONDON NW1 7DX, ENGLAND	APR	9	LONDON	34090752		J	ACADEMIC PRESS LTD- ELSEVIER SCIENCE LTD	2022	FAROOQI, AMMAD/AAF-5325-2021; BERARDI, ROSSANA/AAC-5758-2022; ATTAR, RUKSET/N-6887-2014	FAROOQI, AA (通讯作者)，INST BIOMED & GENET ENGN IBGE, ISLAMABAD, PAKISTAN.	CELL BIOLOGY; DEVELOPMENTAL BIOLOGY	SI	1084-9521	SEMINARS IN CELL & DEVELOPMENTAL BIOLOGY		19	INTERACTION OF LONG NON-CODING RNAS AND CIRCULAR RNAS WITH MICRORNAS FOR THE REGULATION OF IMMUNOLOGICAL RESPONSES IN HUMAN CANCERS
LIU JW;QU SS;ZHANG TT;GAO YF;SHI HY;SONG KC;CHEN W;YIN WW	LIU, JUNWEI;QU, SAISI;ZHANG, TONGTONG;GAO, YUFEI;SHI, HONGYU;SONG, KAICHEN;CHEN, WEI;YIN, WEIWEI	ALI HR, 2020, NAT CANCER, V1, P163, DOI 10.1038/S43018-020-0026-6;ARGELAGUET R, 2020, GENOME BIOL, V21, DOI 10.1186/S13059-020-02015-1;ASP M, 2020, BIOESSAYS, V42, DOI 10.1002/BIES.201900221;AZIZI E, 2018, CELL, V174, P1293, DOI 10.1016/J.CELL.2018.05.060;BANDURA DR, 2009, ANAL CHEM, V81, P6813, DOI 10.1021/AC901049W;BENDALL SC, 2012, TRENDS IMMUNOL, V33, P323, DOI 10.1016/J.IT.2012.02.010;BERGEN…	THE TUMOR MICROENVIRONMENT (TME) IS AN ECOSYSTEM THAT CONTAINS VARIOUS CELL TYPES, INCLUDING CANCER CELLS, IMMUNE CELLS, STROMAL CELLS, AND MANY OTHERS. IN THE TME, CANCER CELLS AGGRESSIVELY PROLIFERATE, EVOLVE, TRANSMIGRATE TO THE CIRCULATION SYSTEM AND OTHER ORGANS, AND FREQUENTLY COMMUNICATE WITH ADJACENT IMMUNE CELLS TO SUPPRESS LOCAL TUMOR IMMUNITY. IT IS ESSENTIAL TO DELINEATE THIS ECOSYSTE…	697412		ZHEJIANG UNIV, COLL BIOMED ENGN & INSTRUMENT SCI, KEY LAB BIOMED ENGN, DEPT CARDIOL,AFFILIATED HOSP 2,SCH MED,MINIST EDU, HANGZHOU, PEOPLES R CHINA.; ZHEJIANG UNIV, CTR INTEGRATED ONCOL & PRECIS MED, DEPT HEPATOBILIARY & PANCREAT SURG, AFFILIATED HANGZHOU PEOPLES HOSP 2,SCH MED, HANGZHOU, PEOPLES R CHINA.; ZHEJIANG UNIV, SCH MECH ENGN, HANGZHOU, PEOPLES R CHINA.; ZHEJIANG PULUOTING HLTH TECHNOL C…	ZHEJIANG UNIVERSITY; ZHEJIANG UNIVERSITY; ZHEJIANG UNIVERSITY; ZHEJIANG UNIVERSITY		2025-03-28	SINGLE-CELL OMICS; IMMUNOTHERAPY; CANCER; TCR (T CELL RECEPTOR); BIOMARKERS	10.3389/fimmu.2021.697412	REVIEW				JACKWEICHEN@ZJU.EDU.CN; WWYIN@ZJU.EDU.CN			NATIONAL NATURAL SCIENCE FOUNDATION OF CHINA [31600751]; MINISTRY OF SCIENCE AND TECHNOLOGY OF CHINA [2017ZX10203205]	THIS PROJECT WAS SUPPORTED BY THE NATIONAL NATURAL SCIENCE FOUNDATION OF CHINA 31600751 TO WY AND THE MINISTRY OF SCIENCE AND TECHNOLOGY OF CHINA NO.2017ZX10203205 TO WC.	SW6RT			GENOME-WIDE EXPRESSION; MASS CYTOMETRY; RNA; LANDSCAPE; SEQ; CHROMATIN; DEFINE; RESISTANCE; RESOLUTION; CHALLENGES		FRONT IMMUNOL	FRONT. IMMUNOL.	ENGLISH	127	GREEN PUBLISHED	LIU, JUNWEI/0000-0001-8446-4221	AVENUE DU TRIBUNAL FEDERAL 34, LAUSANNE, CH-1015, SWITZERLAND	JUN 9	12	LAUSANNE	34177965		J	FRONTIERS MEDIA SA	2021	LIU, JUNWEI/KPA-7637-2024; CHEN, WEI/AAR-9817-2020; ZHANG, TONGTONG/AAR-1592-2021	CHEN, W; YIN, WW (通讯作者)，ZHEJIANG UNIV, COLL BIOMED ENGN & INSTRUMENT SCI, KEY LAB BIOMED ENGN, DEPT CARDIOL,AFFILIATED HOSP 2,SCH MED,MINIST EDU, HANGZHOU, PEOPLES R CHINA.; CHEN, W (通讯作者)，ZHEJIANG UNIV, SCH MECH ENGN, HANGZHOU, PEOPLES R CHINA.; YIN, WW (通讯作者)，ZHEJIANG UNIV, SIR RUN RUN SHAW HOSP, DEPT THORAC SURG, HANGZHOU, PEOPLES R CHINA.	IMMUNOLOGY		1664-3224	FRONTIERS IN IMMUNOLOGY		19	APPLICATIONS OF SINGLE-CELL OMICS IN TUMOR IMMUNOLOGY
DHANASEKARAN R	DHANASEKARAN, RENUMATHY	AIRD WC, 2012, CSH PERSPECT MED, V2, DOI 10.1101/CSHPERSPECT.A006429;ALIX-PANABIERES C, 2020, NATURE, V579, PS9, DOI 10.1038/D41586-020-00844-5;BANGARU S, 2020, ALIMENT PHARM THER, V51, P78, DOI 10.1111/APT.15573;BARTOSCHEK M, 2018, NAT COMMUN, V9, DOI 10.1038/S41467-018-07582-3;BLUMER T, 2019, HEPATOL COMMUN, V3, P971, DOI 10.1002/HEP4.1365;BUCZAK K, 2018, MOL CELL PROTEOMICS, V17, P810, DOI 10.…	TUMOR HETEROGENEITY, A KEY HALLMARK OF HEPATOCELLULAR CARCINOMAS (HCCS), POSES A SIGNIFICANT CHALLENGE TO DEVELOPING EFFECTIVE THERAPIES OR PREDICTING CLINICAL OUTCOMES IN HCC. RECENT ADVANCES IN NEXT-GENERATION SEQUENCING-BASED MULTI-OMIC AND SINGLE CELL ANALYSIS TECHNOLOGIES HAVE ENABLED US TO DEVELOP HIGH-RESOLUTION ATLASES OF TUMORS AND PULL BACK THE CURTAIN ON TUMOR HETEROGENEITY. BY COMBINI…		9	STANFORD UNIV, DEPT MED GASTROENTEROL & HEPATOL, SCH MED, 300 PASTEUR DR,ALWAY BLDG M211, STANFORD, CA 94305 USA.;	STANFORD UNIVERSITY; STANFORD MEDICINE		2025-03-28	HCC; GENOMICS; SINGLE CELL; HETEROGENEITY; LIVER CANCER	10.1055/s-0040-1722261	REVIEW	JAN 2021		1098-8971	DHANASER@STANFORD.EDU	18		U.S. DEPARTMENT OF HEALTH AND HUMAN SERVICES > NATIONAL INSTITUTES OF HEALTH > NATIONAL CANCER INSTITUTE [CA222676]	U.S. DEPARTMENT OF HEALTH AND HUMAN SERVICES > NATIONAL INSTITUTES OF HEALTH > NATIONAL CANCER INSTITUTE CA222676.	QU2MM			CLONAL EVOLUTION; GENETIC-HETEROGENEITY; LIVER-CANCER; CELLS; LANDSCAPE; PROGRESSION; DNA; MICROENVIRONMENT; RESISTANCE; MUTATIONS	01	SEMIN LIVER DIS	SEMIN. LIVER DIS.	ENGLISH	60	GREEN ACCEPTED, BRONZE		333 SEVENTH AVE, NEW YORK, NY 10001 USA	JAN	10	NEW YORK	33764481		J	THIEME MEDICAL PUBL INC	2021	DHANASEKARAN, RENUMATHY/B-3300-2014	DHANASEKARAN, R (通讯作者)，STANFORD UNIV, DEPT MED GASTROENTEROL & HEPATOL, SCH MED, 300 PASTEUR DR,ALWAY BLDG M211, STANFORD, CA 94305 USA.	GASTROENTEROLOGY & HEPATOLOGY		0272-8087	SEMINARS IN LIVER DISEASE		19	DECIPHERING TUMOR HETEROGENEITY IN HEPATOCELLULAR CARCINOMA (HCC)-MULTI-OMIC AND SINGULOMIC APPROACHES
GUO TT;LI WM;CAI XY	GUO, TINGTING;LI, WEIMIN;CAI, XUYU	ADEY AC, 2019, CELL, V177, P1677, DOI 10.1016/J.CELL.2019.05.034;AHMADZADEH M, 2019, SCI IMMUNOL, V4, DOI 10.1126/SCIIMMUNOL.AAO4310;ALEMANY A, 2018, NATURE, V556, P108, DOI 10.1038/NATURE25969;ARGELAGUET R, 2019, NATURE, V576, P487, DOI 10.1038/S41586-019-1825-8;AZIZI E, 2018, CELL, V174, P1293, DOI 10.1016/J.CELL.2018.05.060;BARON CS, 2019, NAT REV MOL CELL BIO, V20, P753, DOI 10.1038/S41580-01…	THE RECENT TECHNICAL AND COMPUTATIONAL ADVANCES IN SINGLE-CELL SEQUENCING TECHNOLOGIES HAVE SIGNIFICANTLY BROADEN OUR TOOLKIT TO STUDY TUMOR MICROENVIRONMENT (TME) DIRECTLY FROM HUMAN SPECIMENS. THE TME IS THE COMPLEX AND DYNAMIC ECOSYSTEM COMPOSED OF MULTIPLE CELL TYPES, INCLUDING TUMOR CELLS, IMMUNE CELLS, STROMAL CELLS, ENDOTHELIAL CELLS, AND OTHER NON-CELLULAR COMPONENTS SUCH AS THE EXTRACELL…	548719		SICHUAN UNIV, WEST CHINA HOSP, FRONTIERS SCI CTR DIS RELATED MOL NETWORK, INST RESP HLTH, CHENGDU, PEOPLES R CHINA.; SICHUAN UNIV, PRECIS MED RES CTR, WEST CHINA HOSP, CHENGDU, PEOPLES R CHINA.; SICHUAN UNIV, WEST CHINA HOSP, DEPT RESP & CRIT CARE MED, CHENGDU, PEOPLES R CHINA.; CHINESE ACAD MED SCI, WEST CHINA HOSP, RES UNITS WEST CHINA, CHENGDU, PEOPLES R CHINA.; PRECIS MED KEY LAB SICHUAN PROV…	SICHUAN UNIVERSITY; SICHUAN UNIVERSITY; SICHUAN UNIVERSITY; SICHUAN UNIVERSITY; CHINESE ACADEMY OF MEDICAL SCIENCES - PEKING UNION MEDICAL COLLEGE		2025-03-28	SINGLE-CELL SEQUENCING; SINGLE-CELL MULTI-OMICS; TUMOR MICROENVIRONMENT; IMMUNOTHERAPY; TUMOR-SPECIFIC IMMUNITY; TUMOR INFILTRATING LYMPHOCYTES (TILS); TUMOR INFILTRATING MYELOID CELLS (TIMS)	10.3389/fgene.2020.548719	REVIEW			1664-8021	LIWEIMIN@WCHSCU.CN; CAIXUYU@WCHSCU.CN			NATIONAL NATURAL SCIENCE FOUNDATION OF CHINA [81972911, 81871890, 91859203]; CAMS INNOVATION FUND FOR MEDICAL SCIENCE [2019TX310002]; NATIONAL GUIDED SCIENCE AND TECHNOLOGY DEVELOPMENT PROJECT OF SICHUAN PROVINCE [2020ZYD009]	THIS WORK WAS SUPPORTED BY NATIONAL NATURAL SCIENCE FOUNDATION OF CHINA (81972911 TO XC AND 81871890 AND 91859203 TO WL), CAMS INNOVATION FUND FOR MEDICAL SCIENCE (2019TX310002), AND NATIONAL GUIDED SCIENCE AND TECHNOLOGY DEVELOPMENT PROJECT OF SICHUAN PROVINCE (2020ZYD009).	PC8VU			CD8(+) T-CELLS; COPY-NUMBER VARIATION; DENDRITIC CELL; SOMATIC MUTATION; FATE DECISIONS; B-CELLS; CANCER; LANDSCAPE; IMMUNOTHERAPY; LINEAGE		FRONT GENET	FRONT. GENET.	ENGLISH	156	GREEN PUBLISHED, GOLD		AVENUE DU TRIBUNAL FEDERAL 34, LAUSANNE, CH-1015, SWITZERLAND	NOV 27	20	LAUSANNE	33329692		J	FRONTIERS MEDIA SA	2020		LI, WM; CAI, XY (通讯作者)，SICHUAN UNIV, WEST CHINA HOSP, FRONTIERS SCI CTR DIS RELATED MOL NETWORK, INST RESP HLTH, CHENGDU, PEOPLES R CHINA.; LI, WM; CAI, XY (通讯作者)，SICHUAN UNIV, PRECIS MED RES CTR, WEST CHINA HOSP, CHENGDU, PEOPLES R CHINA.; LI, WM (通讯作者)，SICHUAN UNIV, WEST CHINA HOSP, DEPT RESP & CRIT CARE MED, CHENGDU, PEOPLES R CHINA.; LI, WM; CAI, XY (通讯作者)，CHINESE ACAD MED SCI, WEST CHINA HOS…	GENETICS & HEREDITY			FRONTIERS IN GENETICS		19	APPLICATIONS OF SINGLE-CELL OMICS TO DISSECT TUMOR MICROENVIRONMENT
YU X;ZHANG L;CHAUDHRY A;RAPAPORT AS;OUYANG WJ	YU, XIN;ZHANG, LEI;CHAUDHRY, ASHUTOSH;RAPAPORT, AARON S.;OUYANG, WENJUN	ABDELSAMED HA, 2017, J EXP MED, V214, P1593, DOI 10.1084/JEM.20161760;AHMADZADEH M, 2009, BLOOD, V114, P1537, DOI 10.1182/BLOOD-2008-12-195792;AKBAR AN, 2011, NAT REV IMMUNOL, V11, P289, DOI 10.1038/NRI2959;ALFEI F, 2019, NATURE, V571, P265, DOI 10.1038/S41586-019-1326-9;ALIAHMAD P, 2012, CURR OPIN IMMUNOL, V24, P173, DOI 10.1016/J.COI.2011.12.001;AMSEN D, 2018, NAT IMMUNOL, V19, P538, DOI 10.103…	T CELLS ARE CRUCIAL FOR THE SUCCESS OF IMMUNE-BASED CANCER THERAPY. REINVIGORATING ANTITUMOR T CELL ACTIVITY BY BLOCKING CHECKPOINT INHIBITORY RECEPTORS HAS PROVIDED CLINICAL BENEFITS FOR MANY CANCER PATIENTS. HOWEVER, THE EFFICACY OF THESE TREATMENTS VARIES IN CANCER PATIENTS AND THE MECHANISMS UNDERLYING THESE DIVERSE RESPONSES REMAIN ELUSIVE. THE DENSITY AND STATUS OF TUMOR-INFILTRATING T CELL…		917	AMGEN INC, DEPT INFLAMMAT & ONCOL, AMGEN RES, SAN FRANCISCO, CA 94080 USA.; PEKING UNIV, BEIJING ADV INNOVAT CTR GENOM, PEKING TSINGHUA CTR LIFE SCI, BEIJING, PEOPLES R CHINA.;	AMGEN; PEKING UNIVERSITY		2025-03-28	CANCER MICROENVIRONMENT; EXHAUSTED T CELLS; MEMORY T CELLS; REGULATORY T CELLS; SINGLE-CELL RNA SEQUENCING; TCR-BASED LINEAGE TRACING; TUMOR-INFILTRATING T CELLS	10.1002/JLB.6MR0320-234R	REVIEW	APR 2020		1938-3673	XIYU@AMGEN.COM; WOUYANG@AMGEN.COM	932				LX4HO			MASS CYTOMETRY; IMMUNE-SYSTEM; TRANSCRIPTIONAL LANDSCAPE; CANCER; PD-1; SEQ; EXHAUSTION; DIFFERENTIATION; DYSFUNCTION; LYMPHOCYTES	6	J LEUKOCYTE BIOL	J. LEUKOC. BIOL.	ENGLISH	167	GREEN PUBLISHED, HYBRID	OUYANG, WENJUN/0000-0002-1811-5864	GREAT CLARENDON ST, OXFORD OX2 6DP, ENGLAND	JUN	16	OXFORD	32272497		J	OXFORD UNIV PRESS	2020	OUYANG, WENJUN/ABA-8763-2020	YU, X; OUYANG, WJ (通讯作者)，AMGEN INC, DEPT INFLAMMAT & ONCOL, AMGEN RES, SAN FRANCISCO, CA 94080 USA.	CELL BIOLOGY; HEMATOLOGY; IMMUNOLOGY	SI	0741-5400	JOURNAL OF LEUKOCYTE BIOLOGY		19	UNRAVELLING THE HETEROGENEITY AND DYNAMIC RELATIONSHIPS OF TUMOR-INFILTRATING T CELLS BY SINGLE-CELL RNA SEQUENCING ANALYSIS
YANG WH;LIU SM;MAO MY;GONG YD;LI XH;LEI TY;LIU C;WU SK;HU QY	YANG, WENHUI;LIU, SHIMAO;MAO, MENGYUN;GONG, YANDONG;LI, XIAOHUI;LEI, TIANYU;LIU, CHAO;WU, SHIKAI;HU, QINYONG	ALSHETAIWI H, 2020, SCI IMMUNOL, V5, DOI 10.1126/SCIIMMUNOL.AAY6017;APCAFS ARE DERIVED, 2022, CANCER DISCOV, V12, P1609, DOI 10.1158/2159-8290.CD-RW2022-085, DOI 10.1158/2159-8290.CD-RW2022-085;ASRIR A, 2022, CANCER CELL, V40, P318, DOI 10.1016/J.CCELL.2022.01.002;AUSLANDER N, 2018, NAT MED, V24, P1545, DOI 10.1038/S41591-018-0157-9;AZIZI E, 2018, CELL, V174, P1293, DOI 10.1016/J.CELL.2018.05.060…	TUMOR-INFILTRATING T CELLS RECOGNIZE, ATTACK, AND CLEAR TUMOR CELLS, PLAYING A CENTRAL ROLE IN ANTITUMOR IMMUNE RESPONSE. HOWEVER, CERTAIN IMMUNE CELLS CAN IMPAIR THIS RESPONSE AND HELP TUMOR IMMUNE ESCAPE. THEREFORE, EXPLORING THE FACTORS THAT INFLUENCE T-CELL INFILTRATION IS CRUCIAL TO UNDERSTAND TUMOR IMMUNITY AND IMPROVE THERAPEUTIC EFFECT OF CANCER IMMUNOTHERAPY. THE USE OF SINGLE-CELL RNA S…	38		WUHAN UNIV, RENMIN HOSP, DEPT ONCOL, WUHAN 430060, PEOPLES R CHINA.; CHINESE PEOPLES LIBERAT ARMY GEN HOSP, MED CTR 5, SR DEPT HEMATOL, STATE KEY LAB EXPT HEMATOL, BEIJING 100071, PEOPLES R CHINA.; PEKING UNIV FIRST HOSP, DEPT MED ONCOL, BEIJING 100034, PEOPLES R CHINA.; PEKING UNIV FIRST HOSP, DEPT RADIAT ONCOL, BEIJING 100034, PEOPLES R CHINA.;	WUHAN UNIVERSITY; CHINESE PEOPLE'S LIBERATION ARMY GENERAL HOSPITAL; FIFTH MEDICAL CENTER OF CHINESE PLA GENERAL HOSPITAL		2025-03-28	SINGLE-CELL RNA SEQUENCING; TUMOR MICROENVIRONMENT; T-CELL INFILTRATION; "HOT TUMORS" AND "COLD TUMORS"; STROMAL CELLS	10.1186/s13046-024-02960-w	REVIEW			1756-9966	CHARLES_LIU@HSC.PKU.EDU.CN; SKYWU4923@SINA.COM; RM001223@WHU.EDU.CN			NATIONAL NATURAL SCIENCE FOUNDATION OF CHINA	WE THANK BULLET EDITS LIMITED FOR THE LINGUISTIC EDITING AND PROOFREADING OF THE MANUSCRIPT.	GU0J2	Y	N	TUMOR MICROENVIRONMENT; INTRATUMORAL HETEROGENEITY; MACROPHAGES; REVEALS; IMMUNOTHERAPY; LANDSCAPE; BLOCKADE; METABOLISM; DISSECTION; EXCLUSION	1	J EXP CLIN CANC RES	J. EXP. CLIN. CANCER RES.	ENGLISH	134	GOLD	LIU, CHAO/0000-0002-3807-9901	CAMPUS, 4 CRINAN ST, LONDON N1 9XW, ENGLAND	FEB 2	18	LONDON	38303018		J	BMC	2024	YAN, SU/KHT-1728-2024; YANG, WENHUI/K-4599-2019; GONG, YANDONG/AAM-8508-2021; LIU, CHAO/ISU-8787-2023	HU, QY (通讯作者)，WUHAN UNIV, RENMIN HOSP, DEPT ONCOL, WUHAN 430060, PEOPLES R CHINA.; WU, SK (通讯作者)，PEKING UNIV FIRST HOSP, DEPT MED ONCOL, BEIJING 100034, PEOPLES R CHINA.; LIU, C (通讯作者)，PEKING UNIV FIRST HOSP, DEPT RADIAT ONCOL, BEIJING 100034, PEOPLES R CHINA.	ONCOLOGY			JOURNAL OF EXPERIMENTAL & CLINICAL CANCER RESEARCH		18	T-CELL INFILTRATION AND ITS REGULATORY MECHANISMS IN CANCERS: INSIGHTS AT SINGLE-CELL RESOLUTION
NAGASAKI J;TOGASHI Y	NAGASAKI, JOJI;TOGASHI, YOSUKE	AKBAR AN, 2011, NAT REV IMMUNOL, V11, P289, DOI 10.1038/NRI2959;AMARIA RN, 2018, NAT MED, V24, P1649, DOI 10.1038/S41591-018-0197-1;AUBERT RD, 2011, P NATL ACAD SCI USA, V108, P21182, DOI 10.1073/PNAS.1118450109;BAITSCH L, 2011, J CLIN INVEST, V121, P2350, DOI 10.1172/JCI46102;BALANÇA CC, 2021, JCI INSIGHT, V6, DOI 10.1172/JCI.INSIGHT.142513;BARBER DL, 2006, NATURE, V439, P682, DOI 10.1038/NATURE…	IN T-CELL BIOLOGY, 'EXHAUSTION' WAS INITIALLY DESCRIBED AS A HYPORESPONSIVE STATE IN CD8(+) T CELLS DURING CHRONIC INFECTIONS. RECENTLY, EXHAUSTION HAS BEEN RECOGNIZED AS A T-CELL DYSFUNCTIONAL STATE IN THE TUMOR MICROENVIRONMENT (TME). THE TERM 'EXHAUSTION' IS USED MAINLY TO REFER TO EFFECTOR T CELLS WITH A REDUCED CAPACITY TO SECRETE CYTOKINES AND AN INCREASED EXPRESSION OF INHIBITORY RECEPTORS…		563	OKAYAMA UNIV, GRAD SCH MED DENT & PHARMACEUT SCI, DEPT TUMOR MICROENVIRONM, OKAYAMA 7008558, JAPAN.; OSAKA METROPOLITAN UNIV, GRAD SCH MED, DEPT HEMATOL, OSAKA 5458585, JAPAN.; CHIBA CANC CTR, RES INST, CHIBA 2608717, JAPAN.;	OKAYAMA UNIVERSITY; OSAKA METROPOLITAN UNIVERSITY; CHIBA CANCER CENTER		2025-03-28	CD4(+) T CELL; CYTOTOXIC CD4(+ )T CELL; REGULATORY T CELL; T-CELL EXHAUSTION	10.1093/intimm/dxac013	REVIEW	MAY 2022		1460-2377	YTOGASHI1584@GMAIL.COM	570		JAPAN SOCIETY FOR THE PROMOTION OF SCIENCE (JSPS) [20H03694]; FUSION ORIENTED RESEARCH FOR DISRUPTIVE SCIENCE AND TECHNOLOGY FROM JAPAN SCIENCE AND TECHNOLOGY AGENCY (JST) [21-211033868]; PROJECT FOR CANCER RESEARCH AND THERAPEUTIC EVOLUTION [21 CM0106383]; JAPAN AGENCY FOR MEDICAL RESEARCH AND DEVELOPMENT (AMED) [19CK0106521H0001]; GRANTS-IN-AID FOR SCIENTIFIC RESEARCH [22K19459, 20H03694] FUNDI…	THIS STUDY WAS SUPPORTED BY GRANTS-IN-AID FOR SCIENTIFIC RESEARCH (B, 20H03694) FROM THE JAPAN SOCIETY FOR THE PROMOTION OF SCIENCE (JSPS); THE FUSION ORIENTED RESEARCH FOR DISRUPTIVE SCIENCE AND TECHNOLOGY (21-211033868) FROM JAPAN SCIENCE AND TECHNOLOGY AGENCY (JST); THE PROJECT FOR CANCER RESEARCH AND THERAPEUTIC EVOLUTION (21 CM0106383); AND THE PRACTICAL RESEARCH FOR INNOVATIVE CANCER CONTRO…	5B9VQ			EPIGENETIC LANDSCAPE; ANTI-PD-L1 ANTIBODY; PD-1; CD8; CANCER; BLOCKADE; DYSFUNCTION; PERSISTENCE; INDUCTION; NIVOLUMAB	11	INT IMMUNOL	INT. IMMUNOL.	ENGLISH	90	BRONZE		GREAT CLARENDON ST, OXFORD OX2 6DP, ENGLAND	OCT 5	8	OXFORD	35460561		J	OXFORD UNIV PRESS	2022	TOGASHI, YOSUKE/KEH-7959-2024	TOGASHI, Y (通讯作者)，OKAYAMA UNIV, GRAD SCH MED DENT & PHARMACEUT SCI, DEPT TUMOR MICROENVIRONM, OKAYAMA 7008558, JAPAN.; TOGASHI, Y (通讯作者)，CHIBA CANC CTR, RES INST, CHIBA 2608717, JAPAN.	IMMUNOLOGY	SI	0953-8178	INTERNATIONAL IMMUNOLOGY		18	A VARIETY OF 'EXHAUSTED' T CELLS IN THE TUMOR MICROENVIRONMENT
WANG JJ;ZHU NN;SU XM;GAO YH;YANG RC	WANG, JUANJUAN;ZHU, NINGNING;SU, XIAOMIN;GAO, YUNHUAN;YANG, RONGCUN	AEGERTER H, 2022, IMMUNITY, V55, P1564, DOI 10.1016/J.IMMUNI.2022.08.010;ANTUNES ARP, 2021, NAT NEUROSCI, V24, P595, DOI 10.1038/S41593-020-00789-Y;AZIZI E, 2018, CELL, V174, P1293, DOI 10.1016/J.CELL.2018.05.060;BARRY ST, 2023, NAT REV CANCER, V23, P216, DOI 10.1038/S41568-022-00546-2;BIAN ZL, 2020, NATURE, V582, P571, DOI 10.1038/S41586-020-2316-7;BLERIOT C, 2020, IMMUNITY, V52, P957, DOI 10.10…	TUMOR-ASSOCIATED MACROPHAGES (TAMS) ARE PRESENT IN ALMOST ALL SOLID TUMOR TISSUES. 16THEY PLAY CRITICAL ROLES IN IMMUNE REGULATION, TUMOR ANGIOGENESIS, TUMOR STEM CELL ACTIVATION, TUMOR INVASION AND METASTASIS, AND RESISTANCE TO THERAPY. HOWEVER, IT IS UNCLEAR HOW TAMS PERFORM THESE FUNCTIONS. WITH THE APPLICATION OF SINGLE-CELL RNA SEQUENCING (SCRNA-SEQ), IT HAS BECOME POSSIBLE TO IDENTIFY TAM S…	1264774		NANKAI UNIV, TRANSLAT MED INST, AFFILIATED TIANJIN UNION MED CTR, TIANJIN, PEOPLES R CHINA.; NANKAI UNIV, SCH MED, DEPT IMMUNOL, TIANJIN, PEOPLES R CHINA.; NANKAI UNIV, STATE KEY LAB MED CHEM BIOL, TIANJIN, PEOPLES R CHINA.;	NANKAI UNIVERSITY; NANKAI UNIVERSITY; NANKAI UNIVERSITY		2025-03-28	TUMOR ASSOCIATED MACROPHAGES; CANCER; SINGLE CELL RNA SEQUENCING; ANGIOGENESIS; METASTASIS	10.3389/fimmu.2023.1264774	REVIEW				RYANG@NANKAI.EDU.CN			NSFC [81901677, 91842302, 81970457, 91629102]; TIANJIN SCIENCE AND TECHNOLOGY COMMISSION [18JCZDJC35300]; MINISTRY OF SCIENCE AND TECHNOLOGY [2016YFC1303604]; STATE KEY LABORATORY OF MEDICINAL CHEMICAL BIOLOGY; FUNDAMENTAL RESEARCH FUNDS FOR THE CENTRAL UNIVERSITY, NANKAI UNIVERSITY [63191724]	THE AUTHOR(S) DECLARE FINANCIAL SUPPORT WAS RECEIVED FOR THE RESEARCH, AUTHORSHIP, AND/OR PUBLICATION OF THIS ARTICLE. THIS RESEARCH WAS SUPPORTED BY NSFC GRANTS (GRANT NUMBER 81901677, 91842302, 81970457 AND 91629102); THE TIANJIN SCIENCE AND TECHNOLOGY COMMISSION (GRANT NUMBER, 18JCZDJC35300); A MINISTRY OF SCIENCE AND TECHNOLOGY (GRANT NUMBER, 2016YFC1303604); THE STATE KEY LABORATORY OF MEDIC…	HN5M6			T-CELLS; IMMUNE CELLS; CANCER; POLARIZATION; LANDSCAPE; MONOCYTES; LUNG; INHIBITION; REVEALS; HEALTH		FRONT IMMUNOL	FRONT. IMMUNOL.	ENGLISH	170	GREEN PUBLISHED, GOLD		AVENUE DU TRIBUNAL FEDERAL 34, LAUSANNE, CH-1015, SWITZERLAND	JAN 29	13	LAUSANNE	38347955		J	FRONTIERS MEDIA SA	2024	ZHU, NINGNING/HZI-0268-2023	YANG, RC (通讯作者)，NANKAI UNIV, TRANSLAT MED INST, AFFILIATED TIANJIN UNION MED CTR, TIANJIN, PEOPLES R CHINA.; YANG, RC (通讯作者)，NANKAI UNIV, SCH MED, DEPT IMMUNOL, TIANJIN, PEOPLES R CHINA.; YANG, RC (通讯作者)，NANKAI UNIV, STATE KEY LAB MED CHEM BIOL, TIANJIN, PEOPLES R CHINA.	IMMUNOLOGY		1664-3224	FRONTIERS IN IMMUNOLOGY		17	NOVEL TUMOR-ASSOCIATED MACROPHAGE POPULATIONS AND SUBPOPULATIONS BY SINGLE CELL RNA SEQUENCING
CARAMELO B;ZAGORAC S;CORRAL S;MARQUÉS M;REAL FX	CARAMELO, BELEN;ZAGORAC, SLADJANA;CORRAL, SONIA;MARQUES, MIRIAM;REAL, FRANCISCO X.	ALEXA A, 2009, ROM J MORPHOL EMBRYO, V50, P639;ARMULIK A, 2011, DEV CELL, V21, P193, DOI 10.1016/J.DEVCEL.2011.07.001;ARNOLD JN, 2014, CANCER IMMUNOL RES, V2, P121, DOI 10.1158/2326-6066.CIR-13-0150;BAKER D., 2021, CELLULAR REFERENCE, DOI 10.1101/2021.09.20.461121, DOI 10.1101/2021.09.20.461121;BELLMUNT J, 2017, NEW ENGL J MED, V376, P1015, DOI 10.1056/NEJMOA1613683;BENJAMIN DJ, 2021, CANCERS, V1…	CONTEXT: BLADDER CANCER (BLCA) IS A HIGHLY PREVALENT TUMOUR AND A HEALTH PROBLEM WORLD-WIDE, ESPECIALLY AMONG MEN. RECENT WORK HAS HIGHLIGHTED THE RELEVANCE OF THE TUMOUR MICROENVIRONMENT (TME) IN CANCER BIOLOGY WITH TRANSLATIONAL IMPLICATIONS. CANCER -ASSOCIATED FIBROBLASTS (CAFS) ARE A PROMINENT, HETEROGENEOUS POPULATION OF CELLS IN THE TME. CAFS HAVE BEEN ASSOCIATED WITH TUMOUR DEVELOPMENT, PR…		366	INST INVEST MARQUES DE VALDECILLA, IDIVAL, SANTANDER, SPAIN.; HOSP SIERRALLANA, TORRELAVEGA, SPAIN.; SPANISH NATL CANC RES CTR CNIO, EPITHELIAL CARCINOGENESIS GRP, CALLE MELCHOR FERNANDEZ ALMAGRO 3, MADRID 28029, SPAIN.; CIBERONC, MADRID, SPAIN.; UNIV POMPEU FABRA, DEPT MED & LIFE SCI, BARCELONA, SPAIN.;	HOSPITAL UNIVERSITARIO MARQUES DE VALDECILLA (HUMV); CENTRO NACIONAL DE INVESTIGACIONES ONCOLOGICAS (CNIO); CIBER - CENTRO DE INVESTIGACION BIOMEDICA EN RED; CIBERONC; POMPEU FABRA UNIVERSITY		2025-03-28	BLADDER CANCER; CHEMOTHERAPY; FIBROBLASTS; IMMUNE CHECKPOINT INHIBITORS; IMMUNOTHERAPY; MOLECULAR SUBTYPES; SIGNATURES; SINGLE-CELL RNA-SEQ; TUMOUR MICROENVIRONMENT; UROTHELIAL CARCINOMA	10.1016/j.euo.2023.02.011	REVIEW	JUL 2023		2588-9311	FREAL@CNIO.ES	375		FUNDACION CIENTIFICA DE LA ASOCIACION ESPANOLA CONTRA EL CANCER; MINISTERIO DE CIENCIA, INNOVACION Y UNIVERSIDADES AS A CENTRO DE EXCELENCIA SEVERO OCHOA (MCIN/AEI) [CEX2019-000891-S]	WORK IN THE LABORATORY OF FXR IS FUNDED, IN PART, BY A GRANT FROM FUNDACION CIENTIFICA DE LA ASOCIACION ESPANOLA CONTRA EL CANCER. CNIO IS SUPPORTED BY MINISTERIO DE CIENCIA, INNOVACION Y UNIVERSIDADES AS A CENTRO DE EXCELENCIA SEVERO OCHOA (CEX2019-000891-S (MCIN/AEI/10.13039/501100011033).	P5AV6			TUMOR-ASSOCIATED FIBROBLASTS; TGF-BETA; MESENCHYMAL TRANSITION; RADICAL CYSTECTOMY; IMMUNE SUPPRESSION; BREAST-CANCER; MICROENVIRONMENT; MYOFIBROBLASTS; BLOCKADE; GROWTH	4	EUR UROL ONCOL	EUR. UROL. ONCOL.	ENGLISH	106	HYBRID	CARAMELO, BELEN/0000-0002-9224-252X; REAL, FRANCISCO X/0000-0001-9501-498X; MARQUES, MIRIAM/0000-0003-1550-3033	RADARWEG 29, 1043 NX AMSTERDAM, NETHERLANDS	AUG	10	AMSTERDAM	36890105		J	ELSEVIER	2023	CARAMELO, BELÉN/ITU-9581-2023; ZAGORAC, SLADANA/R-4897-2019; MARQUÉS, MIRIAM/AAN-6642-2020; REAL, FRANCISCO X/H-5275-2015	MARQUÉS, M; REAL, FX (通讯作者)，SPANISH NATL CANC RES CTR CNIO, EPITHELIAL CARCINOGENESIS GRP, CALLE MELCHOR FERNANDEZ ALMAGRO 3, MADRID 28029, SPAIN.	ONCOLOGY; UROLOGY & NEPHROLOGY			EUROPEAN UROLOGY ONCOLOGY		17	CANCER-ASSOCIATED FIBROBLASTS IN BLADDER CANCER: ORIGIN, BIOLOGY, AND THERAPEUTIC OPPORTUNITIES
SINGH N;HOCKING AM;BUCKNER JH	SINGH, NAMRATA;HOCKING, ANNE M.;BUCKNER, JANE H.	ALI OH, 2019, EUR J CANCER, V107, P8, DOI 10.1016/J.EJCA.2018.11.009;ALSERAWAN L, 2022, INT J MOL SCI, V23, DOI 10.3390/IJMS232012641;BENESOVA K, 2022, ANN RHEUM DIS, V81, P1730, DOI 10.1136/ARD-2022-222451;BERGSTEDT DT, 2022, FRONT IMMUNOL, V13, DOI 10.3389/FIMMU.2022.916277;BIGLEY TM, 2021, CURR OPIN IMMUNOL, V72, P36, DOI 10.1016/J.COI.2021.06.013;BJORNEVIK K, 2022, SCIENCE, V375, P296, DOI 10…	IMMUNE CHECKPOINT INHIBITOR THERAPIES ACT THROUGH BLOCKADE OF INHIBITORY MOLECULES INVOLVED IN THE REGULATION OF T CELLS, THUS RELEASING TUMOR SPECIFIC T CELLS TO DESTROY THEIR TUMOR TARGETS. HOWEVER, IMMUNE CHECKPOINT INHIBITORS (ICI) CAN ALSO LEAD TO A BREACH IN SELF-TOLERANCE RESULTING IN IMMUNE-RELATED ADVERSE EVENTS (IRAES) THAT INCLUDE TISSUE-SPECIFIC AUTOIMMUNITY. THIS REVIEW ADDRESSES THE…		81	UNIV WASHINGTON, DIV RHEUMATOL, SEATTLE, WA USA.; VIRGINIA MASON, CTR TRANSLAT IMMUNOL, BENAROYA RES INST, SEATTLE, WA 98101 USA.; VIRGINIA MASON, BENAROYA RES INST, 1201 9TH AVE, SEATTLE, WA 98101 USA.;	UNIVERSITY OF WASHINGTON; UNIVERSITY OF WASHINGTON SEATTLE; VIRGINIA MASON MEDICAL CENTER; BENAROYA RESEARCH INSTITUTE; VIRGINIA MASON MEDICAL CENTER; BENAROYA RESEARCH INSTITUTE		2025-03-28	AUTOIMMUNITY; HASHIMOTO'S THYROIDITIS; IMMUNE CHECKPOINT INHIBITOR THERAPY; IMMUNE RELATED ADVERSE EVENTS; RHEUMATOID ARTHRITIS; TYPE 1 DIABETES	10.1111/imr.13247	REVIEW	JUL 2023		1600-065X	JBUCKNER@BENAROYARESEARCH.ORG	88		NATIONAL CANCER INSTITUTE (NIH/NCI) [R01 CA231226]; NATIONAL INSTITUTE OF ARTHRITIS AND MUSCULOSKELETAL AND SKIN DISEASE (NIH/NIAMS) [K23 AR079588]	ACKNOWLEDGMENTS THIS WORK WAS SUPPORTED BY A GRANT FROM THE NATIONAL CANCER INSTITUTE (NIH/NCI) R01 CA231226 TO J.H.B. AND A GRANT FROM THE NATIONAL INSTITUTE OF ARTHRITIS AND MUSCULOSKELETAL AND SKIN DISEASE (NIH/NIAMS) K23 AR079588 (N.S.).	T2AE8			INTERLEUKIN-6 BLOCKADE; DISEASE	1	IMMUNOL REV	IMMUNOL. REV.	ENGLISH	67		HOCKING, ANNE/0000-0003-2130-3732	111 RIVER ST, HOBOKEN 07030-5774, NJ USA	SEP	8	HOBOKEN	37493210		J	WILEY	2023	SINGH, NAMRATA/KHC-3838-2024	BUCKNER, JH (通讯作者)，VIRGINIA MASON, BENAROYA RES INST, 1201 9TH AVE, SEATTLE, WA 98101 USA.	IMMUNOLOGY	SI	0105-2896	IMMUNOLOGICAL REVIEWS		17	IMMUNE-RELATED ADVERSE EVENTS AFTER IMMUNE CHECK POINT INHIBITORS: UNDERSTANDING THE INTERSECTION WITH AUTOIMMUNITY
SHI JJ;WEI L	SHI, JIANJIAN;WEI, LEI	AGAH R, 1997, J CLIN INVEST, V100, P169, DOI 10.1172/JCI119509;AKHTER M, 2018, ANN CLIN TRANSL NEUR, V5, P769, DOI 10.1002/ACN3.569;ALARCON VB, 2018, ADV ANAT EMBRYOL CEL, V229, P47, DOI 10.1007/978-3-319-63187-5_5;AMANO M, 1999, J BIOL CHEM, V274, P32418, DOI 10.1074/JBC.274.45.32418;AMANO M, 1996, J BIOL CHEM, V271, P20246, DOI 10.1074/JBC.271.34.20246;AMANO M, 2010, CYTOSKELETON, V67, P545, DO…	THE RHO-ASSOCIATED COILED-COIL CONTAINING KINASES (ROCKS OR RHO KINASES) BELONG TO THE AGC (PKA/PKG/PKC) FAMILY OF SERINE/THREONINE KINASES AND ARE MAJOR DOWNSTREAM EFFECTORS OF SMALL GTPASE RHOA, A KEY REGULATOR OF ACTIN-CYTOSKELETON REORGANIZATION. THE ROCK FAMILY CONTAINS TWO MEMBERS, ROCK1 AND ROCK2, WHICH SHARE 65% OVERALL IDENTITY AND 92% IDENTITY IN KINASE DOMAIN. ROCK1 AND ROCK2 WERE ASSU…	4		INDIANA UNIV, HERMAN B WELLS CTR PEDIAT RES, SCH MED, DEPT PEDIAT, 1044 WEST WALNUT ST,R4-370, INDIANAPOLIS, IN 46202 USA.;	INDIANA UNIVERSITY SYSTEM; INDIANA UNIVERSITY INDIANAPOLIS		2025-03-28	ROCK; ISOFORM; INHIBITOR; DEVELOPMENT; STEM CELL	10.1007/s00005-022-00642-z	REVIEW			1661-4917	JISHI@IU.EDU; LEWEI@IU.EDU			NATIONAL INSTITUTES OF HEALTH [HL107537, HL134599, HL151480]; RILEY CHILDREN'S FOUNDATION (RCF); INDIANA CLINICAL AND TRANSLATIONAL SCIENCES INSTITUTE (CTSI)	THIS WORK WAS SUPPORTED BY NATIONAL INSTITUTES OF HEALTH GRANTS HL107537 (TO LW), HL134599 (TO LW) AND HL151480 (TO LW AND JS), AND RILEY CHILDREN'S FOUNDATION (RCF) (TO LW AND JS) AND THE INDIANA CLINICAL AND TRANSLATIONAL SCIENCES INSTITUTE (CTSI) (TO JS).	YI6CC			VENTRAL BODY-WALL; ANEURYSMAL SUBARACHNOID HEMORRHAGE; INHIBITOR Y-27632 PROMOTES; PROTEIN-KINASE; ROCK INHIBITOR; DOUBLE-BLIND; SIGNALING PATHWAY; IN-VITRO; HEPATOCELLULAR-CARCINOMA; CARDIAC MORPHOGENESIS	1	ARCH IMMUNOL THER EX	ARCH. IMMUNOL. THER. EXP.	ENGLISH	227	HYBRID, GREEN PUBLISHED	WEI, LEI/0000-0003-3528-9687	BOGUMILA ZUGA 32A STR, 01-811 WARSAW, MAZOVIA, POLAND	DEC	22	WARSAW	35043239		J	DE GRUYTER POLAND SP Z O O	2022	WEI, LEI/LVR-7044-2024	SHI, JJ; WEI, L (通讯作者)，INDIANA UNIV, HERMAN B WELLS CTR PEDIAT RES, SCH MED, DEPT PEDIAT, 1044 WEST WALNUT ST,R4-370, INDIANAPOLIS, IN 46202 USA.	IMMUNOLOGY		0004-069X	ARCHIVUM IMMUNOLOGIAE ET THERAPIAE EXPERIMENTALIS		17	RHO KINASES IN EMBRYONIC DEVELOPMENT AND STEM CELL RESEARCH
GU TN;HU KJ;SI XH;HU YX;HUANG H	GU, TIANNING;HU, KEJIA;SI, XIAOHUI;HU, YONGXIAN;HUANG, HE	ABBOTT NJ, 2006, NAT REV NEUROSCI, V7, P41, DOI 10.1038/NRN1824;ADEGBOLA SO, 2018, INT J MOL SCI, V19, DOI 10.3390/IJMS19082244;AHMED N, 2015, J CLIN ONCOL, V33, P1688, DOI 10.1200/JCO.2014.58.0225;ALI SA, 2016, BLOOD, V128, P1688, DOI 10.1182/BLOOD-2016-04-711903;APTE RS, 2019, CELL, V176, P1248, DOI 10.1016/J.CELL.2019.01.021;BAIRD JH, 2021, BLOOD, V137, P2321, DOI 10.1182/BLOOD.2020009432;BANK…	CHIMERIC ANTIGEN RECEPTOR T-CELL (CAR-T) TREATMENT HAS REVOLUTIONIZED THE LANDSCAPE OF CANCER THERAPY WITH SIGNIFICANT EFFICACY ON HEMATOLOGIC MALIGNANCY, ESPECIALLY IN RELAPSED AND REFRACTORY B CELL MALIGNANCIES. HOWEVER, UNEXPECTED SERIOUS TOXICITIES SUCH AS CYTOKINE RELEASE SYNDROME (CRS) AND IMMUNE EFFECTOR CELL-ASSOCIATED NEUROTOXICITY SYNDROME (ICANS) STILL HAMPER ITS BROAD APPLICATION. CLI…	E1576		ZHEJIANG UNIV, SCH MED, AFFILIATED HOSP 1, BONE MARROW TRANSPLANTAT CTR, HANGZHOU 310003, ZHEJIANG, PEOPLES R CHINA.; ZHEJIANG UNIV, MED CTR, LIANGZHU LAB, HANGZHOU, PEOPLES R CHINA.; ZHEJIANG UNIV, INST HEMATOL, HANGZHOU 310058, PEOPLES R CHINA.; ZHEJIANG PROV ENGN LAB STEM CELL & IMMUN THERAPY, HANGZHOU, PEOPLES R CHINA.;	ZHEJIANG UNIVERSITY; LIANGZHU LABORATORY; ZHEJIANG UNIVERSITY; ZHEJIANG UNIVERSITY		2025-03-28	CHIMERIC ANTIGEN RECEPTOR T-CELL (CAR-T); IMMUNE EFFECTOR CELL-ASSOCIATED NEUROTOXICITY SYNDROME (ICANS); MANAGEMENT; MECHANISM	10.1002/wsbm.1576	REVIEW	JUL 2022			1313016@ZJU.EDU.CN; HUANGHE@ZJU.EDU.CN			NATIONAL NATURAL SCIENCE FOUNDATION OF CHINA [81730008]	NATIONAL NATURAL SCIENCE FOUNDATION OF CHINA, GRANT/AWARD NUMBER: 81730008	6A4KC			CYTOKINE-RELEASE SYNDROME; BLOOD-BRAIN-BARRIER; B-CELL; ADOPTIVE IMMUNOTHERAPY; ENDOTHELIAL ACTIVATION; ASTROCYTE REACTIVITY; GROWTH-FACTOR; RECEPTOR; THERAPY; INFLAMMATION	6	WIRES MECH DIS	WIRES MECH. DIS.	ENGLISH	180	GREEN PUBLISHED, HYBRID	VASTERT, BAS/0000-0002-4226-0949; GU, TIANNING/0000-0003-1550-1011	111 RIVER ST, HOBOKEN 07030-5774, NJ USA	NOV	27	HOBOKEN	35871757		J	WILEY	2022	SI, XIAOHUI/JHT-8365-2023	HU, YX; HUANG, H (通讯作者)，ZHEJIANG UNIV, SCH MED, AFFILIATED HOSP 1, BONE MARROW TRANSPLANTAT CTR, HANGZHOU 310003, ZHEJIANG, PEOPLES R CHINA.	RESEARCH & EXPERIMENTAL MEDICINE		2692-9368	WIRES MECHANISMS OF DISEASE		17	MECHANISMS OF IMMUNE EFFECTOR CELL-ASSOCIATED NEUROTOXICITY SYNDROME AFTER CAR-T TREATMENT
WEI JF;HU ML;DU HL	WEI, JINFEN;HU, MEILING;DU, HONGLI	ADESHAKIN AO, 2021, CELL IMMUNOL, V362, DOI 10.1016/J.CELLIMM.2021.104286;AFONSO J, 2020, NAT REV UROL, V17, P77, DOI 10.1038/S41585-019-0263-6;AFZAL MZ, 2019, LUNG CANCER MANAG, V8, DOI 10.2217/LMT-2018-0016;AFZAL MZ, 2018, J IMMUNOTHER CANCER, V6, DOI 10.1186/S40425-018-0375-1;AHL PJ, 2020, COMMUN BIOL, V3, DOI 10.1038/S42003-020-1027-9;ANGELIN A, 2017, CELL METAB, V25, P1282, DOI 10.1016/J.CME…	ALTHOUGH IMMUNOTHERAPY HAS ACHIEVED GOOD RESULTS IN VARIOUS CANCER TYPES, A LARGE PROPORTION OF PATIENTS ARE LIMITED FROM THE BENEFITS. HYPOXIA AND METABOLIC REPROGRAMMING ARE THE COMMON AND CRITICAL FACTORS THAT IMPACT IMMUNOTHERAPY RESPONSE. HERE, WE PRESENT CURRENT RESEARCH ON THE METABOLISM REPROGRAMMING INDUCED BY HYPOXIA ON ANTITUMOR IMMUNITY AND DISCUSS THE RECENT PROGRESSION AMONG PRECLIN…	845923		SOUTH CHINA UNIV TECHNOL, SCH BIOL & BIOL ENGN, GUANGZHOU, PEOPLES R CHINA.;	SOUTH CHINA UNIVERSITY OF TECHNOLOGY		2025-03-28	HYPOXIA; METABOLIC REPROGRAMMING; CANCER IMMUNOTHERAPY; SINGLE-CELL ANALYSIS; CELL SUBTYPES	10.3389/fimmu.2022.845923	REVIEW				HLDU@SCUT.EDU.CN			NATIONAL KEY R&D PROGRAM OF CHINA [2018YFC0910201]; KEY R&D PROGRAM OF GUANGDONG PROVINCE [2019B020226001]	FUNDING THIS WORK WAS FUNDED BY THE NATIONAL KEY R&D PROGRAM OF CHINA (2018YFC0910201) AND THE KEY R&D PROGRAM OF GUANGDONG PROVINCE (2019B020226001).	ZP8MK			T-CELL-ACTIVATION; TUMOR MICROENVIRONMENT; SUPPRESSOR-CELLS; ANTITUMOR IMMUNITY; PD-1 BLOCKADE; HIF-1-ALPHA; INHIBITION; REVEALS; IMMUNOSUPPRESSION; ANGIOGENESIS		FRONT IMMUNOL	FRONT. IMMUNOL.	ENGLISH	120	GREEN PUBLISHED, GOLD		AVENUE DU TRIBUNAL FEDERAL 34, LAUSANNE, CH-1015, SWITZERLAND	FEB 24	12	LAUSANNE	35281061		J	FRONTIERS MEDIA SA	2022		DU, HL (通讯作者)，SOUTH CHINA UNIV TECHNOL, SCH BIOL & BIOL ENGN, GUANGZHOU, PEOPLES R CHINA.	IMMUNOLOGY		1664-3224	FRONTIERS IN IMMUNOLOGY		17	IMPROVING CANCER IMMUNOTHERAPY: EXPLORING AND TARGETING METABOLISM IN HYPOXIA MICROENVIRONMENT
ZANG JY;YE KY;FEI Y;ZHANG RY;CHEN HG;ZHUANG GL	ZANG, JINGYU;YE, KAIYAN;FEI, YANG;ZHANG, RUIYUN;CHEN, HAIGE;ZHUANG, GUANGLEI	AGGEN DH, 2017, J IMMUNOTHER CANCER, V5, DOI 10.1186/S40425-017-0299-1;ALIFRANGIS C, 2019, NAT REV UROL, V16, P465, DOI 10.1038/S41585-019-0208-0;ALVA A, 2020, ANN ONCOL, V31, PS1155, DOI 10.1016/J.ANNONC.2020.08.2252;ANGELO M, 2014, NAT MED, V20, P436, DOI 10.1038/NM.3488;ANTONY PA, 2005, J IMMUNOL, V174, P2591, DOI 10.4049/JIMMUNOL.174.5.2591;ARTYOMOV MN, 2020, CELL METAB, V32, P710, DOI 10.101…	UROTHELIAL BLADDER CANCER (UBC) IS A GLOBAL CHALLENGE OF PUBLIC HEALTH WITH LIMITED THERAPEUTIC OPTIONS. ALTHOUGH THE EMERGENCE OF CANCER IMMUNOTHERAPY, MOST NOTABLY IMMUNE CHECKPOINT INHIBITORS, REPRESENTS A MAJOR BREAKTHROUGH IN THE PAST DECADE, MANY PATIENTS STILL SUFFER FROM UNSATISFACTORY CLINICAL OUTCOME. A THOROUGH UNDERSTANDING OF THE FUNDAMENTAL CELLULAR AND MOLECULAR MECHANISMS RESPONSI…	696716		SHANGHAI JIAO TONG UNIV, SCH MED, SHANGHAI CANC INST, STATE KEY LAB ONCOGENES & RELATED GENES,FIEN JI H, SHANGHAI, PEOPLES R CHINA.; SHANGHAI JIAO TONG UNIV, SCH MED, REN JI HOSP, DEPT UROL, SHANGHAI, PEOPLES R CHINA.;	SHANGHAI JIAO TONG UNIVERSITY; SHANGHAI JIAO TONG UNIVERSITY		2025-03-28	UROTHELIAL BLADDER CANCER; IMMUNOTHERAPY; IMMUNE CHECKPOINTS; SINGLE-CELL ANALYSIS; TUMOR MICROENVIRONMENT	10.3389/fonc.2021.696716	REVIEW				RJBLADDER@163.COM; ZHUANGGUANGLEI@GMAIL.COM			NATIONAL NATURAL SCIENCE FOUNDATION OF CHINA [81672514, 81902562]; SHANGHAI NATURAL SCIENCE FOUNDATION [16ZR1420300, 18410720400, 19431907400]; REN JI HOSPITAL RESEARCH FUNDING PROJECTS [RJZZ18-020, PYIII-17-017, PY2018-IIC-02]; SHANGHAI JIAO TONG UNIVERSITY SCHOOL OF MEDICINE RESEARCH FUNDING PROJECTS [TM201708]; FOUNDATION OF SHANGHAI HOSPITAL DEVELOPMENT CENTER [SHDC12015125]	THIS WORK WAS SUPPORTED BY THE NATIONAL NATURAL SCIENCE FOUNDATION OF CHINA (81672514, 81902562), SHANGHAI NATURAL SCIENCE FOUNDATION (16ZR1420300, 18410720400, 19431907400), REN JI HOSPITAL RESEARCH FUNDING PROJECTS (RJZZ18-020, PYIII-17-017, PY2018-IIC-02), SHANGHAI JIAO TONG UNIVERSITY SCHOOL OF MEDICINE RESEARCH FUNDING PROJECTS (TM201708), AND FOUNDATION OF SHANGHAI HOSPITAL DEVELOPMENT CENT…	SO6MF			CISPLATIN-INELIGIBLE PATIENTS; IMMUNE CHECKPOINT BLOCKADE; MESSENGER-RNA-SEQ; CD4(+) T-CELLS; OPEN-LABEL; TUMOR MICROENVIRONMENT; SEQUENCING REVEALS; CARCINOMA; MULTICENTER; CHEMOTHERAPY		FRONT ONCOL	FRONT. ONCOL.	ENGLISH	129	GOLD, GREEN PUBLISHED		AVENUE DU TRIBUNAL FEDERAL 34, LAUSANNE, CH-1015, SWITZERLAND	MAY 26	13	LAUSANNE	34123863		J	FRONTIERS MEDIA SA	2021	YE, KAIYAN/LMM-9951-2024; ZHUANG, GUANGLEI/K-6097-2013	ZHUANG, GL (通讯作者)，SHANGHAI JIAO TONG UNIV, SCH MED, SHANGHAI CANC INST, STATE KEY LAB ONCOGENES & RELATED GENES,FIEN JI H, SHANGHAI, PEOPLES R CHINA.; CHEN, HG (通讯作者)，SHANGHAI JIAO TONG UNIV, SCH MED, REN JI HOSP, DEPT UROL, SHANGHAI, PEOPLES R CHINA.	ONCOLOGY		2234-943X	FRONTIERS IN ONCOLOGY		17	IMMUNOTHERAPY IN THE TREATMENT OF UROTHELIAL BLADDER CANCER: INSIGHTS FROM SINGLE-CELL ANALYSIS
QIAN YJ;YIN YJ;ZHENG XC;LIU ZY;WANG XP	QIAN, YUJING;YIN, YUJIA;ZHENG, XIAOCUI;LIU, ZHAOYUAN;WANG, XIPENG	AJAMI B, 2007, NAT NEUROSCI, V10, P1538, DOI 10.1038/NN2014;AL-SHEIKH U, 2022, CELL METAB, V34, P1613, DOI 10.1016/J.CMET.2022.10.009;ANTUNES ARP, 2021, NAT NEUROSCI, V24, P595, DOI 10.1038/S41593-020-00789-Y;ARAS S, 2017, BRIT J CANCER, V117, P1583, DOI 10.1038/BJC.2017.356;BECHT E, 2016, CURR OPIN IMMUNOL, V39, P7, DOI 10.1016/J.COI.2015.11.009;BERTRAND JY, 2005, BLOOD, V106, P3004, DOI 10.1182…	TUMOR-ASSOCIATED MACROPHAGES (TAMS) ARE A HETEROGENEOUS POPULATION THAT PLAY DIVERSE FUNCTIONS IN TUMORS. THEIR IDENTITY IS DETERMINED NOT ONLY BY INTRINSIC FACTORS, SUCH AS ORIGINS AND TRANSCRIPTION FACTORS, BUT ALSO BY EXTERNAL SIGNALS FROM THE TUMOR MICROENVIRONMENT (TME), SUCH AS INFLAMMATORY SIGNALS AND METABOLIC REPROGRAMMING. METABOLIC REPROGRAMMING HAS RENDERED TAM TO EXHIBIT A SPECTRUM O…	1		SHANGHAI JIAO TONG UNIV, XINHUA HOSP, SCH MED, DEPT OBSTET & GYNECOL, SHANGHAI 200092, PEOPLES R CHINA.; SHANGHAI JIAO TONG UNIV, SHANGHAI INST IMMUNOL, DEPT IMMUNOL & MICROBIOL, SCH MED, SHANGHAI 200025, PEOPLES R CHINA.;	SHANGHAI JIAO TONG UNIVERSITY; CHINESE ACADEMY OF SCIENCES; SHANGHAI JIAO TONG UNIVERSITY		2025-03-28	TUMOR-ASSOCIATED MACROPHAGES; TUMOR MICROENVIRONMENT; METABOLIC REPROGRAMMING; SINGLE-CELL OMICS; IMMUNOTHERAPY	10.1186/s40364-023-00549-7	REVIEW			2050-7771	ZHAOYUAN_LIU@SJTU.EDU.CN; WANGXIPENG@XINHUAMED.COM.CN			NATIONAL KEY R&D PROGRAM OF CHINA [2022YFC2704200, 2022YFC2704201]; NATIONAL NATURAL SCIENCE FOUNDATION OF CHINA [81930064, 82373250]; PROGRAM OF SHANGHAI ACADEMIC/TECHNOLOGY RESEARCH LEADER [22XD1402000]	THIS WORK WAS SUPPORTED BY THE NATIONAL KEY R&D PROGRAM OF CHINA (2022YFC2704200, 2022YFC2704201), NATIONAL NATURAL SCIENCE FOUNDATION OF CHINA (81930064 AND 82373250 TO XIPENG WANG) AND SPONSORED BY THE PROGRAM OF SHANGHAI ACADEMIC/TECHNOLOGY RESEARCH LEADER (22XD1402000 TO XIPENG WANG).	EF1Y3	Y	N	SINGLE-CELL; BREAST-CANCER; FATTY-ACID; IMMUNOSUPPRESSIVE MACROPHAGES; IMMUNE CONTEXTURE; MYELOID CELLS; ANGIOGENESIS; POLARIZATION; METASTASIS; EXPRESSION	1	BIOMARK RES	BIOMARK. RES.	ENGLISH	212	GOLD, GREEN PUBLISHED		CAMPUS, 4 CRINAN ST, LONDON N1 9XW, ENGLAND	JAN 7	28	LONDON	38185636		J	BMC	2024		WANG, XP (通讯作者)，SHANGHAI JIAO TONG UNIV, XINHUA HOSP, SCH MED, DEPT OBSTET & GYNECOL, SHANGHAI 200092, PEOPLES R CHINA.; LIU, ZY (通讯作者)，SHANGHAI JIAO TONG UNIV, SHANGHAI INST IMMUNOL, DEPT IMMUNOL & MICROBIOL, SCH MED, SHANGHAI 200025, PEOPLES R CHINA.	ONCOLOGY; RESEARCH & EXPERIMENTAL MEDICINE			BIOMARKER RESEARCH		16	METABOLIC REGULATION OF TUMOR-ASSOCIATED MACROPHAGE HETEROGENEITY: INSIGHTS INTO THE TUMOR MICROENVIRONMENT AND IMMUNOTHERAPEUTIC OPPORTUNITIES
WANG Q;ZHI Y;ZI MX;MO YZ;WANG YM;LIAO QJ;ZHANG SS;GONG ZJ;WANG FY;ZENG ZY;GUO C;XIONG W	WANG, QIAN;ZHI, YUAN;ZI, MOXIN;MO, YONGZHEN;WANG, YUMIN;LIAO, QIANJIN;ZHANG, SHANSHAN;GONG, ZHAOJIAN;WANG, FUYAN;ZENG, ZHAOYANG;GUO, CAN;XIONG, WEI	AFFO S, 2021, CANCER CELL, V39, P866, DOI 10.1016/J.CCELL.2021.03.012;ALON S, 2021, SCIENCE, V371, P481, DOI 10.1126/SCIENCE.AAX2656;ANDERSON NR, 2021, CANCER RES, V81, P1201, DOI 10.1158/0008-5472.CAN-20-2990;ANDERSSON A, 2021, NAT COMMUN, V12, DOI 10.1038/S41467-021-26271-2;ASP M, 2020, BIOESSAYS, V42, DOI 10.1002/BIES.201900221;BÁREZ-LÓPEZ S, 2023, NEUROENDOCRINOLOGY, V113, P168, DOI 10.1159/0…	SINGLE CELL RNA SEQUENCING (SCRNA-SEQ) PROVIDES A GREAT CONVENIENCE FOR STUDYING TUMOR OCCURRENCE AND DEVELOPMENT FOR ITS ABILITY TO STUDY GENE EXPRESSION AT THE INDIVIDUAL CELL LEVEL. HOWEVER, PATIENT-DERIVED TUMOR TISSUES ARE COMPOSED OF MULTIPLE TYPES OF CELLS INCLUDING TUMOR CELLS AND ADJACENT NON-MALIGNANT CELLS SUCH AS STROMAL CELLS AND IMMUNE CELLS. THE SPATIAL LOCATIONS OF VARIOUS CELLS I…			CENT SOUTH UNIV, NHC KEY LAB CARCINOGENESIS, CHANGSHA 410008, HUNAN, PEOPLES R CHINA.; CENT SOUTH UNIV, HUNAN CANC HOSP, HUNAN KEY LAB CANC METAB, CHANGSHA 410008, HUNAN, PEOPLES R CHINA.; CENT SOUTH UNIV, AFFILIATED CANC HOSP, XIANGYA SCH MED, CHANGSHA 410008, HUNAN, PEOPLES R CHINA.; CENT SOUTH UNIV, CANC RES INST, KEY LAB CARCINOGENESIS & CANC INVAS, CHINESE MINIST EDUC, CHANGSHA 410008, HUNAN…	CENTRAL SOUTH UNIVERSITY; CENTRAL SOUTH UNIVERSITY; CENTRAL SOUTH UNIVERSITY; CENTRAL SOUTH UNIVERSITY; CENTRAL SOUTH UNIVERSITY; CENTRAL SOUTH UNIVERSITY		2025-03-28	SPATIALLY RESOLVED TRANSCRIPTOMICS (SRT); TUMOR HETEROGENEITY; CANCER-ASSOCIATED FIBROBLAST (CAF); TUMOR IMMUNE MICROENVIRONMENT; TERTIARY LYMPHOID STRUCTURE (TLS)	10.1002/advs.202302558	REVIEW	AUG 2023		2198-3844	GUOCDE@CSU.EDU.CN; XIONGWEI@CSU.EDU.CN			NATIONAL NATURAL SCIENCE FOUNDATION OF CHINA; OVERSEAS EXPERTISE INTRODUCTION PROJECT FOR DISCIPLINE INNOVATION [BP1221008]; NATURAL SCIENCE FOUNDATION OF HUNAN PROVINCE [2022JJ30061, 2022JJ40726, 2021JJ30897, 2021JJ31127]; [82273174]; [U21A20382]; [U20A20367]; [82072374]	THIS STUDY WAS SUPPORTED BY GRANTS FROM THE NATIONAL NATURAL SCIENCE FOUNDATION OF CHINA (82273174, U21A20382, U20A20367, 82072374), THE OVERSEAS EXPERTISE INTRODUCTION PROJECT FOR DISCIPLINE INNOVATION (BP1221008), THE NATURAL SCIENCE FOUNDATION OF HUNAN PROVINCE (2022JJ30061, 2022JJ40726, 2021JJ30897, 2021JJ31127).	MQ9G2			SINGLE-CELL; GENE-EXPRESSION; TUMOR MICROENVIRONMENT; UNEXPLORED LANDSCAPE; CLONAL EVOLUTION; RNA ANALYSIS; TISSUE; REVEALS; HETEROGENEITY; ARCHITECTURE	30	ADV SCI	ADV. SCI.	ENGLISH	120	GREEN PUBLISHED, GOLD	ZHI, YUAN/0009-0003-0307-8727; WANG, QIAN/0009-0004-8258-1853	111 RIVER ST, HOBOKEN 07030-5774, NJ USA	OCT	15	HOBOKEN	37632718		J	WILEY	2023	ZHOU, YONGGANG/HJJ-8642-2023; WANG, YUMIN/AAJ-5122-2021; ZENG, ZHAOYANG/LLL-3057-2024; XIONG, WEI/G-2443-2019; ZHANG, SHANSHAN/JRX-2835-2023; ZHI, YUAN/JAC-4988-2023	GUO, C; XIONG, W (通讯作者)，CENT SOUTH UNIV, NHC KEY LAB CARCINOGENESIS, CHANGSHA 410008, HUNAN, PEOPLES R CHINA.; GUO, C; XIONG, W (通讯作者)，CENT SOUTH UNIV, HUNAN CANC HOSP, HUNAN KEY LAB CANC METAB, CHANGSHA 410008, HUNAN, PEOPLES R CHINA.; GUO, C; XIONG, W (通讯作者)，CENT SOUTH UNIV, AFFILIATED CANC HOSP, XIANGYA SCH MED, CHANGSHA 410008, HUNAN, PEOPLES R CHINA.; GUO, C; XIONG, W (通讯作者)，CENT SOUTH UNIV,…	CHEMISTRY; SCIENCE & TECHNOLOGY - OTHER TOPICS; MATERIALS SCIENCE			ADVANCED SCIENCE		16	SPATIALLY RESOLVED TRANSCRIPTOMICS TECHNOLOGY FACILITATES CANCER RESEARCH
[truncated: 4,707 more rows]
[truncated: 16 more columns]
