# Supplementary material for: Exploring research trends in cancer immunotherapy via single-cell technologies: a scientometric perspective
Source: Front Immunol. 2025 Aug 22;16:1640224. doi: 10.3389/fimmu.2025.1640224 (PMC12411161; doi:10.3389/fimmu.2025.1640224)
Supplement: Supplementary Figure 1 — Analysis of total citation frequency, publication volume and normalized citation frequency of top 21 highly cited countries. [file DataSheet2.zip]

Archive with 2 entries (1 files):
- Additional file2/
- Additional file2/Figure S1.tif
