# Supplementary material for: Exploring research trends in cancer immunotherapy via single-cell technologies: a scientometric perspective
Source: Front Immunol. 2025 Aug 22;16:1640224. doi: 10.3389/fimmu.2025.1640224 (PMC12411161; doi:10.3389/fimmu.2025.1640224)
Supplement: Supplementary Table 2 — Top 100 most-cited publications from the United States, China, and the European Union. [file DataSheet3.zip]

Archive with 2 entries (1 files):
- Additional file3/
- Additional file3/Table S2.xlsx
