# Supplementary material for: Exploring research trends in cancer immunotherapy via single-cell technologies: a scientometric perspective
Source: Front Immunol. 2025 Aug 22;16:1640224. doi: 10.3389/fimmu.2025.1640224 (PMC12411161; doi:10.3389/fimmu.2025.1640224)
Supplement: Supplementary Table 2 — Top 100 most-cited publications from the United States, China, and the European Union. [file DataSheet3.zip › Additional file3/Table S2.xlsx]

## Sheet: China
name	TC	first_author	year	doi	PM	type	country	institution	tc	source	ifs
ZHANG YY	1664	zhang yuanyuan	2020	10.1038/s41423-020-0488-6	32612154	REVIEW	CHINA	PEKING UNIV	1664	cellular & molecular immunology	21.8
ZHENG CH	1479	zheng chunhong	2017	10.1016/j.cell.2017.05.035	28622514	ARTICLE	CHINA	PEKING UNIV	1479	cell	45.6
GUO XY	1062	guo xinyi	2018	10.1038/s41591-018-0045-3	29942094	ARTICLE	CHINA	PEKING UNIV	1062	nature medicine	58.7
ZHANG QM	979	zhang qiming	2019	10.1016/j.cell.2019.10.003	31675496	ARTICLE	CHINA	PEKING UNIV	979	cell	45.6
ZHANG L	866	zhang lei	2020	10.1016/j.cell.2020.03.048	32302573	ARTICLE	CHINA	PEKING UNIV	866	cell	45.6
PENG JY	740	peng junya	2019	10.1038/s41422-019-0195-y	31273297	ARTICLE	CHINA	CHINESE ACAD MED SCI	740	cell research	28.2
SUN DQ	664	sun dongqing	2021	10.1093/nar/gkaa1020	33179754	ARTICLE	CHINA	TONGJI UNIV	664	nucleic acids research	16.7
ZENG DQ	612	zeng dongqiang	2021	10.3389/fimmu.2021.687975	34276676	ARTICLE	CHINA	SOUTHERN MED UNIV	612	frontiers in immunology	5.7
ZHENG LT	543	zheng liangtao	2021	10.1126/science.abe6474	34914499	ARTICLE	CHINA	PEKING UNIV	543	science	44.8
WU YC	500	wu yingcheng	2022	10.1158/2159-8290.CD-21-0316	34417225	ARTICLE	CHINA	FUDAN UNIV	500	cancer discovery	30.6
WU FY	447	wu fengying	2021	10.1038/s41467-021-22801-0	33953163	ARTICLE	CHINA	TONGJI UNIV	447	nature communications	14.7
WU KY	442	wu kaiyue	2020	10.3389/fimmu.2020.01731	32849616	REVIEW	CHINA	SHANGHAI JIAO TONG UNIV	442	frontiers in immunology	5.7
XUE RD	382	xue ruidong	2022	10.1038/s41586-022-05400-x	36352227	ARTICLE	CHINA	PEKING UNIV FIRST HOSP	382	nature	50.5
CHEN ZH	382	chen zhaohui	2020	10.1038/s41467-020-18916-5	33033240	ARTICLE	CHINA	HUAZHONG UNIV SCI & TECHNOL	382	nature communications	14.7
ZHANG YY	379	zhang yuanyuan	2021	10.1016/j.ccell.2021.09.010	34653365	ARTICLE	CHINA	PEKING UNIV	379	cancer cell	48.8
ZHANG M	340	zhang min	2020	10.1016/j.jhep.2020.05.039	32505533	ARTICLE	CHINA	BEIJING UNIV TECHNOL	340	journal of hepatology	26.8
ZHOU Y	334	zhou yan	2020	10.1038/s41467-020-20059-6	33303760	ARTICLE	CHINA	SHANGHAI JIAO TONG UNIV AFFILIATED PEOPLES HOSP 6	334	nature communications	14.7
MA RY	263	ma ruo-yu	2022	10.1016/j.it.2022.04.008	35690521	REVIEW	CHINA	FUDAN UNIV	263	trends in immunology	13.1
LIU Y	250	liu yao	2023	10.1016/j.jhep.2023.01.011	36708811	ARTICLE	CHINA	SHANGHAI JIAO TONG UNIV	250	journal of hepatology	26.8
ZHANG Q	246	zhang qi	2019	10.1136/gutjnl-2019-318912	31227589	ARTICLE	CHINA	ZHEJIANG UNIV	246	gut	23.1
LUO H	224	luo han	2022	10.1038/s41467-022-34395-2	36333338	ARTICLE	CHINA	SICHUAN UNIV	224	nature communications	14.7
LIU BL	224	liu baolin	2022	10.1038/s43018-021-00292-8	35121991	ARTICLE	CHINA	PEKING UNIV	224	nature cancer	23.5
HAN Y	206	han ya	2023	10.1093/nar/gkac959	36321662	ARTICLE	CHINA	TONGJI UNIV	206	nucleic acids research	16.7
LU YM	193	lu yiming	2022	10.1038/s41467-022-32283-3	35933472	ARTICLE	CHINA	BEIJING INST RADIAT MED	193	nature communications	14.7
ZHANG YJ	192	zhang yijie	2021	10.1186/s13046-021-01874-1	33648534	REVIEW	CHINA	CENT SOUTH UNIV	192	journal of experimental & clinical cancer research	11.4
ZHANG M	190	zhang min	2021	10.1136/gutjnl-2019-320368	32532891	ARTICLE	CHINA	ACAD MIL MED SCI	190	gut	23.1
HO DWH	186	ho daniel wai-hung	2021	10.1038/s41467-021-24010-1	34140495	ARTICLE	CHINA	UNIV HONG KONG	186	nature communications	14.7
GAO Y	184	gao yue	2021	10.1093/nar/gkaa1006	33219685	ARTICLE	CHINA	HARBIN MED UNIV	184	nucleic acids research	16.7
ZHANG XN	179	zhang xiannian	2021	10.1038/s41467-021-25539-x	34489433	ARTICLE	CHINA	CAPITAL MED UNIV	179	nature communications	14.7
LI XC	174	li xuechun	2022	10.7150/thno.60540	34976204	ARTICLE	CHINA	CHINESE ACAD MED SCI	174	theranostics	12.4
WANG Y	161	wang yu	2021	10.1038/s41421-021-00271-4	34035226	ARTICLE	CHINA	SHANGHAI JIAO TONG UNIV	161	cell discovery	13
ZOU YT	150	zou yutian	2023	10.1002/advs.202203699	36529697	ARTICLE	CHINA	SUN YAT SEN UNIV CANC CTR	150	advanced science	14.3
DING SN	149	ding shuning	2020	10.1002/cac2.12078	32654419	REVIEW	CHINA	SHANGHAI JIAO TONG UNIV	149	cancer communications	20.1
HAO XP	149	hao xiaopei	2022	10.1016/j.redox.2022.102463	36108528	ARTICLE	CHINA	NANJING MED UNIV	149	redox biology	10.7
CHEN K	142	chen kai	2021	10.1016/j.ebiom.2021.103315	33819739	ARTICLE	CHINA	PEKING UNIV	142	ebiomedicine	9.7
ZHANG Y	140	zhang yang	2021	10.1093/nar/gkab638	34331449	ARTICLE	CHINA	SOUTHERN MED UNIV	140	nucleic acids research	16.7
HE D	137	he di	2021	10.1038/s41388-020-01528-0	33144684	ARTICLE	CHINA	SHANGHAITECH UNIV	137	oncogene	6.9
ZHU GQ	136	zhu gui-qi	2023	10.1038/s41421-023-00529-z	36878933	ARTICLE	CHINA	FUDAN UNIV	136	cell discovery	13
JIN SZ	132	jin shanzhao	2020	10.1038/s41422-020-00402-8	32901110	ARTICLE	CHINA	PEKING UNIV	132	cell research	28.2
ZHANG YB	128	zhang yunbin	2020	10.1016/j.canlet.2019.10.016	31610266	REVIEW	CHINA	CENT HOSP MINHANG DIST	128	cancer letters	9.1
SUN YF	127	sun yun-fan	2021	10.1038/s41467-021-24386-0	34215748	ARTICLE	CHINA	FUDAN UNIV	127	nature communications	14.7
HU QT	127	hu qingtao	2021	10.1038/s41467-021-22300-2	33846305	ARTICLE	CHINA	NATL INST BIOL SCI	127	nature communications	14.7
CHEN J	127	chen jian	2020	10.1186/s13059-020-02064-6	32580738	ARTICLE	CHINA	TONGJI UNIV	127	genome biology	10.1
HU JY	122	hu junyi	2020	10.1016/j.ymthe.2020.04.023	32396851	ARTICLE	CHINA	HUAZHONG UNIV SCI & TECHNOL	122	molecular therapy	12.1
WANG LW	120	wang liwen	2023	10.1136/gutjnl-2021-326070	35688610	ARTICLE	CHINA	SHANGHAI JIAO TONG UNIV	120	gut	23.1
JIANG HP	117	jiang haiping	2022	10.1002/ctm2.730	35184420	ARTICLE	CHINA	ZHEJIANG UNIV	117	clinical and translational medicine	7.9
FU WL	115	fu weilun	2020	10.3389/fimmu.2020.00835	32457755	ARTICLE	CHINA	CAPITAL MED UNIV	115	frontiers in immunology	5.7
BAO Y	114	bao yi	2023	10.1136/gutjnl-2022-328845	36717220	ARTICLE	CHINA	CHINESE UNIV HONG KONG	114	gut	23.1
CHEN J	114	chen jie	2022	10.1002/cac2.12273	35179319	ARTICLE	CHINA	SUN YAT SEN UNIV	114	cancer communications	20.1
GONG LQ	112	gong lanqi	2021	10.1038/s41467-021-21795-z	33750785	ARTICLE	CHINA	UNIV HONG KONG	112	nature communications	14.7
SONG GH	111	song guohe	2020	10.1038/s41421-020-00214-5	33298893	ARTICLE	CHINA	FUDAN UNIV	111	cell discovery	13
PU WL	109	pu weilin	2021	10.1038/s41467-021-26343-3	34663816	ARTICLE	CHINA	FUDAN UNIV	109	nature communications	14.7
XING XD	109	xing xudong	2021	10.1126/sciadv.abd9738	33571124	ARTICLE	CHINA	TSINGHUA UNIV	109	science advances	11.7
PAN Y	108	pan yu	2019	10.1186/s13045-019-0822-6	31771616	ARTICLE	CHINA	FUJIAN MED UNIV	108	journal of hematology & oncology	29.9
LI JX	106	li jianxia	2023	10.1016/j.ccell.2023.04.011	37172580	ARTICLE	CHINA	SUN YAT SEN UNIV	106	cancer cell	48.8
HU JJ	104	hu junjie	2023	10.1186/s13073-023-01164-9	36869384	ARTICLE	CHINA	TONGJI UNIV	104	genome medicine	10.4
WANG S	104	wang shuo	2020	10.1038/s41422-020-0312-y	32367039	ARTICLE	CHINA	CHINESE ACAD SCI	104	cell research	28.2
MA ZK	99	ma zikun	2022	10.1016/j.ccell.2022.11.005	36459995	ARTICLE	CHINA	SUN YAT SEN UNIV	99	cancer cell	48.8
ZHANG YJ	99	zhang yijian	2021	10.1016/j.jhep.2021.06.023	34171432	ARTICLE	CHINA	SHANGHAI JIAO TONG UNIV	99	journal of hepatology	26.8
LIU Y	99	liu yun	2021	10.3389/fonc.2021.709210	34367994	ARTICLE	CHINA	GUANGXI MED UNIV	99	frontiers in oncology	3.5
LUO H	99	luo han	2021	10.1126/sciadv.abf3657	34321197	ARTICLE	CHINA	SICHUAN UNIV	99	science advances	11.7
WANG DR	99	wang dongrui	2021	10.1158/2159-8290.CD-20-1243	33328215	ARTICLE	CHINA	CITY HOPE NATL MED CTR	99	cancer discovery	30.6
REN XW	99	ren xianwen	2020	10.1038/s41422-020-0353-2	32541867	ARTICLE	CHINA	PEKING UNIV	99	cell research	28.2
WANG CD	98	wang chengdi	2022	10.1038/s41392-022-01130-8	36008393	ARTICLE	CHINA	SICHUAN UNIV	98	signal transduction and targeted therapy	40.8
YI M	97	yi ming	2022	10.1186/s13045-022-01363-8	36209176	ARTICLE	CHINA	HUAZHONG UNIV SCI & TECHNOL	97	journal of hematology & oncology	29.9
ZHAO J	95	zhao jin	2020	10.1016/j.canlet.2020.02.010	32061950	ARTICLE	CHINA	CENT SOUTH UNIV	95	cancer letters	9.1
CAO YY	93	cao yingying	2021	10.3389/fcell.2021.646252	33777950	ARTICLE	CHINA	SHANGHAI JIAO TONG UNIV	93	frontiers in cell and developmental biology	4.6
BAO XW	93	bao xuanwen	2021	10.1007/s00262-020-02669-7	32681241	ARTICLE	CHINA	TECH UNIV MUNICH TUM	93	cancer immunology immunotherapy	4.6
ZHANG C	90	zhang chao	2023	10.1136/gutjnl-2021-325915	35361683	ARTICLE	CHINA	CHINESE PEOPLES LIBERAT ARMY GEN HOSP	90	gut	23.1
WANG H	90	wang han	2017	10.1021/acs.analchem.7b00134	28397489	ARTICLE	CHINA	WUHAN UNIV	90	analytical chemistry	6.8
YAO JC	88	yao jiacheng	2020	10.1038/s41467-020-17492-y	32709844	ARTICLE	CHINA	TSINGHUA UNIV	88	nature communications	14.7
ZHAO SY	86	zhao songyun	2023	10.3389/fendo.2023.1180404	37152941	ARTICLE	CHINA	NANJING MED UNIV	86	frontiers in endocrinology	3.9
XU K	86	xu kun	2021	10.1038/s41389-021-00355-6	34611125	ARTICLE	CHINA	NANJING MED UNIV	86	oncogenesis	5.9
ZHENG B	86	zheng bo	2020	10.1002/advs.202000224	32670760	ARTICLE	CHINA	NATL CTR LIVER CANC	86	advanced science	14.3
WANG Z	85	wang zheng	2021	10.1002/ctm2.650	34965030	ARTICLE	CHINA	ARMY MED UNIV	85	clinical and translational medicine	7.9
CHI H	83	chi hao	2023	10.3389/fimmu.2023.1137025	37006257	ARTICLE	CHINA	SOUTHWEST MED UNIV	83	frontiers in immunology	5.7
LIANG LL	82	liang leilei	2021	10.3389/fonc.2021.711020	34621670	ARTICLE	CHINA	CHINESE ACAD MED SCI & PEKING UNION MED COLL	82	frontiers in oncology	3.5
ZHANG TY	81	zhang tianyi	2022	10.1038/s41419-022-05351-1	36284087	REVIEW	CHINA	UNIV CHINESE ACAD SCI	81	cell death & disease	8.1
LIU Z	81	liu zhou	2022	10.1080/2162402X.2022.2085432	35712121	ARTICLE	CHINA	WUHAN UNIV	81	oncoimmunology	6.5
TAN JZ	80	tan jizhou	2023	10.1016/j.jhep.2023.02.032	36889359	ARTICLE	CHINA	SUN YAT SEN UNIV	80	journal of hepatology	26.8
LIU LL	78	liu lulu	2022	10.1007/s00262-021-02967-8	34028567	ARTICLE	CHINA	ZHEJIANG UNIV	78	cancer immunology immunotherapy	4.6
ZHENG H	76	zheng hang	2021	10.1186/s12935-021-02252-9	34670584	ARTICLE	CHINA	PEKING UNIV	76	cancer cell international	5.3
SONG P	74	song peng	2022	10.3389/fimmu.2022.850745	35757748	ARTICLE	CHINA	CHINESE ACAD MED SCI & PEKING UNION MED COLL	74	frontiers in immunology	5.7
CHEN ZC	73	chen zhencong	2021	10.1016/j.ebiom.2021.103459	34192657	ARTICLE	CHINA	FUDAN UNIV	73	ebiomedicine	9.7
LI PH	72	li pei-heng	2022	10.1186/s40779-022-00414-y	36154923	REVIEW	CHINA	SICHUAN UNIV	72	military medical research	16.7
YANG Q	71	yang qi	2021	10.3389/fimmu.2021.756722	34804043	ARTICLE	CHINA	SOUTHERN MED UNIV	71	frontiers in immunology	5.7
HOSSAIN MA	70	hossain md amir	2021	10.1002/med.21727	32844499	REVIEW	CHINA	CHINA PHARMACEUT UNIV	70	medicinal research reviews	10.9
XU Y	69	xu ying	2021	10.1038/s41392-021-00729-7	34417437	REVIEW	CHINA	FUDAN UNIV	69	signal transduction and targeted therapy	40.8
CHEN JW	69	chen jiawei	2023	10.1038/s41467-023-35923-4	36641532	ARTICLE	CHINA	PEKING UNIV	69	nature communications	14.7
LU Y	69	lu ying	2021	10.1053/j.gastro.2021.04.041	33901495	ARTICLE	CHINA	SHANGHAI JIAO TONG UNIV	69	gastroenterology	26.3
MA CX	68	ma chenxi	2023	10.1186/s12943-023-01876-x	37833788	ARTICLE	CHINA	SHANDONG UNIV	68	molecular cancer	27.7
MEI Y	68	mei yan	2023	10.1038/s43018-023-00598-9	37460871	ARTICLE	CHINA	GUANGZHOU MED UNIV	68	nature cancer	23.5
SUI QQ	68	sui qiaoqi	2022	10.1038/s41467-022-35096-6	36443332	ARTICLE	CHINA	SUN YAT SEN UNIV	68	nature communications	14.7
PENG LH	67	peng lihong	2022	10.1093/bib/bbac234	35753695	REVIEW	CHINA	HUNAN UNIV TECHNOL	67	briefings in bioinformatics	6.8
QI JJ	67	qi jingjing	2021	10.1016/j.xcrm.2021.100353	34467243	ARTICLE	CHINA	SHANGHAI JIAO TONG UNIV	67	cell reports medicine	11.7
JIA QZ	66	jia qingzhu	2022	10.1038/s41392-022-00990-4	35504878	REVIEW	CHINA	ARMY MED UNIV	66	signal transduction and targeted therapy	40.8
ZHOU WM	65	zhou wen-min	2021	10.1186/s12951-021-01045-6	34635104	REVIEW	CHINA	GUANGZHOU MED UNIV	65	journal of nanobiotechnology	10.6
TAN ZY	64	tan zhiyong	2023	10.1186/s12967-023-04056-z	36973787	ARTICLE	CHINA	KUNMING MED UNIV	64	journal of translational medicine	6.1
YU LH	64	yu lianghe	2022	10.3389/fimmu.2022.1009789	36211448	ARTICLE	CHINA	NAVAL MIL MED UNIV	64	frontiers in immunology	5.7
XU XY	64	xu xingyuan	2021	10.1002/hep.31855	33829508	ARTICLE	CHINA	ZHEJIANG UNIV	64	hepatology	13

## Sheet: United State
name	TC	first_author	year	doi	PM	type	country	institution	tc	source	ifs
PATEL AP	3261	patel anoop p.	2014	10.1126/science.1254257	24925914	ARTICLE	USA	MASSACHUSETTS GEN HOSP	3261	science	44.8
TIROSH I	2950	tirosh itay	2016	10.1126/science.aad0501	27124452	ARTICLE	USA	BROAD INST MIT & HARVARD	2950	science	44.8
NEWMAN AM	2433	newman aaron m.	2019	10.1038/s41587-019-0114-2	31061481	ARTICLE	USA	STANFORD UNIV	2433	nature biotechnology	33.1
HELMINK BA	1634	helmink beth a.	2020	10.1038/s41586-019-1922-8	31942075	ARTICLE	USA	UNIV TEXAS MD ANDERSON CANC CTR	1634	nature	50.5
PURAM SV	1607	puram sidharth v.	2017	10.1016/j.cell.2017.10.044	29198524	ARTICLE	USA	MASSACHUSETTS GEN HOSP	1607	cell	45.6
AZIZI E	1296	azizi elham	2018	10.1016/j.cell.2018.05.060	29961579	ARTICLE	USA	MEM SLOAN KETTERING CANC CTR	1296	cell	45.6
ELYADA E	1246	elyada ela	2019	10.1158/2159-8290.CD-19-0094	31197017	ARTICLE	USA	COLD SPRING HARBOR LAB	1246	cancer discovery	30.6
YOST KE	957	yost kathryn e.	2019	10.1038/s41591-019-0522-3	31359002	ARTICLE	USA	STANFORD UNIV	957	nature medicine	58.7
ZILIONIS R	922	zilionis rapolas	2019	10.1016/j.immuni.2019.03.009	30979687	ARTICLE	USA	HARVARD MED SCH	922	immunity	25.5
LAVIN Y	897	lavin yonit	2017	10.1016/j.cell.2017.04.014	28475900	ARTICLE	USA	ICAHN SCH MED MT SINAI	897	cell	45.6
JERBY-ARNON L	864	jerby-arnon livnat	2018	10.1016/j.cell.2018.09.006	30388455	ARTICLE	USA	BROAD INST MIT & HARVARD	864	cell	45.6
GARRIS CS	686	garris christopher s.	2018	10.1016/j.immuni.2018.09.024	30552023	ARTICLE	USA	MASSACHUSETTS GEN HOSP	686	immunity	25.5
VAN GALEN P	659	van galen peter	2019	10.1016/j.cell.2019.01.031	30827681	ARTICLE	USA	MASSACHUSETTS GEN HOSP	659	cell	45.6
MAIER B	532	maier barbara	2020	10.1038/s41586-020-2134-y	32269339	ARTICLE	USA	ICAHN SCH MED MT SINAI	532	nature	50.5
DOMINGUEZ CX	504	dominguez claudia x.	2020	10.1158/2159-8290.CD-19-0644	31699795	ARTICLE	USA	GENENTECH INC	504	cancer discovery	30.6
OH DY	461	oh david y.	2020	10.1016/j.cell.2020.05.017	32497499	ARTICLE	USA	UNIV CALIF SAN FRANCISCO	461	cell	45.6
MÜLLER S	458	muller soren	2017	10.1186/s13059-017-1362-4	29262845	ARTICLE	USA	UNIV CALIF SAN FRANCISCO	458	genome biology	10.1
KURTULUS S	445	kurtulus sema	2019	10.1016/j.immuni.2018.11.014	30635236	ARTICLE	USA	HARVARD MED SCH	445	immunity	25.5
ZANDER R	417	zander ryan	2019	10.1016/j.immuni.2019.10.009	31810883	ARTICLE	USA	BLOODCTR WISCONSIN	417	immunity	25.5
SZABO PA	399	szabo peter a.	2019	10.1038/s41467-019-12464-3	31624246	ARTICLE	USA	COLUMBIA UNIV	399	nature communications	14.7
ALMANZAR N	379	almanzar nicole	2020	10.1038/s41586-020-2496-1		ARTICLE	USA	STANFORD UNIV	379	nature	50.5
NIÑO JLG	375	nino jorge luis galeano	2022	10.1038/s41586-022-05435-0	36385528	ARTICLE	USA	FRED HUTCHINSON CANC CTR	375	nature	50.5
NIKANJAM M	366	nikanjam mina	2022	10.1186/s13045-022-01351-y	36096847	REVIEW	USA	UNIV CALIF SAN DIEGO	366	journal of hematology & oncology	29.9
YAO C	360	yao chen	2019	10.1038/s41590-019-0403-4	31209400	ARTICLE	USA	NIAMSD	360	nature immunology	27.8
SHIFRUT E	355	shifrut eric	2018	10.1016/j.cell.2018.10.024	30449619	ARTICLE	USA	UNIV CALIF SAN FRANCISCO	355	cell	45.6
HOLLERN DP	319	hollern daniel p.	2019	10.1016/j.cell.2019.10.028	31730857	ARTICLE	USA	UNIV N CAROLINA	319	cell	45.6
LAM KC	313	lam khiem c.	2021	10.1016/j.cell.2021.09.019	34624222	REVIEW	USA	NCI	313	cell	45.6
LUOMA AM	307	luoma adrienne m.	2020	10.1016/j.cell.2020.06.001	32603654	ARTICLE	USA	DANA FARBER CANC INST	307	cell	45.6
KARAAYVAZ M	307	karaayvaz mihriban	2018	10.1038/s41467-018-06052-0	30181541	ARTICLE	USA	MASSACHUSETTS GEN HOSP	307	nature communications	14.7
PARKER KR	304	parker kevin r.	2020	10.1016/j.cell.2020.08.022	32961131	ARTICLE	USA	STANFORD UNIV	304	cell	45.6
ALSHETAIWI H	304	alshetaiwi hamad	2020	10.1126/sciimmunol.aay6017	32086381	ARTICLE	USA	UNIV CALIF IRVINE	304	science immunology	17.8
IZAR B	300	izar benjamin	2020	10.1038/s41591-020-0926-0	32572264	ARTICLE	USA	DANA FARBER CANC INST	300	nature medicine	58.7
SPECHT H	299	specht harrison	2021	10.1186/s13059-021-02267-5	33504367	ARTICLE	USA	NORTHEASTERN UNIV	299	genome biology	10.1
HARA T	296	hara toshiro	2021	10.1016/j.ccell.2021.05.002	34087162	ARTICLE	USA	MASSACHUSETTS GEN HOSP	296	cancer cell	48.8
SUVÀ ML	294	suva mario l.	2019	10.1016/j.molcel.2019.05.003	31299208	ARTICLE	USA	MASSACHUSETTS GEN HOSP	294	molecular cell	14.5
YUEN KC	291	yuen kobe c.	2020	10.1038/s41591-020-0860-1	32405063	ARTICLE	USA	GENENTECH INC	291	nature medicine	58.7
DAS R	289	das rituparna	2018	10.1172/JCI96798	29309048	ARTICLE	USA	YALE UNIV	289	journal of clinical investigation	13.3
CAUSHI JX	286	caushi justina x.	2021	10.1038/s41586-021-03752-4	34290408	ARTICLE	USA	JOHNS HOPKINS	286	nature	50.5
BRAUN DA	284	braun david a.	2021	10.1016/j.ccell.2021.02.013	33711273	ARTICLE	USA	DANA FARBER CANC INST	284	cancer cell	48.8
DURANTE MA	279	durante michael a.	2020	10.1038/s41467-019-14256-1	31980621	ARTICLE	USA	UNIV MIAMI	279	nature communications	14.7
KUMAR MP	272	kumar manu p.	2018	10.1016/j.celrep.2018.10.047	30404002	ARTICLE	USA	MIT	272	cell reports	7.5
STEELE NG	269	steele nina g.	2020	10.1038/s43018-020-00121-4	34296197	ARTICLE	USA	UNIV MICHIGAN	269	nature cancer	23.5
BERNARD V	267	bernard vincent	2019	10.1158/1078-0432.CCR-18-1955	30385653	ARTICLE	USA	UNIV TEXAS MD ANDERSON CANC CTR	267	clinical cancer research	10.4
LAUGHNEY AM	265	laughney ashley m.	2020	10.1038/s41591-019-0750-6	32042191	ARTICLE	USA	MEM SLOAN KETTERING CANC CTR	265	nature medicine	58.7
GUBIN MM	265	gubin matthew m.	2018	10.1016/j.cell.2018.09.030	30343900	ARTICLE	USA	WASHINGTON UNIV	265	cell	45.6
HUANG HC	262	huang huocong	2022	10.1016/j.ccell.2022.04.011	35523176	ARTICLE	USA	UNIV TEXAS SOUTHWESTERN MED CTR DALLAS	262	cancer cell	48.8
DOLINA JS	255	dolina joseph s.	2021	10.3389/fimmu.2021.715234	34354714	REVIEW	USA	PFIZER	255	frontiers in immunology	5.7
MATHEWSON ND	255	mathewson nathan d.	2021	10.1016/j.cell.2021.01.022	33592174	ARTICLE	USA	DANA FARBER CANC INST	255	cell	45.6
GOSWAMI S	252	goswami sangeeta	2020	10.1038/s41591-019-0694-x	31873309	ARTICLE	USA	UNIV TEXAS MD ANDERSON CANC CTR	252	nature medicine	58.7
CUNHA LD	237	cunha larissa d.	2018	10.1016/j.cell.2018.08.061	30245008	ARTICLE	USA	ST JUDE CHILDRENS RES HOSP	237	cell	45.6
ZAVIDIJ O	234	zavidij oksana	2020	10.1038/s43018-020-0053-3	33409501	ARTICLE	USA	DANA FARBER CANC INST	234	nature cancer	23.5
ROSSI J	230	rossi john	2018	10.1182/blood-2018-01-828343	29895668	ARTICLE	USA	KITE	230	blood	21.1
MUUS C	228	muus christoph	2021	10.1038/s41591-020-01227-z	33654293	ARTICLE	USA	BROAD INST MIT & HARVARD	228	nature medicine	58.7
SATHE A	223	sathe anuja	2020	10.1158/1078-0432.CCR-19-3231	32060101	ARTICLE	USA	STANFORD UNIV	223	clinical cancer research	10.4
DATAR I	222	datar ila	2019	10.1158/1078-0432.CCR-18-4142	31053602	ARTICLE	USA	YALE UNIV	222	clinical cancer research	10.4
LU Y	220	lu yao	2015	10.1073/pnas.1416756112	25646488	ARTICLE	USA	YALE UNIV	220	proceedings of the national academy of sciences of the united states of america	9.4
KRISHNA C	219	krishna chirag	2021	10.1016/j.ccell.2021.03.007	33861994	ARTICLE	USA	MEM SLOAN KETTERING CANC CTR	219	cancer cell	48.8
MIAO YX	218	miao yuxuan	2019	10.1016/j.cell.2019.03.025	31031009	ARTICLE	USA	ROCKEFELLER UNIV	218	cell	45.6
PATIL NS	216	patil namrata s.	2022	10.1016/j.ccell.2022.02.002	35216676	ARTICLE	USA	GENENTECH INC	216	cancer cell	48.8
ARLAUCKAS SP	216	arlauckas sean p.	2018	10.7150/thno.26888	30613266	ARTICLE	USA	MASSACHUSETTS GEN HOSP	216	theranostics	12.4
PAULSON KG	213	paulson k. g.	2018	10.1038/s41467-018-06300-3	30250229	ARTICLE	USA	UNIV WASHINGTON	213	nature communications	14.7
LOEUILLARD E	210	loeuillard emilien	2020	10.1172/JCI137110	32663198	ARTICLE	USA	MAYO CLIN	210	journal of clinical investigation	13.3
ABDELFATTAH N	209	abdelfattah nourhan	2022	10.1038/s41467-022-28372-y	35140215	ARTICLE	USA	HOUSTON METHODIST RES INST	209	nature communications	14.7
SUN DC	202	sun duanchen	2022	10.1038/s41587-021-01091-3	34764492	ARTICLE	USA	OREGON HLTH & SCI UNIV	202	nature biotechnology	33.1
BARKLEY D	200	barkley dalia	2022	10.1038/s41588-022-01141-9	35931863	ARTICLE	USA	NYU LANGONE HLTH	200	nature genetics	31.8
EBERHARDT CS	199	eberhardt christiane s.	2021	10.1038/s41586-021-03862-z	34471285	ARTICLE	USA	EMORY UNIV	199	nature	50.5
LEADER AM	193	leader andrew m.	2021	10.1016/j.ccell.2021.10.009	34767762	ARTICLE	USA	ICAHN SCH MED MT SINAI	193	cancer cell	48.8
HORNBURG M	193	hornburg milena	2021	10.1016/j.ccell.2021.04.004	33961783	ARTICLE	USA	GENENTECH INC	193	cancer cell	48.8
STEELE NG	191	steele nina g.	2021	10.1158/1078-0432.CCR-20-3715	33495315	ARTICLE	USA	UNIV MICHIGAN	191	clinical cancer research	10.4
BORCHERDING N	190	borcherding nicholas	2021	10.1038/s42003-020-01625-6	33504936	ARTICLE	USA	WASHINGTON UNIV	190	communications biology	5.2
ZHANG YP	186	zhang yuping	2021	10.1073/pnas.2103240118	34099557	ARTICLE	USA	UNIV MICHIGAN	186	proceedings of the national academy of sciences of the united states of america	9.4
GOHIL SH	185	gohil satyen h.	2021	10.1038/s41571-020-00449-x	33277626	ARTICLE	USA	DANA FARBER CANC INST	185	nature reviews clinical oncology	81.1
SHEIH A	184	sheih alyssa	2020	10.1038/s41467-019-13880-1	31924795	ARTICLE	USA	FRED HUTCHINSON CANC RES CTR	184	nature communications	14.7
MA LC	181	ma lichun	2021	10.1016/j.jhep.2021.06.028	34216724	ARTICLE	USA	NCI	181	journal of hepatology	26.8
CLARKE J	169	clarke james	2019	10.1084/jem.20190249	31227543	ARTICLE	USA	LA JOLLA INST IMMUNOL	169	journal of experimental medicine	12.8
LIN W	168	lin wei	2020	10.1186/s13073-020-00776-9	32988401	ARTICLE	USA	TRANSLAT GENOM RES INST	168	genome medicine	10.4
BALDOMINOS P	163	baldominos pilar	2022	10.1016/j.cell.2022.03.033	35447074	ARTICLE	USA	DANA FARBER CANC INST	163	cell	45.6
SELLARS MC	158	sellars maclean c.	2022	10.1016/j.cell.2022.06.035	35835100	REVIEW	USA	DANA FARBER CANC INST	158	cell	45.6
WANG RP	154	wang ruiping	2021	10.1038/s41591-020-1125-8	33398161	ARTICLE	USA	UNIV TEXAS MD ANDERSON CANC CTR	154	nature medicine	58.7
VEGLIA F	153	veglia filippo	2021	10.1084/jem.20201803	33566112	ARTICLE	USA	H LEE MOFFITT CANC CTR & RES INST	153	journal of experimental medicine	12.8
LEBLEU VS	150	lebleu valerie s.	2020	10.1096/fj.201903188R	32037627	REVIEW	USA	NORTHWESTERN UNIV	150	faseb journal	4.4
WANG C	148	wang cheng	2021	10.1016/j.stem.2021.04.011		ARTICLE	USA	UNIV CALIF LOS ANGELES	148	cell stem cell	19.8
MCANDREWS KM	147	mcandrews kathleen m.	2022	10.1158/2159-8290.CD-20-1484	35348629	ARTICLE	USA	UNIV TEXAS MD ANDERSON CANC CTR	147	cancer discovery	30.6
BUDIMIR N	146	budimir natalija	2022	10.1158/2326-6066.CIR-21-0515	34937730	REVIEW	USA	PFIZER INC	146	cancer immunology research	8.1
DYRSKJOT L	145	dyrskjot lars	2023	10.1038/s41572-023-00468-9	37884563	REVIEW	USA	AARHUS UNIV HOSP	145	nature reviews disease primers	79
WIELAND A	145	wieland andreas	2021	10.1038/s41586-020-2931-3	33208941	ARTICLE	USA	EMORY UNIV	145	nature	50.5
BAHAROM F	143	baharom faezzah	2021	10.1038/s41590-020-00810-3	33139915	ARTICLE	USA	NIAID	143	nature immunology	27.8
CHEN B	142	chen bob	2021	10.1016/j.cell.2021.11.031	34910928	ARTICLE	USA	VANDERBILT UNIV	142	cell	45.6
YUAN JZ	142	yuan jinzhou	2018	10.1186/s13073-018-0567-9	30041684	ARTICLE	USA	COLUMBIA UNIV	142	genome medicine	10.4
SHAIM H	141	shaim hila	2021	10.1172/JCI142116	34138753	ARTICLE	USA	UNIV TEXAS MD ANDERSON CANC CTR	141	journal of clinical investigation	13.3
REVELO X	140	revelo xavier	2021	10.1161/CIRCRESAHA.121.319737	34645281	ARTICLE	USA	UNIV MINNESOTA	140	circulation research	16.5
NIRSCHL CJ	136	nirschl christopher j.	2017	10.1016/j.cell.2017.06.016	28666115	ARTICLE	USA	HARVARD MED SCH	136	cell	45.6
GROUT JA	134	grout john a.	2022	10.1158/2159-8290.CD-21-1714	36027053	ARTICLE	USA	ICAHN SCH MED MT SINAI	134	cancer discovery	30.6
SCHMIDT R	133	schmidt ralf	2022	10.1126/science.abj4008	35113687	ARTICLE	USA	GLADSTONE UCSF INST GENOM IMMUNOL	133	science	44.8
KÜRTEN CHL	133	kuerten cornelius h. l.	2021	10.1038/s41467-021-27619-4	34921143	ARTICLE	USA	UNIV DUISBURG ESSEN	133	nature communications	14.7
SAMSTEIN RM	130	samstein robert m.	2020	10.1038/s43018-020-00139-8	33834176	ARTICLE	USA	MEM SLOAN KETTERING CANC CTR	130	nature cancer	23.5
KURD NS	130	kurd nadia s.	2020	10.1126/sciimmunol.aaz6894	32414833	ARTICLE	USA	UNIV CALIF SAN DIEGO	130	science immunology	17.8
WANG B	128	wang bei	2018	10.1126/sciimmunol.aat7061	30389797	ARTICLE	USA	REGENERON PHARMACEUT	128	science immunology	17.8
RUFFIN AT	124	ruffin ayana t.	2023	10.1038/s41568-022-00531-9	36456755	REVIEW	USA	UNIV PITTSBURGH	124	nature reviews cancer	72.5
ZHANG Z	124	zhang ze	2019	10.3390/genes10070531	31336988	ARTICLE	USA	UNIV TEXAS SOUTHWESTERN MED CTR DALLAS	124	genes	2.8

## Sheet: European Union
name	TC	first_author	year	doi	PM	type	country	institution	tc	source	ifs
DE VISSER KE	1166	de visser karin e.	2023	10.1016/j.ccell.2023.02.016	36917948	REVIEW	EUROPEAN UNION	NETHERLANDS CANC INST	1166	cancer cell	48.8
VAN DER LEUN AM	894	van der leun anne m.	2020	10.1038/s41568-019-0235-4	32024970	REVIEW	EUROPEAN UNION	NETHERLANDS CANC INST	894	nature reviews cancer	72.5
GUILLIAMS M	601	guilliams martin	2018	10.1016/j.immuni.2018.10.005	30332628	REVIEW	EUROPEAN UNION	VIB UGENT CTR INFLAMMAT RES	601	immunity	25.5
KAPELLOS TS	552	kapellos theodore s.	2019	10.3389/fimmu.2019.02035	31543877	REVIEW	EUROPEAN UNION	LIFE & MED SCI INST LIMES	552	frontiers in immunology	5.7
PAIJENS ST	536	paijens sterre t.	2021	10.1038/s41423-020-00565-9	33139907	REVIEW	EUROPEAN UNION	UNIV GRONINGEN	536	cellular & molecular immunology	21.8
KIEFFER Y	510	kieffer yann	2020	10.1158/2159-8290.CD-19-1384	32434947	ARTICLE	EUROPEAN UNION	PSL RES UNIV	510	cancer discovery	30.6
ZILIONIS R	502	zilionis rapolas	2017	10.1038/nprot.2016.154	27929523	ARTICLE	EUROPEAN UNION	VILNIUS UNIV	502	nature protocols	13.1
QIAN JB	432	qian junbin	2020	10.1038/s41422-020-0355-0	32561858	ARTICLE	EUROPEAN UNION	VIB CTR CANC BIOL	432	cell research	28.2
ANTUNES ARP	368	antunes ana rita pombo	2021	10.1038/s41593-020-00789-y	33782623	ARTICLE	EUROPEAN UNION	VIB CTR INFLAMMAT RES	368	nature neuroscience	21.3
CASANOVA-ACEBES M	342	casanova-acebes maria	2021	10.1038/s41586-021-03651-8	34135508	ARTICLE	EUROPEAN UNION	ICAHN SCH MED MT SINAI	342	nature	50.5
ELOSUA-BAYES M	311	elosua-bayes marc	2021	10.1093/nar/gkab043	33544846	ARTICLE	EUROPEAN UNION	BARCELONA INST SCI & TECHNOL BIST	311	nucleic acids research	16.7
SANKOWSKI R	282	sankowski roman	2019	10.1038/s41593-019-0532-y	31740814	ARTICLE	EUROPEAN UNION	UNIV FREIBURG	282	nature neuroscience	21.3
GOVEIA J	267	goveia jermaine	2020	10.1016/j.ccell.2019.12.001	31935371	ARTICLE	EUROPEAN UNION	KATHOLIEKE UNIV LEUVEN	267	cancer cell	48.8
PLATTEN M	263	platten michael	2021	10.1038/s41586-021-03363-z	33762734	ARTICLE	EUROPEAN UNION	GERMAN CANC RES CTR	263	nature	50.5
PEISELER M	255	peiseler moritz	2022	10.1016/j.jhep.2022.06.012	35750137	REVIEW	EUROPEAN UNION	CHARITE UNIV MED BERLIN	255	journal of hepatology	26.8
BRUMMELMAN J	255	brummelman jolanda	2018	10.1084/jem.20180684	30154266	ARTICLE	EUROPEAN UNION	HUMANITAS CLIN & RES CTR	255	journal of experimental medicine	12.8
MARTINI E	234	martini elisa	2019	10.1161/CIRCULATIONAHA.119.041694	31661975	ARTICLE	EUROPEAN UNION	HUMANITAS CLIN & RES CTR	234	circulation	35.6
GUILLOT A	227	guillot adrien	2019	10.1002/hep4.1356	31168508	REVIEW	EUROPEAN UNION	NIAAA	227	hepatology communications	5.6
MATULA K	210	matula kinga	2020	10.1002/adbi.201900188	32293129	REVIEW	EUROPEAN UNION	RADBOUD UNIV NIJMEGEN	210	advanced biosystems
BHATTACHARJEE S	209	bhattacharjee sonakshi	2021	10.1172/JCI146987	33905375	ARTICLE	EUROPEAN UNION	COLUMBIA UNIV	209	journal of clinical investigation	13.3
NI J	195	ni jing	2020	10.1016/j.immuni.2020.05.001	32445619	ARTICLE	EUROPEAN UNION	HEIDELBERG UNIV	195	immunity	25.5
JOANITO I	157	joanito ignasius	2022	10.1038/s41588-022-01100-4	35773407	ARTICLE	EUROPEAN UNION	ASTAR	157	nature genetics	31.8
SCHREURS RRCE	152	schreurs renee r. c. e.	2019	10.1016/j.immuni.2018.12.010	30770246	ARTICLE	EUROPEAN UNION	UNIV AMSTERDAM	152	immunity	25.5
BOULCH M	130	boulch morgane	2021	10.1126/sciimmunol.abd4344	33771887	ARTICLE	EUROPEAN UNION	INST PASTEUR	130	science immunology	17.8
DE JONG MME	125	de jong madelon m. e.	2021	10.1038/s41590-021-00931-3	34017122	ARTICLE	EUROPEAN UNION	ERASMUS MC	125	nature immunology	27.8
DECZKOWSKA A	125	deczkowska aleksandra	2021	10.1038/s41591-021-01344-3	34017133	ARTICLE	EUROPEAN UNION	WEIZMANN INST SCI	125	nature medicine	58.7
DE SIMONE M	123	de simone marco	2018	10.3389/fimmu.2018.01638	30072991	REVIEW	EUROPEAN UNION	IST NAZL GENET MOL INGM ROMEO & ENRICA INVERNIZZI	123	frontiers in immunology	5.7
KISS M	121	kiss mate	2018	10.1016/j.cellimm.2018.02.008	29482836	REVIEW	EUROPEAN UNION	VRIJE UNIV BRUSSEL	121	cellular immunology	3.7
THIBAUT R	114	thibaut ronan	2020	10.1038/s43018-020-0038-2	32803171	ARTICLE	EUROPEAN UNION	INST PASTEUR	114	nature cancer	23.5
VAN DAMME H	112	van damme helena	2021	10.1136/jitc-2020-001749	33589525	ARTICLE	EUROPEAN UNION	VRIJE UNIV BRUSSEL	112	journal for immunotherapy of cancer	10.3
SCHULTZE JL	110	schultze joachim l.	2019	10.1016/j.immuni.2019.01.019	30784577	REVIEW	EUROPEAN UNION	GERMAN CTR NEURODEGENERAT DIS	110	immunity	25.5
LERUSTE A	110	leruste amaury	2019	10.1016/j.ccell.2019.10.008	31708437	ARTICLE	EUROPEAN UNION	PSL RES UNIV	110	cancer cell	48.8
WIMMERS F	107	wimmers florian	2018	10.1038/s41467-018-05784-3	30127440	ARTICLE	EUROPEAN UNION	RADBOUD UNIV NIJMEGEN	107	nature communications	14.7
LEDRU E	107	ledru e	1998		9531275	ARTICLE	EUROPEAN UNION	INST PASTEUR	107	journal of immunology	3.6
BISCHOFF P	105	bischoff philip	2021	10.1038/s41388-021-02054-3	34663877	ARTICLE	EUROPEAN UNION	CHARITE UNIV MED BERLIN	105	oncogene	6.9
STANCZAK MA	97	stanczak michal a.	2022	10.1126/scitranslmed.abj1270	36322632	ARTICLE	EUROPEAN UNION	UNIV HOSP	97	science translational medicine	15.8
KORTEKAAS KE	97	kortekaas kim e.	2020	10.1158/2326-6066.CIR-20-0270	32759363	ARTICLE	EUROPEAN UNION	LEIDEN UNIV	97	cancer immunology research	8.1
FIGUEIREDO CR	97	figueiredo carlos r.	2020	10.1002/path.5384	31960425	ARTICLE	EUROPEAN UNION	UNIV LIVERPOOL	97	journal of pathology	5.6
GUEGUEN P	95	gueguen paul	2021	10.1126/sciimmunol.abd5778	33514641	ARTICLE	EUROPEAN UNION	PSL RES UNIV	95	science immunology	17.8
MASETTI M	93	masetti michela	2021	10.1084/jem.20210564	34919143	ARTICLE	EUROPEAN UNION	HUMANITAS UNIV	93	journal of experimental medicine	12.8
OLBRECHT S	93	olbrecht siel	2021	10.1186/s13073-021-00922-x	34238352	ARTICLE	EUROPEAN UNION	UNIV HOSP LEUVEN	93	genome medicine	10.4
JUIZ N	82	juiz natalia	2020	10.1096/fj.202000363RR	32686876	ARTICLE	EUROPEAN UNION	AIX MARSEILLE UNIV	82	faseb journal	4.4
DE VRIES NL	82	de vries natasja l.	2020	10.1136/gutjnl-2019-318672	31270164	ARTICLE	EUROPEAN UNION	LEIDEN UNIV	82	gut	23.1
HOREWEG N	81	horeweg nanda	2022	10.1038/s41467-022-29040-x	35296668	ARTICLE	EUROPEAN UNION	LEIDEN UNIV	81	nature communications	14.7
TIRIER SM	81	tirier stephan m.	2021	10.1038/s41467-021-26951-z	34845188	ARTICLE	EUROPEAN UNION	GERMAN CANC RES CTR	81	nature communications	14.7
CATTENOZ PB	81	cattenoz pierre b.	2020	10.15252/embj.2020104486	32162708	ARTICLE	EUROPEAN UNION	INST GENET & BIOL MOL & CELLULAIRE	81	embo journal	9.5
KUKSIN M	80	kuksin maria	2021	10.1016/j.ejca.2021.03.005	33866228	ARTICLE	EUROPEAN UNION	ENS LYON	80	european journal of cancer	7.6
SLATTERY K	78	slattery karen	2021	10.1136/jitc-2020-002044	33568351	ARTICLE	EUROPEAN UNION	TRINITY COLL DUBLIN	78	journal for immunotherapy of cancer	10.3
JOKINEN E	70	jokinen emmi	2021	10.1371/journal.pcbi.1008814	33764977	ARTICLE	EUROPEAN UNION	AALTO UNIV	70	plos computational biology	3.8
KUMAR S	69	kumar sumit	2022	10.1136/gutjnl-2021-324834	35074907	ARTICLE	EUROPEAN UNION	LEIDEN UNIV	69	gut	23.1
FORTELNY N	69	fortelny nikolaus	2020	10.1186/s13059-020-02100-5	32746932	ARTICLE	EUROPEAN UNION	AUSTRIAN ACAD SCI	69	genome biology	10.1
RALSER A	66	ralser anna	2023	10.1136/gutjnl-2022-328075	37015754	ARTICLE	EUROPEAN UNION	TECH UNIV MUNICH	66	gut	23.1
GELDHOF V	66	geldhof vincent	2022	10.1038/s41467-022-33052-y	36127427	ARTICLE	EUROPEAN UNION	LEUVEN CANC INST LKI	66	nature communications	14.7
FALCOMATÀ C	59	falcomata chiara	2022	10.1038/s43018-021-00326-1	35122074	ARTICLE	EUROPEAN UNION	GERMAN CANC RES CTR	59	nature cancer	23.5
DUMANSKI JP	59	dumanski jan p.	2021	10.1007/s00018-021-03822-w	33837451	ARTICLE	EUROPEAN UNION	UPPSALA UNIV	59	cellular and molecular life sciences	6.2
ALVISI G	57	alvisi giorgia	2022	10.1016/j.jhep.2022.05.043	35738508	ARTICLE	EUROPEAN UNION	IRCCS HUMANITAS RES HOSP	57	journal of hepatology	26.8
KRAMPERA M	56	krampera m	2000		10897117	ARTICLE	EUROPEAN UNION	UNIV VERONA	56	haematologica	8.2
CASSIER PA	53	cassier philippe a.	2023	10.1038/s41586-023-06367-z	37532934	ARTICLE	EUROPEAN UNION	UNIV CLAUDE BERNARD LYON1	53	nature	50.5
RUBIO-PEREZ C	52	rubio-perez carlota	2021	10.1038/s41467-021-21789-x	33686071	ARTICLE	EUROPEAN UNION	VALL DHEBRON UNIV HOSP	52	nature communications	14.7
DE BIASI S	51	de biasi sara	2021	10.1038/s41467-021-21928-4	33723257	ARTICLE	EUROPEAN UNION	UNIV MODENA & REGGIO EMILIA	51	nature communications	14.7
SINHA N	50	sinha nidhi	2018	10.3389/fimmu.2018.02373	30459757	REVIEW	EUROPEAN UNION	EINDHOVEN UNIV TECHNOL	50	frontiers in immunology	5.7
PELTIER A	50	peltier agathe	2022	10.1016/j.semcancer.2022.04.008	35489628	ARTICLE	EUROPEAN UNION	PSL RES UNIV	50	seminars in cancer biology	12.1
SCHETTERS STT	47	schetters sjoerd t. t.	2020	10.1136/jitc-2020-000588	32690667	ARTICLE	EUROPEAN UNION	AMSTERDAM UMC LOCAT VUMC	47	journal for immunotherapy of cancer	10.3
OCHOCKA N	46	ochocka natalia	2021	10.3390/ijms22063027	33809675	REVIEW	EUROPEAN UNION	POLISH ACAD SCI	46	international journal of molecular sciences	4.9
VERHOEVEN BM	45	verhoeven bronte manouk	2022	10.1016/j.xcrm.2022.100657	35688160	ARTICLE	EUROPEAN UNION	KAROLINSKA INST	45	cell reports medicine	11.7
KOTSILITI E	44	kotsiliti elena	2023	10.1016/j.jhep.2023.04.037	37224925	ARTICLE	EUROPEAN UNION	GERMAN CANC RES CTR HEIDELBERG DKFZ	44	journal of hepatology	26.8
BIROCCHI F	44	birocchi filippo	2022	10.1126/scitranslmed.abl4106	35857642	ARTICLE	EUROPEAN UNION	IRCCS SAN RAFFAELE SCI INST	44	science translational medicine	15.8
XU Z	41	xu zhou	2021	10.3389/fcell.2021.743908	34805152	REVIEW	EUROPEAN UNION	HEIDELBERG UNIV HOSP	41	frontiers in cell and developmental biology	4.6
ROELANDS J	41	roelands jessica	2023	10.1136/gutjnl-2022-327608	36442992	ARTICLE	EUROPEAN UNION	LEIDEN UNIV	41	gut	23.1
ZHU JJ	40	zhu jingjing	2023	10.1038/s41586-023-06110-8	37286594	ARTICLE	EUROPEAN UNION	LUDWIG INST CANC RES	40	nature	50.5
HUUHTANEN J	40	huuhtanen jani	2022	10.1038/s41467-022-29173-z	35411050	ARTICLE	EUROPEAN UNION	UNIV HELSINKI	40	nature communications	14.7
PETITPREZ F	39	petitprez florent	2018	10.3389/fonc.2018.00390	30319963	REVIEW	EUROPEAN UNION	INSERM	39	frontiers in oncology	3.5
REBUFFET L	39	rebuffet lucas	2024	10.1038/s41590-024-01883-0	38956378	ARTICLE	EUROPEAN UNION	AIX MARSEILLE UNIV	39	nature immunology	27.8
PILANC P	39	pilanc paulina	2021	10.3389/fonc.2021.703465	34504786	ARTICLE	EUROPEAN UNION	POLISH ACAD SCI	39	frontiers in oncology	3.5
FATTORE L	38	fattore luigi	2019	10.1038/s41419-019-2048-5	31672982	REVIEW	EUROPEAN UNION	SAPIENZA UNIV ROME	38	cell death & disease	8.1
ROSENBERG N	38	rosenberg nofar	2022	10.1016/j.jhep.2022.07.029	35988690	ARTICLE	EUROPEAN UNION	HADASSAH HEBREW UNIV HOSP	38	journal of hepatology	26.8
KONDRATOVA M	38	kondratova maria	2019	10.1038/s41467-019-12270-x	31641119	ARTICLE	EUROPEAN UNION	PSL RES UNIV	38	nature communications	14.7
STRATING E	37	strating esther	2023	10.3389/fimmu.2023.1053920	37261365	ARTICLE	EUROPEAN UNION	UNIV MED CTR UTRECHT	37	frontiers in immunology	5.7
D'ALISE AM	37	d'alise anna morena	2022	10.1126/scitranslmed.abo7604	35947675	ARTICLE	EUROPEAN UNION	NOUSCOM SRL	37	science translational medicine	15.8
DÖSSINGER G	37	doessinger georg	2013	10.1371/journal.pone.0061384	23637823	ARTICLE	EUROPEAN UNION	TECH UNIV MUNICH	37	plos one	2.9
PAPAIT A	36	papait andrea	2022	10.3390/cancers14153570	35892828	REVIEW	EUROPEAN UNION	UNIV CATTOLICA SACRO CUORE	36	cancers	4.5
THIBAUDIN M	36	thibaudin marion	2022	10.1007/s00262-022-03182-9	35292828	ARTICLE	EUROPEAN UNION	UNICANC	36	cancer immunology immunotherapy	4.6
DELHALLE S	35	delhalle sylvie	2018	10.1038/s41540-017-0045-9	29423275	REVIEW	EUROPEAN UNION	LIH	35	npj systems biology and applications	3.5
SONG LN	35	song lina	2021	10.1016/j.jid.2020.08.023	33002502	ARTICLE	EUROPEAN UNION	GERMAN CANC CONSORTIUM DKTK	35	journal of investigative dermatology	5.9
DAUM S	34	daum sophia	2021	10.3389/fcell.2020.610903	33469537	REVIEW	EUROPEAN UNION	MED UNIV INNSBRUCK	34	frontiers in cell and developmental biology	4.6
DE VRIES NL	34	de vries natasja l.	2020	10.3389/fonc.2020.01254	32793500	REVIEW	EUROPEAN UNION	LEIDEN UNIV	34	frontiers in oncology	3.5
SANKOWSKI R	34	sankowski roman	2024	10.1038/s41591-023-02673-1	38123840	ARTICLE	EUROPEAN UNION	UNIV FREIBURG	34	nature medicine	58.7
BRUNI E	34	bruni elena	2022	10.1136/jitc-2022-004579	35863820	ARTICLE	EUROPEAN UNION	IRCCS HUMANITAS RES HOSP	34	journal for immunotherapy of cancer	10.3
BONTÉ PE	34	bonte pierre-emmanuel	2022	10.1016/j.celrep.2022.110916	35675780	ARTICLE	EUROPEAN UNION	PSL UNIV	34	cell reports	7.5
HEINZ MC	33	heinz maria c.	2022	10.1158/0008-5472.CAN-21-0933	35570706	ARTICLE	EUROPEAN UNION	UNIV MED CTR UTRECHT	33	cancer research	12.5
ARDIGHIERI L	32	ardighieri laura	2021	10.3389/fimmu.2021.690201	34220848	ARTICLE	EUROPEAN UNION	ASST SPEDALI CIVILI BRESCIA	32	frontiers in immunology	5.7
LION E	32	lion eva	2011	10.1371/journal.pone.0020952	21698118	ARTICLE	EUROPEAN UNION	UNIV ANTWERP	32	plos one	2.9
YOUSUF S	31	yousuf suhail	2023	10.1053/j.gastro.2023.05.036	37263303	ARTICLE	EUROPEAN UNION	HEIDELBERG UNIV HOSP	31	gastroenterology	26.3
KÜÇÜKKÖSE E	31	kucukkose emre	2022	10.1136/jitc-2022-005345	36543378	ARTICLE	EUROPEAN UNION	UNIV MED CTR UTRECHT	31	journal for immunotherapy of cancer	10.3
COP N	31	cop nathalie	2018	10.1002/cyto.b.21547	28802100	ARTICLE	EUROPEAN UNION	UNIV ANTWERP	31	cytometry part b-clinical cytometry	2.3
BEYREND G	31	beyrend guillaume	2018	10.1016/j.csbj.2018.10.004	30450167	ARTICLE	EUROPEAN UNION	LEIDEN UNIV	31	computational and structural biotechnology journal	4.5
OSTAD M	31	ostad masih	2008	10.1182/blood-2006-11-056242	18156498	ARTICLE	EUROPEAN UNION	UNIV HOSP	31	blood	21.1
KAMINSKA B	29	kaminska bozena	2021	10.3390/cells10092264	34571910	REVIEW	EUROPEAN UNION	POLISH ACAD SCI	29	cells	5.1
BAUER J	29	bauer jens	2022	10.1038/s41467-022-33746-3	36302754	ARTICLE	EUROPEAN UNION	UNIV TUBINGEN	29	nature communications	14.7
SALUZZO S	29	saluzzo simona	2021	10.1016/j.immuni.2021.10.021	34813775	ARTICLE	EUROPEAN UNION	MED UNIV VIENNA	29	immunity	25.5
